# Supplementary material for: Improving the alkali metal electrode/inorganic solid electrolyte contact via room-temperature ultrasound solid welding
Source: Nat Commun. 2021 Dec 7;12:7109. doi: 10.1038/s41467-021-27473-4 (PMC8651668; doi:10.1038/s41467-021-27473-4)
Supplement: Supplementary file 4 — Source Data [file 41467_2021_27473_MOESM4_ESM.zip]

Archive with 18 entries (17 files):
- Source Data/
- Source Data/Figure 1a-XRD result.xlsx
- Source Data/Figure 1b-Nyquist plots and Arrhenius plots.xlsx
- Source Data/Figure 3d-EDX elemental line scan profile.xlsx
- Source Data/Figure 4a- impedance spectra.xlsx
- Source Data/Figure 4b- impedance spectra for 10days.xlsx
- Source Data/Figure 4c- CCD.xlsx
- Source Data/Figure 4d-Galvanostatic cycling.xlsx
- Source Data/Figure 4e- impedance spectra for 300 cyles.xlsx
- Source Data/Figure 4f-Galvanostatic cycling.xlsx
- Source Data/Figure 5a-Cycling performance.xlsx
- Source Data/Figure 5b-impedance spectra.xlsx
- Source Data/Figure 5c-Typical charge discharge curves.xlsx
- Source Data/Figure 5d-Cycling performance.xlsx
- Source Data/Figure 5e-Typical charge discharge curves.xlsx
- Source Data/Supplementary Fig.10 impedance spectra.xlsx
- Source Data/Supplementary Fig.3 XRD results.xlsx
- Source Data/Supplementary Fig.9 impedance spectra.xlsx
