# Supplementary material for: Improving the alkali metal electrode/inorganic solid electrolyte contact via room-temperature ultrasound solid welding
Source: Nat Commun. 2021 Dec 7;12:7109. doi: 10.1038/s41467-021-27473-4 (PMC8651668; doi:10.1038/s41467-021-27473-4)
Supplement: Supplementary file 4 — Source Data [file 41467_2021_27473_MOESM4_ESM.zip › Source Data/Figure 1a-XRD result.xlsx]

## Sheet: Sheet1
0.31	1
0.34	0
0.37	1
0.4	0
0.43	0
0.46	0
0.49	0
0.52	2
0.55	0
0.58	0
0.61	2
0.64	1
0.67	0
0.7	0
0.73	2
0.76	1
0.79	2
0.82	2
0.85	0
0.88	1
0.91	3
0.94	2
0.97	3
1	2
1.03	0
1.06	2
1.09	1
1.12	1
1.15	1
1.18	2
1.21	3
1.24	3
1.27	1
1.3	0
1.33	1
1.36	2
1.39	1
1.42	3
1.45	3
1.48	2
1.51	2
1.54	1
1.57	2
1.6	1
1.63	1
1.66	3
1.69	3
1.72	3
1.75	4
1.78	1
1.81	1
1.84	1
1.87	1
1.9	4
1.93	2
1.96	2
1.99	2
2.02	2
2.05	5
2.08	1
2.11	1
2.14	4
2.17	0
2.2	5
2.23	9
2.26	6
2.29	3
2.32	7
2.35	3
2.38	4
2.41	5
2.44	2
2.47	9
2.5	8
2.53	7
2.56	4
2.59	7
2.62	6
2.65	18
2.68	35
2.71	90
2.74	155
2.77	239
2.8	281
2.83	315
2.86	324
2.89	298
2.92	325
2.95	293
2.98	312
3.01	315
3.04	291
3.07	324
3.1	352
3.13	310
3.16	333
3.19	305
3.22	323
3.25	301
3.28	330
3.31	324
3.34	320
3.37	310
3.4	312
3.43	325
3.46	307
3.49	351
3.52	321
3.55	328
3.58	346
3.61	327
3.64	307
3.67	338
3.7	329
3.73	305
3.76	311
3.79	339
3.82	330
3.85	312
3.88	332
3.91	361
3.94	323
3.97	309
4	362
4.03	321
4.06	328
4.09	310
4.12	327
4.15	361
4.18	333
4.21	338
4.24	341
4.27	327
4.3	329
4.33	310
4.36	323
4.39	334
4.42	333
4.45	336
4.48	353
4.51	321
4.54	316
4.57	345
4.6	324
4.63	364
4.66	330
4.69	324
4.72	336
4.75	352
4.78	338
4.81	344
4.84	383
4.87	345
4.9	357
4.93	343
4.96	322
4.99	358
5.02	343
5.05	336
5.08	331
5.11	336
5.14	362
5.17	329
5.2	340
5.23	339
5.26	355
5.29	346
5.32	349
5.35	343
5.38	340
5.41	339
5.44	351
5.47	370
5.5	346
5.53	356
5.56	344
5.59	312
5.62	319
5.65	345
5.68	378
5.71	327
5.74	351
5.77	329
5.8	332
5.83	330
5.86	328
5.89	332
5.92	375
5.95	303
5.98	329
6.01	308
6.04	329
6.07	348
6.1	342
6.13	325
6.16	331
6.19	344
6.22	345
6.25	320
6.28	336
6.31	334
6.34	344
6.37	301
6.4	291
6.43	356
6.46	352
6.49	304
6.52	361
6.55	334
6.58	321
6.61	321
6.64	363
6.67	358
6.7	340
6.73	351
6.76	385
6.79	346
6.82	339
6.85	334
6.88	337
6.91	361
6.94	343
6.97	367
7	348
7.03	343
7.06	375
7.09	344
7.12	352
7.15	348
7.18	338
7.21	292
7.24	311
7.27	341
7.3	352
7.33	321
7.36	339
7.39	325
7.42	319
7.45	349
7.48	344
7.51	357
7.54	334
7.57	316
7.6	319
7.63	370
7.66	339
7.69	342
7.72	324
7.75	348
7.78	357
7.81	313
7.84	315
7.87	338
7.9	317
7.93	326
7.96	329
7.99	358
8.02	354
8.05	324
8.08	308
8.11	337
8.14	354
8.17	365
8.2	362
8.23	347
8.26	323
8.29	338
8.32	337
8.35	350
8.38	345
8.41	308
8.44	321
8.47	311
8.5	317
8.53	342
8.56	318
8.59	312
8.62	313
8.65	319
8.68	327
8.71	342
8.74	353
8.77	321
8.8	315
8.83	329
8.86	345
8.89	376
8.92	349
8.95	315
8.98	348
9.01	332
9.04	339
9.07	326
9.1	317
9.13	328
9.16	310
9.19	353
9.22	330
9.25	314
9.28	289
9.31	350
9.34	307
9.37	343
9.4	313
9.43	333
9.46	335
9.49	352
9.52	341
9.55	335
9.58	321
9.61	321
9.64	332
9.67	351
9.7	331
9.73	327
9.76	333
9.79	333
9.82	311
9.85	335
9.88	316
9.91	395
9.94	328
9.97	335
10	353
10.03	308
10.06	326
10.09	327
10.12	311
10.15	306
10.18	348
10.21	345
10.24	361
10.27	341
10.3	353
10.33	333
10.36	375
10.39	359
10.42	290
10.45	354
10.48	331
10.51	329
10.54	363
10.57	277
10.6	296
10.63	315
10.66	309
10.69	323
10.72	317
10.75	349
10.78	350
10.81	316
10.84	340
10.87	321
10.9	336
10.93	297
10.96	329
10.99	352
11.02	370
11.05	317
11.08	317
11.11	336
11.14	337
11.17	334
11.2	288
11.23	357
11.26	306
11.29	296
11.32	336
11.35	319
11.38	316
11.41	355
11.44	353
11.47	321
11.5	305
11.53	338
11.56	322
11.59	306
11.62	325
11.65	337
11.68	363
11.71	331
11.74	344
11.77	357
11.8	354
11.83	325
11.86	369
11.89	366
11.92	364
11.95	344
11.98	352
12.01	358
12.04	323
12.07	294
12.1	335
12.13	334
12.16	325
12.19	345
12.22	354
12.25	292
12.28	305
12.31	341
12.34	312
12.37	295
12.4	315
12.43	342
12.46	324
12.49	318
12.52	318
12.55	335
12.58	316
12.61	329
12.64	309
12.67	292
12.7	314
12.73	290
12.76	317
12.79	346
12.82	312
12.85	323
12.88	349
12.91	327
12.94	314
12.97	315
13	333
13.03	289
13.06	308
13.09	357
13.12	342
13.15	313
13.18	313
13.21	344
13.24	369
13.27	372
13.3	445
13.33	416
13.36	443
13.39	492
13.42	536
13.45	650
13.48	669
13.51	781
13.54	833
13.57	1018
13.6	1284
13.63	1545
13.66	1495
13.69	1225
13.72	1059
13.75	1016
13.78	795
13.81	546
13.84	382
13.87	354
13.9	352
13.93	362
13.96	310
13.99	315
14.02	322
14.05	329
14.08	266
14.11	338
14.14	312
14.17	321
14.2	323
14.23	323
14.26	297
14.29	285
14.32	292
14.35	316
14.38	288
14.41	290
14.44	277
14.47	306
14.5	328
14.53	314
14.56	310
14.59	326
14.62	322
14.65	307
14.68	315
14.71	292
14.74	298
14.77	282
14.8	286
14.83	300
14.86	300
14.89	305
14.92	299
14.95	299
14.98	288
15.01	303
15.04	310
15.07	338
15.1	339
15.13	303
15.16	286
15.19	304
15.22	312
15.25	295
15.28	295
15.31	330
15.34	323
15.37	326
15.4	324
15.43	283
15.46	283
15.49	306
15.52	321
15.55	313
15.58	287
15.61	323
15.64	311
15.67	317
15.7	303
15.73	295
15.76	301
15.79	297
15.82	292
15.85	279
15.88	307
15.91	291
15.94	282
15.97	310
16	301
16.03	305
16.06	314
16.09	316
16.12	299
16.15	307
16.18	318
16.21	326
16.24	318
16.27	301
16.3	302
16.33	304
16.36	318
16.39	300
16.42	281
16.45	292
16.48	296
16.51	270
16.54	267
16.57	323
16.6	309
16.63	303
16.66	263
16.69	309
16.72	293
16.75	276
16.78	326
16.81	259
16.84	283
16.87	280
16.9	316
16.93	290
16.96	265
16.99	267
17.02	304
17.05	297
17.08	300
17.11	298
17.14	292
17.17	292
17.2	309
17.23	286
17.26	293
17.29	301
17.32	312
17.35	331
17.38	331
17.41	285
17.44	302
17.47	305
17.5	294
17.53	303
17.56	302
17.59	290
17.62	308
17.65	285
17.68	292
17.71	304
17.74	269
17.77	276
17.8	276
17.83	283
17.86	269
17.89	264
17.92	284
17.95	301
17.98	276
18.01	276
18.04	286
18.07	304
18.1	288
18.13	311
18.16	273
18.19	282
18.22	300
18.25	312
18.28	265
18.31	269
18.34	270
18.37	312
18.4	294
18.43	278
18.46	314
18.49	300
18.52	286
18.55	285
18.58	294
18.61	303
18.64	318
18.67	282
18.7	284
18.73	308
18.76	355
18.79	331
18.82	358
18.85	365
18.88	448
18.91	465
18.94	545
18.97	647
19	908
19.03	1149
19.06	1568
19.09	2099
19.12	2825
19.15	3256
19.18	3134
19.21	2488
19.24	2100
19.27	1968
19.3	2088
19.33	2298
19.36	2138
19.39	1572
19.42	1095
19.45	936
19.48	925
19.51	1059
19.54	1304
19.57	1589
19.6	2211
19.63	2713
19.66	3087
19.69	3134
19.72	2510
19.75	1772
19.78	1116
19.81	713
19.84	510
19.87	407
19.9	382
19.93	363
19.96	321
19.99	298
20.02	302
20.05	313
20.08	289
20.11	278
20.14	314
20.17	317
20.2	265
20.23	254
20.26	261
20.29	271
20.32	269
20.35	283
20.38	276
20.41	277
20.44	299
20.47	315
20.5	317
20.53	308
20.56	321
20.59	301
20.62	309
20.65	309
20.68	297
20.71	287
20.74	294
20.77	282
20.8	286
20.83	277
20.86	273
20.89	287
20.92	298
20.95	282
20.98	294
21.01	257
21.04	276
21.07	279
21.1	262
21.13	264
21.16	273
21.19	272
21.22	286
21.25	272
21.28	262
21.31	275
21.34	300
21.37	300
21.4	269
21.43	273
21.46	269
21.49	280
21.52	277
21.55	250
21.58	282
21.61	270
21.64	260
21.67	282
21.7	250
21.73	275
21.76	274
21.79	257
21.82	265
21.85	250
21.88	255
21.91	266
21.94	272
21.97	275
22	271
22.03	263
22.06	243
22.09	286
22.12	272
22.15	265
22.18	288
22.21	285
22.24	278
22.27	307
22.3	281
22.33	270
22.36	281
22.39	276
22.42	306
22.45	338
22.48	342
22.51	323
22.54	424
22.57	463
22.6	429
22.63	407
22.66	466
22.69	534
22.72	664
22.75	858
22.78	1069
22.81	1232
22.84	1454
22.87	1564
22.9	1666
22.93	1505
22.96	1509
22.99	1628
23.02	1617
23.05	1462
23.08	1192
23.11	843
23.14	623
23.17	446
23.2	360
23.23	360
23.26	319
23.29	325
23.32	322
23.35	313
23.38	299
23.41	293
23.44	288
23.47	257
23.5	252
23.53	265
23.56	245
23.59	285
23.62	287
23.65	285
23.68	264
23.71	265
23.74	286
23.77	274
23.8	357
23.83	288
23.86	308
23.89	317
23.92	366
23.95	343
23.98	314
24.01	336
24.04	348
24.07	352
24.1	346
24.13	414
24.16	459
24.19	446
24.22	420
24.25	376
24.28	360
24.31	310
24.34	311
24.37	311
24.4	294
24.43	288
24.46	302
24.49	343
24.52	306
24.55	329
24.58	302
24.61	308
24.64	304
24.67	257
24.7	291
24.73	258
24.76	260
24.79	271
24.82	243
24.85	276
24.88	272
24.91	253
24.94	257
24.97	247
25	255
25.03	252
25.06	267
25.09	251
25.12	298
25.15	256
25.18	262
25.21	263
25.24	264
25.27	222
25.3	272
25.33	273
25.36	245
25.39	238
25.42	245
25.45	261
25.48	277
25.51	259
25.54	274
25.57	267
25.6	261
25.63	248
25.66	240
25.69	283
25.72	300
25.75	231
25.78	256
25.81	256
25.84	256
25.87	241
25.9	264
25.93	263
25.96	236
25.99	285
26.02	270
26.05	246
26.08	260
26.11	255
26.14	262
26.17	277
26.2	248
26.23	237
26.26	246
26.29	233
26.32	243
26.35	253
26.38	251
26.41	274
26.44	259
26.47	273
26.5	253
26.53	225
26.56	266
26.59	268
26.62	254
26.65	239
26.68	285
26.71	257
26.74	245
26.77	234
26.8	247
26.83	244
26.86	295
26.89	260
26.92	264
26.95	249
26.98	255
27.01	289
27.04	265
27.07	286
27.1	267
27.13	267
27.16	310
27.19	260
27.22	277
27.25	281
27.28	315
27.31	339
27.34	414
27.37	470
27.4	612
27.43	879
27.46	1149
27.49	1601
27.52	1655
27.55	1519
27.58	1357
27.61	1339
27.64	1675
27.67	2130
27.7	2799
27.73	3113
27.76	2673
27.79	1910
27.82	1285
27.85	887
27.88	695
27.91	559
27.94	417
27.97	330
28	310
28.03	297
28.06	279
28.09	284
28.12	321
28.15	330
28.18	353
28.21	377
28.24	452
28.27	530
28.3	595
28.33	567
28.36	470
28.39	377
28.42	325
28.45	300
28.48	273
28.51	238
28.54	234
28.57	242
28.6	246
28.63	255
28.66	234
28.69	263
28.72	246
28.75	260
28.78	247
28.81	228
28.84	237
28.87	235
28.9	249
28.93	240
28.96	242
28.99	243
29.02	225
29.05	226
29.08	242
29.11	224
29.14	225
29.17	235
29.2	224
29.23	262
29.26	234
29.29	250
29.32	251
29.35	275
29.38	213
29.41	231
29.44	215
29.47	216
29.5	254
29.53	219
29.56	222
29.59	252
29.62	244
29.65	247
29.68	270
29.71	217
29.74	230
29.77	252
29.8	248
29.83	225
29.86	272
29.89	240
29.92	280
29.95	264
29.98	270
30.01	275
30.04	296
30.07	275
30.1	287
30.13	299
30.16	309
30.19	342
30.22	392
30.25	369
30.28	417
30.31	524
30.34	720
30.37	977
30.4	1343
30.43	2026
30.46	2771
30.49	3446
30.52	3634
30.55	3323
30.58	2954
30.61	2834
30.64	2979
30.67	2842
30.7	2401
30.73	2022
30.76	1759
30.79	1889
30.82	2113
30.85	2161
30.88	1853
30.91	1304
30.94	895
30.97	667
31	539
31.03	499
31.06	398
31.09	367
31.12	345
31.15	358
31.18	366
31.21	391
31.24	407
31.27	401
31.3	373
31.33	363
31.36	362
31.39	359
31.42	424
31.45	399
31.48	451
31.51	486
31.54	475
31.57	386
31.6	417
31.63	375
31.66	316
31.69	275
31.72	270
31.75	236
31.78	226
31.81	251
31.84	230
31.87	223
31.9	215
31.93	217
31.96	224
31.99	216
32.02	214
32.05	221
32.08	236
32.11	206
32.14	236
32.17	228
32.2	223
32.23	189
32.26	226
32.29	210
32.32	201
32.35	190
32.38	194
32.41	218
32.44	219
32.47	220
32.5	210
32.53	216
32.56	240
32.59	193
32.62	202
32.65	186
32.68	222
32.71	224
32.74	207
32.77	192
32.8	195
32.83	212
32.86	217
32.89	218
32.92	208
32.95	192
32.98	213
33.01	232
33.04	220
33.07	206
33.1	229
33.13	281
33.16	302
33.19	283
33.22	284
33.25	247
33.28	254
33.31	243
33.34	249
33.37	246
33.4	262
33.43	230
33.46	248
33.49	251
33.52	232
33.55	222
33.58	238
33.61	246
33.64	227
33.67	255
33.7	283
33.73	275
33.76	289
33.79	334
33.82	353
33.85	404
33.88	515
33.91	611
33.94	796
33.97	1007
34	1176
34.03	1273
34.06	1220
34.09	1202
34.12	1140
34.15	1032
34.18	961
34.21	994
34.24	1079
34.27	1269
34.3	1734
34.33	2135
34.36	2502
34.39	2708
34.42	2690
34.45	2427
34.48	2060
34.51	1745
34.54	1424
34.57	1061
34.6	797
34.63	581
34.66	446
34.69	383
34.72	309
34.75	270
34.78	251
34.81	240
34.84	219
34.87	227
34.9	215
34.93	189
34.96	200
34.99	193
35.02	190
35.05	218
35.08	199
35.11	197
35.14	197
35.17	197
35.2	202
35.23	217
35.26	195
35.29	224
35.32	231
35.35	230
35.38	253
35.41	260
35.44	242
35.47	232
35.5	207
35.53	189
35.56	199
35.59	185
35.62	181
35.65	185
35.68	211
35.71	216
35.74	205
35.77	168
35.8	166
35.83	194
35.86	196
35.89	232
35.92	205
35.95	249
35.98	248
36.01	272
36.04	245
36.07	228
36.1	218
36.13	225
36.16	218
36.19	204
36.22	245
36.25	221
36.28	221
36.31	240
36.34	212
36.37	236
36.4	198
36.43	212
36.46	177
36.49	208
36.52	182
36.55	187
36.58	176
36.61	174
36.64	171
36.67	191
36.7	169
36.73	172
36.76	148
36.79	175
36.82	194
36.85	182
36.88	158
36.91	177
36.94	162
36.97	179
37	165
37.03	157
37.06	181
37.09	164
37.12	166
37.15	167
37.18	174
37.21	171
37.24	154
37.27	172
37.3	171
37.33	170
37.36	150
37.39	144
37.42	150
37.45	139
37.48	180
37.51	164
37.54	166
37.57	159
37.6	160
37.63	181
37.66	156
37.69	175
37.72	166
37.75	175
37.78	144
37.81	158
37.84	152
37.87	154
37.9	163
37.93	183
37.96	157
37.99	172
38.02	148
38.05	135
38.08	180
38.11	118
38.14	169
38.17	162
38.2	175
38.23	169
38.26	163
38.29	204
38.32	176
38.35	175
38.38	157
38.41	162
38.44	197
38.47	180
38.5	197
38.53	178
38.56	179
38.59	180
38.62	151
38.65	195
38.68	193
38.71	179
38.74	199
38.77	196
38.8	251
38.83	238
38.86	236
38.89	210
38.92	207
38.95	206
38.98	180
39.01	191
39.04	207
39.07	189
39.1	197
39.13	205
39.16	264
39.19	248
39.22	299
39.25	290
39.28	281
39.31	232
39.34	205
39.37	191
39.4	179
39.43	188
39.46	159
39.49	191
39.52	175
39.55	173
39.58	186
39.61	167
39.64	171
39.67	164
39.7	182
39.73	155
39.76	147
39.79	197
39.82	184
39.85	215
39.88	194
39.91	220
39.94	228
39.97	234
40	214
40.03	215
40.06	201
40.09	190
40.12	184
40.15	180
40.18	182
40.21	181
40.24	165
40.27	178
40.3	159
40.33	203
40.36	187
40.39	180
40.42	194
40.45	226
40.48	215
40.51	219
40.54	202
40.57	222
40.6	224
40.63	266
40.66	291
40.69	276
40.72	252
40.75	261
40.78	266
40.81	249
40.84	292
40.87	323
40.9	299
40.93	339
40.96	336
40.99	317
41.02	347
41.05	360
41.08	398
41.11	406
41.14	464
41.17	446
41.2	416
41.23	445
41.26	361
41.29	341
41.32	319
41.35	323
41.38	392
41.41	373
41.44	394
41.47	403
41.5	372
41.53	460
41.56	474
41.59	551
41.62	583
41.65	614
41.68	599
41.71	540
41.74	590
41.77	556
41.8	454
41.83	447
41.86	422
41.89	372
41.92	357
41.95	356
41.98	331
42.01	344
42.04	368
42.07	403
42.1	362
42.13	318
42.16	292
42.19	265
42.22	271
42.25	282
42.28	283
42.31	301
42.34	298
42.37	328
42.4	327
42.43	240
42.46	248
42.49	267
42.52	258
42.55	238
42.58	228
42.61	236
42.64	228
42.67	179
42.7	166
42.73	174
42.76	159
42.79	167
42.82	162
42.85	133
42.88	150
42.91	126
42.94	153
42.97	154
43	151
43.03	146
43.06	143
43.09	148
43.12	148
43.15	139
43.18	147
43.21	181
43.24	143
43.27	127
43.3	166
43.33	157
43.36	144
43.39	154
43.42	169
43.45	156
43.48	182
43.51	140
43.54	150
43.57	141
43.6	163
43.63	181
43.66	172
43.69	195
43.72	237
43.75	234
43.78	256
43.81	269
43.84	230
43.87	238
43.9	262
43.93	246
43.96	313
43.99	380
44.02	513
44.05	572
44.08	578
44.11	546
44.14	451
44.17	442
44.2	404
44.23	486
44.26	498
44.29	467
44.32	404
44.35	355
44.38	335
44.41	413
44.44	524
44.47	617
44.5	670
44.53	752
44.56	679
44.59	685
44.62	679
44.65	687
44.68	715
44.71	763
44.74	697
44.77	677
44.8	625
44.83	563
44.86	490
44.89	376
44.92	331
44.95	314
44.98	277
45.01	247
45.04	199
45.07	173
45.1	171
45.13	186
45.16	179
45.19	141
45.22	157
45.25	151
45.28	137
45.31	152
45.34	151
45.37	138
45.4	156
45.43	159
45.46	186
45.49	190
45.52	200
45.55	224
45.58	252
45.61	277
45.64	277
45.67	255
45.7	217
45.73	229
45.76	233
45.79	262
45.82	244
45.85	264
45.88	339
45.91	463
45.94	571
45.97	695
46	706
46.03	693
46.06	645
46.09	473
46.12	360
46.15	305
46.18	327
46.21	265
46.24	287
46.27	268
46.3	281
46.33	325
46.36	365
46.39	495
46.42	703
46.45	850
46.48	929
46.51	1041
46.54	965
46.57	928
46.6	983
46.63	981
46.66	997
46.69	955
46.72	889
46.75	800
46.78	672
46.81	565
46.84	573
46.87	611
46.9	664
46.93	674
46.96	692
46.99	732
47.02	694
47.05	658
47.08	578
47.11	494
47.14	408
47.17	389
47.2	368
47.23	294
47.26	302
47.29	264
47.32	238
47.35	195
47.38	189
47.41	198
47.44	207
47.47	210
47.5	224
47.53	268
47.56	303
47.59	274
47.62	237
47.65	252
47.68	240
47.71	215
47.74	217
47.77	186
47.8	171
47.83	179
47.86	159
47.89	142
47.92	131
47.95	157
47.98	144
48.01	141
48.04	143
48.07	128
48.1	127
48.13	158
48.16	149
48.19	146
48.22	124
48.25	130
48.28	135
48.31	140
48.34	149
48.37	137
48.4	131
48.43	111
48.46	132
48.49	141
48.52	122
48.55	124
48.58	129
48.61	143
48.64	155
48.67	147
48.7	171
48.73	136
48.76	131
48.79	143
48.82	172
48.85	158
48.88	184
48.91	172
48.94	166
48.97	176
49	178
49.03	199
49.06	186
49.09	207
49.12	203
49.15	203
49.18	173
49.21	167
49.24	188
49.27	192
49.3	184
49.33	202
49.36	205
49.39	241
49.42	214
49.45	264
49.48	213
49.51	221
49.54	240
49.57	176
49.6	179
49.63	189
49.66	150
49.69	167
49.72	167
49.75	164
49.78	155
49.81	150
49.84	154
49.87	199
49.9	207
49.93	225
49.96	246
49.99	306
50.02	414
50.05	520
50.08	650
50.11	784
50.14	845
50.17	863
50.2	899
50.23	965
50.26	987
50.29	1020
50.32	908
50.35	718
50.38	630
50.41	572
50.44	520
50.47	527
50.5	491
50.53	480
50.56	529
50.59	573
50.62	728
50.65	798
50.68	858
50.71	855
50.74	760
50.77	617
50.8	520
50.83	401
50.86	343
50.89	256
50.92	261
50.95	249
50.98	229
51.01	242
51.04	228
51.07	160
51.1	163
51.13	168
51.16	165
51.19	133
51.22	163
51.25	141
51.28	170
51.31	177
51.34	178
51.37	186
51.4	189
51.43	176
51.46	167
51.49	172
51.52	152
51.55	171
51.58	165
51.61	172
51.64	154
51.67	145
51.7	127
51.73	143
51.76	138
51.79	136
51.82	130
51.85	117
51.88	121
51.91	135
51.94	137
51.97	134
52	131
52.03	132
52.06	145
52.09	131
52.12	130
52.15	132
52.18	124
52.21	131
52.24	144
52.27	122
52.3	134
52.33	130
52.36	120
52.39	138
52.42	123
52.45	141
52.48	163
52.51	147
52.54	152
52.57	162
52.6	213
52.63	251
52.66	306
52.69	320
52.72	278
52.75	252
52.78	267
52.81	244
52.84	211
52.87	222
52.9	192
52.93	193
52.96	171
52.99	174
53.02	159
53.05	160
53.08	164
53.11	182
53.14	195
53.17	201
53.2	243
53.23	253
53.26	331
53.29	429
53.32	439
53.35	492
53.38	571
53.41	572
53.44	627
53.47	601
53.5	639
53.53	698
53.56	860
53.59	949
53.62	1034
53.65	1288
53.68	1220
53.71	1197
53.74	1088
53.77	1070
53.8	949
53.83	836
53.86	693
53.89	527
53.92	480
53.95	379
53.98	327
54.01	286
54.04	286
54.07	269
54.1	233
54.13	208
54.16	178
54.19	197
54.22	207
54.25	178
54.28	188
54.31	187
54.34	153
54.37	138
54.4	137
54.43	116
54.46	115
54.49	147
54.52	121
54.55	152
54.58	135
54.61	161
54.64	128
54.67	168
54.7	135
54.73	169
54.76	163
54.79	158
54.82	142
54.85	179
54.88	172
54.91	171
54.94	198
54.97	191
55	181
55.03	158
55.06	175
55.09	161
55.12	168
55.15	176
55.18	173
55.21	167
55.24	175
55.27	162
55.3	172
55.33	176
55.36	161
55.39	165
55.42	180
55.45	150
55.48	154
55.51	163
55.54	150
55.57	133
55.6	145
55.63	134
55.66	143
55.69	133
55.72	123
55.75	144
55.78	140
55.81	107
55.84	105
55.87	123
55.9	111
55.93	123
55.96	121
55.99	128
56.02	140
56.05	145
56.08	120
56.11	135
56.14	138
56.17	120
56.2	120
56.23	114
56.26	113
56.29	98
56.32	132
56.35	99
56.38	117
56.41	118
56.44	109
56.47	120
56.5	123
56.53	118
56.56	116
56.59	129
56.62	151
56.65	180
56.68	163
56.71	142
56.74	162
56.77	153
56.8	129
56.83	132
56.86	121
56.89	145
56.92	151
56.95	130
56.98	151
57.01	144
57.04	149
57.07	156
57.1	184
57.13	198
57.16	212
57.19	223
57.22	227
57.25	223
57.28	209
57.31	197
57.34	223
57.37	219
57.4	196
57.43	222
57.46	230
57.49	260
57.52	302
57.55	289
57.58	260
57.61	251
57.64	218
57.67	224
57.7	194
57.73	204
57.76	175
57.79	160
57.82	151
57.85	149
57.88	157
57.91	167
57.94	171
57.97	172
58	174
58.03	222
58.06	243
58.09	304
58.12	380
58.15	428
58.18	495
58.21	493
58.24	449
58.27	410
58.3	322
58.33	306
58.36	282
58.39	250
58.42	244
58.45	235
58.48	238
58.51	275
58.54	300
58.57	313
58.6	373
58.63	403
58.66	441
58.69	474
58.72	433
58.75	442
58.78	473
58.81	509
58.84	530
58.87	599
58.9	592
58.93	587
58.96	585
58.99	591
59.02	566
59.05	606
59.08	602
59.11	549
59.14	553
59.17	532
59.2	459
59.23	434
59.26	424
59.29	408
59.32	434
59.35	427
59.38	447
59.41	456
59.44	456
59.47	480
59.5	466
59.53	461
59.56	450
59.59	462
59.62	454
59.65	428
59.68	363
59.71	370
59.74	359
59.77	311
59.8	296
59.83	262
59.86	215
59.89	231
59.92	225
59.95	202
59.98	206
60.01	194
60.04	210
60.07	159
60.1	197
60.13	204
60.16	210
60.19	251
60.22	192
60.25	184
60.28	184
[truncated: 1,795 more rows]
