# Supplementary material for: Improving the alkali metal electrode/inorganic solid electrolyte contact via room-temperature ultrasound solid welding
Source: Nat Commun. 2021 Dec 7;12:7109. doi: 10.1038/s41467-021-27473-4 (PMC8651668; doi:10.1038/s41467-021-27473-4)
Supplement: Supplementary file 4 — Source Data [file 41467_2021_27473_MOESM4_ESM.zip › Source Data/Figure 1b-Nyquist plots and Arrhenius plots.xlsx]

## Sheet: EIS
25		40		60		80		100
Z'/ohm	-Z"/ohm	Z'/ohm	-Z"/ohm	Z'/ohm	-Z"/ohm	Z'/ohm	-Z"/ohm	Z'/ohm	-Z"/ohm
--	--	--	--	--	--	--	--	--	--
59.2	6.564	49.35	0.9844	36.45	1.488	24.58	1.278	14.63	0.7597
60.45	8.621	49.17	4.831	37.05	2.574	24.8	2.699	15.1	2.567
60.96	12.58	51.69	6.236	37.52	4.06	25.11	4.109	15.7	4.295
62.27	14.87	52.09	8.497	38.37	4.57	25.48	5.549	16.47	5.987
64.27	17.82	53.76	10.31	39.12	5.272	25.93	6.065	17.38	7.649
67.17	20.05	55.19	12.08	39.85	5.761	26.36	6.226	18.43	9.285
70.48	22.22	57.3	13	40.15	6.368	26.9	7.497	19.61	10.89
74.06	23.9	59.4	13.79	40.43	7.209	27.57	9.747	20.91	12.49
77.55	25.46	61.73	14.45	40.75	7.913	28.43	12.67	22.35	13.44
81.33	26.67	64.03	15.02	41.05	8.621	29.4	15.94	23.99	14.11
85.15	27.49	65.95	15.97	41.79	8.618	30.44	19.53	25.74	15.54
88.66	28.07	67.49	16.98	42.92	8.378	31.7	23.56	27.55	17.64
92.06	27.43	68.97	16.77	43.92	9.662	33.25	28.17	29.46	20.25
95.25	26.23	70.14	16	44.76	12.05	35.22	33.27	31.54	23.09
98.17	26.24	71.4	16.71	45.48	15.36	37.57	38.99	33.85	26.09
100.7	27.25	72.63	18.63	46.19	19.19	40.28	45.47	36.4	29.32
102.9	29.14	73.61	21.28	46.97	23.37	43.53	52.74	39.24	32.89
104.9	31.75	74.52	24.6	47.81	28.1	47.51	61.01	42.36	36.83
106.7	35.05	75.44	28.74	48.94	33.63	52.33	70.62	45.84	41.22
108.6	39.29	76.6	33.8	50.58	40.03	58.09	81.84	49.81	46.1
110.5	44.56	78	39.71	52.51	47.44	64.97	94.66	54.28	51.49
112.2	50.8	79.54	46.62	54.6	56.12	73.18	108.5	59.31	57.49
114.1	58.32	81.22	54.82	56.86	66.36	82.62	123.4	65.02	64.11
116.3	67.51	83.13	64.54	59.99	78.51	93.23	140.5	71.31	71.32
118.9	78.6	85.32	76.02	63.89	92.86	105	159.8	78.36	79.19
122.4	92.01	87.74	89.26	68.36	109.4	119.2	181.6	86.26	87.9
126.2	107.9	90.93	105.3	73.97	128.8	137.3	206.3	95.23	97.58
130.2	126.6	94.85	124.6	80.18	151.1	158	232.8	105.2	108.2
134.9	149	100.1	147.6	87.59	178	181.1	261	116.2	119.9
140.9	175.3	106.4	175.2	98.71	207.9	207.6	291.4	128.8	132.5
148.6	206.2	113.5	207.6	111.9	242.3	237.7	325	142.8	146
158.1	242.9	122.2	245.5	126.1	284.6	271.7	362.1	158.1	160.4
169.5	286.2	132.8	290	143.5	333.8	309.9	402.8	175.1	176.4
183	337.4	146.3	342.3	164.4	390.2	352.3	446.5	193.9	194.2
199.3	397.9	163.3	404.2	189.5	454.3	400	493.3	214.9	213.8
219.1	469	183	476.7	219	527.6	453.6	543.9	237.9	235
243.7	552	206	561	254.6	612.2	513.1	598.6	263.7	257.8
274.1	647.8	234.5	658.9	297.6	710.1	578	657.4	292.5	282.5
310.7	760.4	269.6	774.6	348.1	822.1	647.4	718.1	324.9	308.9
354.9	892.6	312.6	909.9	407.1	949.8	727.5	784.2	360.7	336.7
408.6	1047	365.2	1068	477.7	1098	818.5	854.1	399	365.1
472.7	1225	426.9	1251	562.8	1265	915.4	927.2	443.4	395.6
549.3	1430	501.1	1464	662.3	1456	1028	1020	492.9	425.5
641.8	1667	592.4	1713	777.6	1671	1152	1112	545	454.5
754	1942	701.5	2000	911.9	1906	1269	1200	604.3	486.6
886.3	2256	830.2	2325	1081	2181	1390	1298	663.2	519.2
1037	2605	975.8	2685	1279	2484	1520	1402	721.5	552.2
1226	3021	1158	3124	1501	2812	1661	1520	784.2	587.3
1459	3490	1388	3624	1790	3178	1811	1643	848.3	624.1
1727	4008	1660	4174	2097	3545	1973	1783	916	663.4
2058	4663	2070	4938	2390	4017	2147	1945	984.2	707.2
2422	5385	2602	5662	2749	4614	2307	2066	1055	755.9
2810	6146	3006	6412	3159	5241	2489	2235	1129	810.7
3265	7019	3396	7406	3618	5915	2700	2511	1207	886.4
3803	8017	3901	8491	4230	6717	2928	2846	1285	968.9
4438	9170	4483	9724	4897	7576	3163	3216	1363	1052
5172	10480	5062	11260	5565	8454	3439	3585	1448	1153
6026	11970	5845	12910	7637	9829	3695	4032	1538	1277
7015	13650	6957	14610	9451	11200	3897	4550	1643	1428
8155	15520	6034	15900	9818	12310	4154	5209	1748	1615
9503	17670	5861	17530	10700	13620	4413	6058	1845	1848
11030	20130	8472	20230	11540	14910	4667	7193	1960	2122
12750	22850	12830	22720	11330	16330	5059	8615	2089	2441
14730	25920	16240	26050	12050	18200	5439	10110	2240	2875
16970	29370	14400	34190	14090	19930	5692	11660	2395	3410
19550	33400	14620	41430	16040	21820			2549	3977
23000	37890	20320	48270	18700	24650			2722	4579
26470	43780	23250	55710	21880	28260
29860	50120	26610	58750	23540	31840
34160	56750	33020	62070	26110	35590
39170	64520	44680	63470	31440	39990
44990	72840	55780	68960
51570	82090	60120	82770

## Sheet: Arrhenius plots 
3.3557	-2.05463
3.19489	-1.64695
3.003	-1.00518
2.83286	-0.38099
2.68097	0.20986

## Sheet: Arrhenius FitLinearCurve
2.68097	0.14935	3.3557	0.07869
2.68164	0.14706	3.19489	-0.05768
2.68232	0.14478	3.003	-0.06506
2.68299	0.14249	2.83286	-0.01647
2.68367	0.14021	2.68097	0.06052
2.68434	0.13792
2.68502	0.13564
2.68569	0.13335
2.68637	0.13107
2.68704	0.12878
2.68772	0.1265
2.68839	0.12421
2.68907	0.12193
2.68975	0.11964
2.69042	0.11736
2.6911	0.11507
2.69177	0.11279
2.69245	0.1105
2.69312	0.10822
2.6938	0.10593
2.69447	0.10365
2.69515	0.10136
2.69582	0.09908
2.6965	0.09679
2.69718	0.09451
2.69785	0.09222
2.69853	0.08994
2.6992	0.08765
2.69988	0.08537
2.70055	0.08308
2.70123	0.0808
2.7019	0.07851
2.70258	0.07623
2.70325	0.07394
2.70393	0.07166
2.7046	0.06937
2.70528	0.06709
2.70596	0.0648
2.70663	0.06252
2.70731	0.06023
2.70798	0.05795
2.70866	0.05566
2.70933	0.05338
2.71001	0.05109
2.71068	0.04881
2.71136	0.04652
2.71203	0.04424
2.71271	0.04195
2.71339	0.03967
2.71406	0.03738
2.71474	0.0351
2.71541	0.03281
2.71609	0.03053
2.71676	0.02824
2.71744	0.02596
2.71811	0.02367
2.71879	0.02139
2.71946	0.0191
2.72014	0.01682
2.72081	0.01453
2.72149	0.01225
2.72217	0.00996
2.72284	0.00768
2.72352	0.00539
2.72419	0.00311
2.72487	0.000824657
2.72554	-0.00146
2.72622	-0.00375
2.72689	-0.00603
2.72757	-0.00832
2.72824	-0.0106
2.72892	-0.01289
2.7296	-0.01517
2.73027	-0.01745
2.73095	-0.01974
2.73162	-0.02202
2.7323	-0.02431
2.73297	-0.02659
2.73365	-0.02888
2.73432	-0.03116
2.735	-0.03345
2.73567	-0.03573
2.73635	-0.03802
2.73702	-0.0403
2.7377	-0.04259
2.73838	-0.04487
2.73905	-0.04716
2.73973	-0.04944
2.7404	-0.05173
2.74108	-0.05401
2.74175	-0.0563
2.74243	-0.05858
2.7431	-0.06087
2.74378	-0.06315
2.74445	-0.06544
2.74513	-0.06772
2.7458	-0.07001
2.74648	-0.07229
2.74716	-0.07458
2.74783	-0.07686
2.74851	-0.07915
2.74918	-0.08143
2.74986	-0.08372
2.75053	-0.086
2.75121	-0.08829
2.75188	-0.09057
2.75256	-0.09286
2.75323	-0.09514
2.75391	-0.09743
2.75459	-0.09971
2.75526	-0.102
2.75594	-0.10428
2.75661	-0.10657
2.75729	-0.10885
2.75796	-0.11114
2.75864	-0.11342
2.75931	-0.11571
2.75999	-0.11799
2.76066	-0.12028
2.76134	-0.12256
2.76201	-0.12485
2.76269	-0.12713
2.76337	-0.12942
2.76404	-0.1317
2.76472	-0.13399
2.76539	-0.13627
2.76607	-0.13856
2.76674	-0.14084
2.76742	-0.14313
2.76809	-0.14541
2.76877	-0.1477
2.76944	-0.14998
2.77012	-0.15227
2.7708	-0.15455
2.77147	-0.15684
2.77215	-0.15912
2.77282	-0.16141
2.7735	-0.16369
2.77417	-0.16598
2.77485	-0.16826
2.77552	-0.17055
2.7762	-0.17283
2.77687	-0.17512
2.77755	-0.1774
2.77822	-0.17969
2.7789	-0.18197
2.77958	-0.18426
2.78025	-0.18654
2.78093	-0.18883
2.7816	-0.19111
2.78228	-0.1934
2.78295	-0.19568
2.78363	-0.19797
2.7843	-0.20025
2.78498	-0.20254
2.78565	-0.20482
2.78633	-0.20711
2.78701	-0.20939
2.78768	-0.21168
2.78836	-0.21396
2.78903	-0.21625
2.78971	-0.21853
2.79038	-0.22082
2.79106	-0.2231
2.79173	-0.22539
2.79241	-0.22767
2.79308	-0.22996
2.79376	-0.23224
2.79443	-0.23453
2.79511	-0.23681
2.79579	-0.2391
2.79646	-0.24138
2.79714	-0.24367
2.79781	-0.24595
2.79849	-0.24824
2.79916	-0.25052
2.79984	-0.25281
2.80051	-0.25509
2.80119	-0.25738
2.80186	-0.25966
2.80254	-0.26195
2.80322	-0.26423
2.80389	-0.26652
2.80457	-0.2688
2.80524	-0.27108
2.80592	-0.27337
2.80659	-0.27565
2.80727	-0.27794
2.80794	-0.28022
2.80862	-0.28251
2.80929	-0.28479
2.80997	-0.28708
2.81064	-0.28936
2.81132	-0.29165
2.812	-0.29393
2.81267	-0.29622
2.81335	-0.2985
2.81402	-0.30079
2.8147	-0.30307
2.81537	-0.30536
2.81605	-0.30764
2.81672	-0.30993
2.8174	-0.31221
2.81807	-0.3145
2.81875	-0.31678
2.81943	-0.31907
2.8201	-0.32135
2.82078	-0.32364
2.82145	-0.32592
2.82213	-0.32821
2.8228	-0.33049
2.82348	-0.33278
2.82415	-0.33506
2.82483	-0.33735
2.8255	-0.33963
2.82618	-0.34192
2.82685	-0.3442
2.82753	-0.34649
2.82821	-0.34877
2.82888	-0.35106
2.82956	-0.35334
2.83023	-0.35563
2.83091	-0.35791
2.83158	-0.3602
2.83226	-0.36248
2.83293	-0.36477
2.83361	-0.36705
2.83428	-0.36934
2.83496	-0.37162
2.83564	-0.37391
2.83631	-0.37619
2.83699	-0.37848
2.83766	-0.38076
2.83834	-0.38305
2.83901	-0.38533
2.83969	-0.38762
2.84036	-0.3899
2.84104	-0.39219
2.84171	-0.39447
2.84239	-0.39676
2.84306	-0.39904
2.84374	-0.40133
2.84442	-0.40361
2.84509	-0.4059
2.84577	-0.40818
2.84644	-0.41047
2.84712	-0.41275
2.84779	-0.41504
2.84847	-0.41732
2.84914	-0.41961
2.84982	-0.42189
2.85049	-0.42418
2.85117	-0.42646
2.85185	-0.42875
2.85252	-0.43103
2.8532	-0.43332
2.85387	-0.4356
2.85455	-0.43789
2.85522	-0.44017
2.8559	-0.44246
2.85657	-0.44474
2.85725	-0.44703
2.85792	-0.44931
2.8586	-0.4516
2.85927	-0.45388
2.85995	-0.45617
2.86063	-0.45845
2.8613	-0.46074
2.86198	-0.46302
2.86265	-0.46531
2.86333	-0.46759
2.864	-0.46988
2.86468	-0.47216
2.86535	-0.47445
2.86603	-0.47673
2.8667	-0.47902
2.86738	-0.4813
2.86806	-0.48359
2.86873	-0.48587
2.86941	-0.48816
2.87008	-0.49044
2.87076	-0.49273
2.87143	-0.49501
2.87211	-0.4973
2.87278	-0.49958
2.87346	-0.50187
2.87413	-0.50415
2.87481	-0.50644
2.87548	-0.50872
2.87616	-0.51101
2.87684	-0.51329
2.87751	-0.51558
2.87819	-0.51786
2.87886	-0.52015
2.87954	-0.52243
2.88021	-0.52471
2.88089	-0.527
2.88156	-0.52928
2.88224	-0.53157
2.88291	-0.53385
2.88359	-0.53614
2.88427	-0.53842
2.88494	-0.54071
2.88562	-0.54299
2.88629	-0.54528
2.88697	-0.54756
2.88764	-0.54985
2.88832	-0.55213
2.88899	-0.55442
2.88967	-0.5567
2.89034	-0.55899
2.89102	-0.56127
2.89169	-0.56356
2.89237	-0.56584
2.89305	-0.56813
2.89372	-0.57041
2.8944	-0.5727
2.89507	-0.57498
2.89575	-0.57727
2.89642	-0.57955
2.8971	-0.58184
2.89777	-0.58412
2.89845	-0.58641
2.89912	-0.58869
2.8998	-0.59098
2.90048	-0.59326
2.90115	-0.59555
2.90183	-0.59783
2.9025	-0.60012
2.90318	-0.6024
2.90385	-0.60469
2.90453	-0.60697
2.9052	-0.60926
2.90588	-0.61154
2.90655	-0.61383
2.90723	-0.61611
2.9079	-0.6184
2.90858	-0.62068
2.90926	-0.62297
2.90993	-0.62525
2.91061	-0.62754
2.91128	-0.62982
2.91196	-0.63211
2.91263	-0.63439
2.91331	-0.63668
2.91398	-0.63896
2.91466	-0.64125
2.91533	-0.64353
2.91601	-0.64582
2.91668	-0.6481
2.91736	-0.65039
2.91804	-0.65267
2.91871	-0.65496
2.91939	-0.65724
2.92006	-0.65953
2.92074	-0.66181
2.92141	-0.6641
2.92209	-0.66638
2.92276	-0.66867
2.92344	-0.67095
2.92411	-0.67324
2.92479	-0.67552
2.92547	-0.67781
2.92614	-0.68009
2.92682	-0.68238
2.92749	-0.68466
2.92817	-0.68695
2.92884	-0.68923
2.92952	-0.69152
2.93019	-0.6938
2.93087	-0.69609
2.93154	-0.69837
2.93222	-0.70066
2.93289	-0.70294
2.93357	-0.70523
2.93425	-0.70751
2.93492	-0.7098
2.9356	-0.71208
2.93627	-0.71437
2.93695	-0.71665
2.93762	-0.71894
2.9383	-0.72122
2.93897	-0.72351
2.93965	-0.72579
2.94032	-0.72808
2.941	-0.73036
2.94168	-0.73265
2.94235	-0.73493
2.94303	-0.73722
2.9437	-0.7395
2.94438	-0.74179
2.94505	-0.74407
2.94573	-0.74636
2.9464	-0.74864
2.94708	-0.75093
2.94775	-0.75321
2.94843	-0.7555
2.9491	-0.75778
2.94978	-0.76007
2.95046	-0.76235
2.95113	-0.76464
2.95181	-0.76692
2.95248	-0.76921
2.95316	-0.77149
2.95383	-0.77378
2.95451	-0.77606
2.95518	-0.77835
2.95586	-0.78063
2.95653	-0.78291
2.95721	-0.7852
2.95789	-0.78748
2.95856	-0.78977
2.95924	-0.79205
2.95991	-0.79434
2.96059	-0.79662
2.96126	-0.79891
2.96194	-0.80119
2.96261	-0.80348
2.96329	-0.80576
2.96396	-0.80805
2.96464	-0.81033
2.96531	-0.81262
2.96599	-0.8149
2.96667	-0.81719
2.96734	-0.81947
2.96802	-0.82176
2.96869	-0.82404
2.96937	-0.82633
2.97004	-0.82861
2.97072	-0.8309
2.97139	-0.83318
2.97207	-0.83547
2.97274	-0.83775
2.97342	-0.84004
2.9741	-0.84232
2.97477	-0.84461
2.97545	-0.84689
2.97612	-0.84918
2.9768	-0.85146
2.97747	-0.85375
2.97815	-0.85603
2.97882	-0.85832
2.9795	-0.8606
2.98017	-0.86289
2.98085	-0.86517
2.98152	-0.86746
2.9822	-0.86974
2.98288	-0.87203
2.98355	-0.87431
2.98423	-0.8766
2.9849	-0.87888
2.98558	-0.88117
2.98625	-0.88345
2.98693	-0.88574
2.9876	-0.88802
2.98828	-0.89031
2.98895	-0.89259
2.98963	-0.89488
2.99031	-0.89716
2.99098	-0.89945
2.99166	-0.90173
2.99233	-0.90402
2.99301	-0.9063
2.99368	-0.90859
2.99436	-0.91087
2.99503	-0.91316
2.99571	-0.91544
2.99638	-0.91773
2.99706	-0.92001
2.99773	-0.9223
2.99841	-0.92458
2.99909	-0.92687
2.99976	-0.92915
3.00044	-0.93144
3.00111	-0.93372
3.00179	-0.93601
3.00246	-0.93829
3.00314	-0.94058
3.00381	-0.94286
3.00449	-0.94515
3.00516	-0.94743
3.00584	-0.94972
3.00652	-0.952
3.00719	-0.95429
3.00787	-0.95657
3.00854	-0.95886
3.00922	-0.96114
3.00989	-0.96343
3.01057	-0.96571
3.01124	-0.968
3.01192	-0.97028
3.01259	-0.97257
3.01327	-0.97485
3.01394	-0.97714
3.01462	-0.97942
3.0153	-0.98171
3.01597	-0.98399
3.01665	-0.98628
3.01732	-0.98856
3.018	-0.99085
3.01867	-0.99313
3.01935	-0.99542
3.02002	-0.9977
3.0207	-0.99999
3.02137	-1.00227
3.02205	-1.00456
3.02273	-1.00684
3.0234	-1.00913
3.02408	-1.01141
3.02475	-1.0137
3.02543	-1.01598
3.0261	-1.01827
3.02678	-1.02055
3.02745	-1.02284
3.02813	-1.02512
3.0288	-1.02741
3.02948	-1.02969
3.03015	-1.03198
3.03083	-1.03426
3.03151	-1.03654
3.03218	-1.03883
3.03286	-1.04111
3.03353	-1.0434
3.03421	-1.04568
3.03488	-1.04797
3.03556	-1.05025
3.03623	-1.05254
3.03691	-1.05482
3.03758	-1.05711
3.03826	-1.05939
3.03894	-1.06168
3.03961	-1.06396
3.04029	-1.06625
3.04096	-1.06853
3.04164	-1.07082
3.04231	-1.0731
3.04299	-1.07539
3.04366	-1.07767
3.04434	-1.07996
3.04501	-1.08224
3.04569	-1.08453
3.04636	-1.08681
3.04704	-1.0891
3.04772	-1.09138
3.04839	-1.09367
3.04907	-1.09595
3.04974	-1.09824
3.05042	-1.10052
3.05109	-1.10281
3.05177	-1.10509
3.05244	-1.10738
3.05312	-1.10966
3.05379	-1.11195
3.05447	-1.11423
3.05515	-1.11652
3.05582	-1.1188
3.0565	-1.12109
3.05717	-1.12337
3.05785	-1.12566
3.05852	-1.12794
3.0592	-1.13023
3.05987	-1.13251
3.06055	-1.1348
3.06122	-1.13708
3.0619	-1.13937
3.06257	-1.14165
3.06325	-1.14394
3.06393	-1.14622
3.0646	-1.14851
3.06528	-1.15079
3.06595	-1.15308
3.06663	-1.15536
3.0673	-1.15765
3.06798	-1.15993
3.06865	-1.16222
3.06933	-1.1645
3.07	-1.16679
3.07068	-1.16907
3.07135	-1.17136
3.07203	-1.17364
3.07271	-1.17593
3.07338	-1.17821
3.07406	-1.1805
3.07473	-1.18278
3.07541	-1.18507
3.07608	-1.18735
3.07676	-1.18964
3.07743	-1.19192
3.07811	-1.19421
3.07878	-1.19649
3.07946	-1.19878
3.08014	-1.20106
3.08081	-1.20335
3.08149	-1.20563
3.08216	-1.20792
3.08284	-1.2102
3.08351	-1.21249
3.08419	-1.21477
3.08486	-1.21706
3.08554	-1.21934
3.08621	-1.22163
3.08689	-1.22391
3.08756	-1.2262
3.08824	-1.22848
3.08892	-1.23077
3.08959	-1.23305
3.09027	-1.23534
3.09094	-1.23762
3.09162	-1.23991
3.09229	-1.24219
3.09297	-1.24448
3.09364	-1.24676
3.09432	-1.24905
3.09499	-1.25133
3.09567	-1.25362
3.09635	-1.2559
3.09702	-1.25819
3.0977	-1.26047
3.09837	-1.26276
3.09905	-1.26504
3.09972	-1.26733
3.1004	-1.26961
3.10107	-1.2719
3.10175	-1.27418
3.10242	-1.27647
3.1031	-1.27875
3.10377	-1.28104
3.10445	-1.28332
3.10513	-1.28561
3.1058	-1.28789
3.10648	-1.29017
3.10715	-1.29246
3.10783	-1.29474
3.1085	-1.29703
3.10918	-1.29931
3.10985	-1.3016
3.11053	-1.30388
3.1112	-1.30617
3.11188	-1.30845
3.11256	-1.31074
3.11323	-1.31302
3.11391	-1.31531
3.11458	-1.31759
3.11526	-1.31988
3.11593	-1.32216
3.11661	-1.32445
3.11728	-1.32673
3.11796	-1.32902
3.11863	-1.3313
3.11931	-1.33359
3.11998	-1.33587
3.12066	-1.33816
3.12134	-1.34044
3.12201	-1.34273
3.12269	-1.34501
3.12336	-1.3473
3.12404	-1.34958
3.12471	-1.35187
3.12539	-1.35415
3.12606	-1.35644
3.12674	-1.35872
3.12741	-1.36101
3.12809	-1.36329
3.12877	-1.36558
3.12944	-1.36786
3.13012	-1.37015
3.13079	-1.37243
3.13147	-1.37472
3.13214	-1.377
3.13282	-1.37929
3.13349	-1.38157
3.13417	-1.38386
3.13484	-1.38614
3.13552	-1.38843
3.13619	-1.39071
3.13687	-1.393
3.13755	-1.39528
3.13822	-1.39757
3.1389	-1.39985
3.13957	-1.40214
3.14025	-1.40442
3.14092	-1.40671
3.1416	-1.40899
3.14227	-1.41128
3.14295	-1.41356
3.14362	-1.41585
3.1443	-1.41813
3.14498	-1.42042
3.14565	-1.4227
3.14633	-1.42499
3.147	-1.42727
3.14768	-1.42956
3.14835	-1.43184
3.14903	-1.43413
3.1497	-1.43641
3.15038	-1.4387
3.15105	-1.44098
3.15173	-1.44327
3.1524	-1.44555
3.15308	-1.44784
3.15376	-1.45012
3.15443	-1.45241
3.15511	-1.45469
3.15578	-1.45698
3.15646	-1.45926
3.15713	-1.46155
3.15781	-1.46383
3.15848	-1.46612
3.15916	-1.4684
3.15983	-1.47069
3.16051	-1.47297
3.16119	-1.47526
3.16186	-1.47754
3.16254	-1.47983
3.16321	-1.48211
3.16389	-1.4844
3.16456	-1.48668
3.16524	-1.48897
3.16591	-1.49125
3.16659	-1.49354
3.16726	-1.49582
3.16794	-1.49811
3.16861	-1.50039
3.16929	-1.50268
3.16997	-1.50496
3.17064	-1.50725
3.17132	-1.50953
3.17199	-1.51182
3.17267	-1.5141
3.17334	-1.51639
3.17402	-1.51867
3.17469	-1.52096
3.17537	-1.52324
3.17604	-1.52553
3.17672	-1.52781
3.1774	-1.5301
3.17807	-1.53238
3.17875	-1.53467
3.17942	-1.53695
3.1801	-1.53924
3.18077	-1.54152
3.18145	-1.5438
3.18212	-1.54609
3.1828	-1.54837
3.18347	-1.55066
3.18415	-1.55294
3.18482	-1.55523
3.1855	-1.55751
3.18618	-1.5598
3.18685	-1.56208
3.18753	-1.56437
3.1882	-1.56665
3.18888	-1.56894
3.18955	-1.57122
3.19023	-1.57351
3.1909	-1.57579
3.19158	-1.57808
3.19225	-1.58036
3.19293	-1.58265
3.19361	-1.58493
3.19428	-1.58722
3.19496	-1.5895
3.19563	-1.59179
3.19631	-1.59407
3.19698	-1.59636
3.19766	-1.59864
3.19833	-1.60093
3.19901	-1.60321
3.19968	-1.6055
3.20036	-1.60778
3.20103	-1.61007
3.20171	-1.61235
3.20239	-1.61464
3.20306	-1.61692
3.20374	-1.61921
3.20441	-1.62149
3.20509	-1.62378
3.20576	-1.62606
3.20644	-1.62835
3.20711	-1.63063
3.20779	-1.63292
3.20846	-1.6352
3.20914	-1.63749
3.20982	-1.63977
3.21049	-1.64206
3.21117	-1.64434
3.21184	-1.64663
3.21252	-1.64891
3.21319	-1.6512
3.21387	-1.65348
3.21454	-1.65577
3.21522	-1.65805
3.21589	-1.66034
3.21657	-1.66262
3.21724	-1.66491
3.21792	-1.66719
3.2186	-1.66948
3.21927	-1.67176
3.21995	-1.67405
3.22062	-1.67633
3.2213	-1.67862
3.22197	-1.6809
3.22265	-1.68319
3.22332	-1.68547
3.224	-1.68776
3.22467	-1.69004
3.22535	-1.69233
3.22603	-1.69461
3.2267	-1.6969
3.22738	-1.69918
3.22805	-1.70147
3.22873	-1.70375
3.2294	-1.70604
3.23008	-1.70832
3.23075	-1.71061
3.23143	-1.71289
3.2321	-1.71518
3.23278	-1.71746
3.23345	-1.71975
3.23413	-1.72203
3.23481	-1.72432
3.23548	-1.7266
3.23616	-1.72889
3.23683	-1.73117
3.23751	-1.73346
3.23818	-1.73574
3.23886	-1.73803
3.23953	-1.74031
3.24021	-1.7426
3.24088	-1.74488
3.24156	-1.74717
3.24223	-1.74945
3.24291	-1.75174
3.24359	-1.75402
3.24426	-1.75631
3.24494	-1.75859
3.24561	-1.76088
3.24629	-1.76316
3.24696	-1.76545
3.24764	-1.76773
3.24831	-1.77002
3.24899	-1.7723
3.24966	-1.77459
3.25034	-1.77687
3.25102	-1.77916
3.25169	-1.78144
3.25237	-1.78373
3.25304	-1.78601
3.25372	-1.7883
3.25439	-1.79058
3.25507	-1.79287
3.25574	-1.79515
3.25642	-1.79743
3.25709	-1.79972
3.25777	-1.802
3.25844	-1.80429
3.25912	-1.80657
3.2598	-1.80886
3.26047	-1.81114
3.26115	-1.81343
3.26182	-1.81571
3.2625	-1.818
3.26317	-1.82028
3.26385	-1.82257
3.26452	-1.82485
3.2652	-1.82714
3.26587	-1.82942
3.26655	-1.83171
3.26723	-1.83399
3.2679	-1.83628
3.26858	-1.83856
3.26925	-1.84085
3.26993	-1.84313
3.2706	-1.84542
3.27128	-1.8477
3.27195	-1.84999
3.27263	-1.85227
3.2733	-1.85456
3.27398	-1.85684
3.27465	-1.85913
3.27533	-1.86141
3.27601	-1.8637
3.27668	-1.86598
3.27736	-1.86827
3.27803	-1.87055
3.27871	-1.87284
3.27938	-1.87512
3.28006	-1.87741
3.28073	-1.87969
3.28141	-1.88198
3.28208	-1.88426
3.28276	-1.88655
3.28344	-1.88883
3.28411	-1.89112
3.28479	-1.8934
3.28546	-1.89569
3.28614	-1.89797
3.28681	-1.90026
3.28749	-1.90254
3.28816	-1.90483
3.28884	-1.90711
3.28951	-1.9094
3.29019	-1.91168
3.29086	-1.91397
3.29154	-1.91625
3.29222	-1.91854
3.29289	-1.92082
3.29357	-1.92311
3.29424	-1.92539
3.29492	-1.92768
3.29559	-1.92996
3.29627	-1.93225
3.29694	-1.93453
3.29762	-1.93682
3.29829	-1.9391
3.29897	-1.94139
3.29965	-1.94367
3.30032	-1.94596
3.301	-1.94824
3.30167	-1.95053
3.30235	-1.95281
3.30302	-1.9551
3.3037	-1.95738
3.30437	-1.95967
3.30505	-1.96195
3.30572	-1.96424
3.3064	-1.96652
3.30707	-1.96881
3.30775	-1.97109
3.30843	-1.97338
3.3091	-1.97566
3.30978	-1.97795
3.31045	-1.98023
3.31113	-1.98252
3.3118	-1.9848
3.31248	-1.98709
3.31315	-1.98937
3.31383	-1.99166
3.3145	-1.99394
3.31518	-1.99623
3.31586	-1.99851
3.31653	-2.0008
3.31721	-2.00308
3.31788	-2.00537
3.31856	-2.00765
3.31923	-2.00994
3.31991	-2.01222
3.32058	-2.01451
3.32126	-2.01679
3.32193	-2.01908
3.32261	-2.02136
3.32328	-2.02365
3.32396	-2.02593
3.32464	-2.02822
3.32531	-2.0305
3.32599	-2.03279
3.32666	-2.03507
3.32734	-2.03736
3.32801	-2.03964
3.32869	-2.04193
3.32936	-2.04421
3.33004	-2.0465
3.33071	-2.04878
3.33139	-2.05106
3.33207	-2.05335
3.33274	-2.05563
3.33342	-2.05792
3.33409	-2.0602
3.33477	-2.06249
3.33544	-2.06477
3.33612	-2.06706
3.33679	-2.06934
3.33747	-2.07163
3.33814	-2.07391
3.33882	-2.0762
3.33949	-2.07848
3.34017	-2.08077
3.34085	-2.08305
3.34152	-2.08534
3.3422	-2.08762
3.34287	-2.08991
3.34355	-2.09219
3.34422	-2.09448
3.3449	-2.09676
3.34557	-2.09905
3.34625	-2.10133
3.34692	-2.10362
3.3476	-2.1059
3.34828	-2.10819
3.34895	-2.11047
3.34963	-2.11276
3.3503	-2.11504
3.35098	-2.11733
3.35165	-2.11961
3.35233	-2.1219
3.353	-2.12418
3.35368	-2.12647
3.35435	-2.12875
3.35503	-2.13104
3.3557	-2.13332
