# Supplementary material for: Improving the alkali metal electrode/inorganic solid electrolyte contact via room-temperature ultrasound solid welding
Source: Nat Commun. 2021 Dec 7;12:7109. doi: 10.1038/s41467-021-27473-4 (PMC8651668; doi:10.1038/s41467-021-27473-4)
Supplement: Supplementary file 4 — Source Data [file 41467_2021_27473_MOESM4_ESM.zip › Source Data/Figure 3d-EDX elemental line scan profile.xlsx]

## Sheet: Sheet1
distance (µm)	Na Kα1_2 (cps)	Zr Lα1 (cps)	P Kα1 (cps)	Si Kα1 (cps)
0	61	2	2	2
0.13778	93	2	2	1
0.27556	72	1	0	1
0.41334	76	3	3	0
0.55112	70	1	1	0
0.6889	78	0	1	0
0.82668	76	4	4	0
0.96446	89	0	0	0
1.10224	88	2	2	1
1.24002	90	0	1	0
1.3778	75	0	1	0
1.51558	88	1	2	1
1.65336	76	1	3	0
1.79114	67	1	0	1
1.92892	87	3	2	0
2.0667	75	2	1	2
2.20448	79	2	2	3
2.34226	71	4	2	1
2.48004	80	0	0	0
2.61782	72	0	0	2
2.7556	72	1	2	0
2.89338	65	2	2	1
3.03116	65	1	2	0
3.16894	60	3	3	0
3.30672	74	1	1	1
3.4445	78	0	0	2
3.58228	94	2	2	2
3.72006	82	2	1	4
3.85784	83	0	0	0
3.99562	85	1	2	3
4.1334	88	4	3	2
4.27118	84	2	2	0
4.40896	75	2	2	1
4.54674	77	2	2	0
4.68452	77	1	1	2
4.8223	74	2	3	3
4.96008	78	1	1	2
5.09786	81	3	4	0
5.23564	73	1	0	0
5.37342	82	1	2	1
5.5112	87	4	3	1
5.64898	103	3	4	0
5.78676	80	0	0	2
5.92454	86	1	1	0
6.06232	83	3	2	1
6.2001	67	2	2	1
6.33788	80	3	4	0
6.47566	82	2	1	1
6.61344	74	1	0	1
6.75121	75	0	0	0
6.88899	78	2	2	0
7.02677	70	2	2	2
7.16455	73	1	1	1
7.30233	89	1	1	1
7.44011	75	3	2	2
7.57789	69	1	1	1
7.71567	93	2	2	3
7.85345	74	1	2	3
7.99123	85	3	3	1
8.12901	81	1	0	1
8.26679	59	0	1	1
8.40457	71	0	0	1
8.54235	68	1	1	3
8.68013	87	4	3	1
8.81791	78	2	2	0
8.95569	82	1	1	1
9.09347	80	2	1	0
9.23125	78	1	1	0
9.36903	96	0	0	1
9.50681	89	1	2	0
9.64459	90	1	1	2
9.78237	79	0	0	0
9.92015	77	1	1	2
10.0579	80	1	1	1
10.1957	92	3	3	1
10.3335	88	0	0	0
10.4713	82	0	0	0
10.609	88	1	1	0
10.7468	92	1	1	0
10.8846	80	1	1	2
11.0224	80	0	0	1
11.1602	88	1	1	0
11.298	76	2	3	1
11.4357	86	1	0	1
11.5735	67	3	4	1
11.7113	67	5	4	3
11.8491	74	0	0	1
11.9869	84	4	2	0
12.1246	83	4	4	3
12.2624	84	3	4	0
12.4002	70	2	2	1
12.538	84	3	3	0
12.6758	80	4	4	2
12.8135	69	4	4	5
12.9513	95	2	1	5
13.0891	90	3	2	1
13.2269	82	3	3	4
13.3646	70	6	7	3
13.5024	63	5	2	0
13.6402	68	4	4	1
13.778	63	5	5	5
13.9158	67	9	10	7
14.0535	64	4	4	3
14.1913	63	7	4	3
14.3291	56	10	8	3
14.4669	59	7	5	6
14.6047	54	12	13	7
14.7424	52	18	14	5
14.8802	51	10	9	7
15.018	62	9	8	10
15.1558	62	8	9	9
15.2936	60	12	12	4
15.4314	61	16	11	9
15.5691	63	15	14	7
15.7069	53	12	10	12
15.8447	46	7	4	10
15.9825	57	16	12	3
16.1202	43	16	13	7
16.258	44	16	16	16
16.3958	42	26	22	9
16.5336	54	10	10	10
16.6714	51	15	17	7
16.8091	44	22	17	7
16.9469	58	19	18	7
17.0847	34	16	13	18
17.2225	43	15	14	10
17.3603	28	19	15	9
17.498	36	23	21	10
17.6358	24	20	17	15
17.7736	27	13	14	18
17.9114	32	20	19	8
18.0492	28	20	17	16
18.1869	28	17	16	20
18.3247	23	28	26	10
18.4625	22	34	29	14
18.6003	18	27	23	15
18.7381	21	21	19	13
18.8758	15	19	16	13
19.0136	16	21	16	12
19.1514	14	19	16	15
19.2892	12	27	21	22
19.427	15	22	23	24
19.5648	19	23	20	19
19.7025	17	29	28	18
19.8403	17	30	25	18
19.9781	15	26	18	26
20.1159	22	31	27	11
20.2536	23	31	23	19
20.3914	16	17	13	19
20.5292	15	23	23	27
20.667	17	21	20	7
20.8048	19	23	18	18
20.9425	18	18	17	18
21.0803	19	24	22	18
21.2181	10	18	17	30
21.3559	12	21	21	25
21.4937	15	22	15	14
21.6314	16	25	20	16
21.7692	6	17	12	31
21.907	15	22	19	19
22.0448	19	33	27	17
22.1826	9	23	17	28
22.3203	7	25	26	19
22.4581	11	26	22	16
22.5959	10	23	22	19
22.7337	16	24	23	28
22.8715	21	32	30	23
23.0092	9	24	22	13
23.147	12	31	26	17
23.2848	16	22	19	24
23.4226	11	38	24	21
23.5604	16	33	24	19
23.6981	18	26	18	24
23.8359	15	36	30	24
23.9737	17	26	24	28
24.1115	16	35	29	16
24.2493	13	24	21	24
24.387	17	36	29	25
24.5248	11	26	25	28
24.6626	12	19	17	23
24.8004	9	28	24	13
24.9382	15	25	23	22
25.0759	10	18	20	22
25.2137	15	27	25	20
25.3515	18	21	19	21
25.4893	18	28	27	13
25.6271	13	37	26	22
25.7648	11	31	26	16
25.9026	18	27	24	22
26.0404	16	26	23	13
26.1782	14	27	26	23
26.316	16	29	19	8
26.4537	14	22	18	15
26.5915	16	25	23	13
26.7293	18	30	27	22
26.8671	22	24	24	15
27.0049	13	28	24	20
27.1426	16	28	23	18
27.2804	17	17	15	19
27.4182	14	23	23	11
27.556	24	21	17	21
27.6938	17	30	19	14
27.8315	13	14	13	13
27.9693	15	30	20	21
28.1071	10	26	26	11
28.2449	13	23	16	18
28.3827	17	23	17	17
28.5204	13	24	24	19
28.6582	20	17	19	22
28.796	15	35	34	20
28.9338	15	24	24	16
29.0716	21	33	33	9
29.2093	17	26	23	17
29.3471	9	31	32	21
29.4849	11	15	12	22
29.6227	13	23	22	16
29.7605	15	29	23	18
29.8982	18	31	23	15
30.036	13	27	21	20
30.1738	13	19	20	21
30.3116	15	24	20	23
30.4494	12	22	25	21
30.5871	15	39	29	24
30.7249	9	28	27	14
30.8627	17	19	21	19
31.0005	13	24	19	21
31.1383	14	24	21	15
31.276	10	21	17	13
31.4138	12	18	21	19
31.5516	13	24	24	18
31.6894	8	25	26	20
31.8272	15	29	28	18
31.9649	13	29	25	17
32.1027	11	25	19	15
32.2405	15	28	23	20
32.3783	18	27	21	25
32.5161	15	25	18	21
32.6538	10	28	26	12
32.7916	18	28	21	24
32.9294	12	21	18	22
33.0672	8	30	25	11
33.2049	9	30	23	21
33.3427	14	23	19	21
33.4805	10	24	21	19
33.6183	9	21	20	13
33.7561	12	19	17	16
33.8939	22	25	22	16
34.0316	22	27	22	12
34.1694	15	18	16	17
34.3072	12	22	20	15
34.445	10	31	27	13
34.5827	13	28	25	19
34.7205	14	32	28	18
34.8583	10	31	29	26
34.9961	20	23	13	18
35.1339	9	25	26	17
35.2717	18	21	16	18
35.4094	14	25	22	17
35.5472	23	25	19	20
35.685	15	28	22	10
35.8228	11	22	23	15
35.9605	9	18	15	24
36.0983	14	23	19	16
36.2361	15	28	21	9
36.3739	20	20	15	18
36.5117	16	25	24	18
36.6495	19	32	24	16
36.7872	14	39	31	15
36.925	15	31	23	21
37.0628	13	26	22	19
37.2006	15	33	30	16
37.3383	13	32	29	23
37.4761	14	20	19	17
37.6139	15	27	27	15
37.7517	11	16	18	16
37.8895	19	21	18	15
38.0273	11	33	31	7
38.165	11	30	23	19
38.3028	15	22	19	15
38.4406	21	26	23	19
38.5784	8	23	19	22
38.7161	18	28	23	9
38.8539	16	41	37	15
38.9917	18	30	24	24
39.1295	11	26	25	17
39.2673	10	27	25	18
39.4051	14	29	26	25
39.5428	14	22	13	18
39.6806	22	28	26	25
