# Supplementary material for: Improving the alkali metal electrode/inorganic solid electrolyte contact via room-temperature ultrasound solid welding
Source: Nat Commun. 2021 Dec 7;12:7109. doi: 10.1038/s41467-021-27473-4 (PMC8651668; doi:10.1038/s41467-021-27473-4)
Supplement: Supplementary file 4 — Source Data [file 41467_2021_27473_MOESM4_ESM.zip › Source Data/Figure 4a- impedance spectra.xlsx]

## Sheet: UW-Na-NZSP-Na-UW
UW-Na-NZSP-Na-UW			Na-NZSP-Na
Z'/ohm	Z"/ohm		Z'/ohm	Z"/ohm
47.4	-13.81		86.69	-35.87
49.53	-16.06		90.66	-39.03
51.42	-19.45		94.69	-43.46
53.98	-21.95		99.77	-47.63
57.2	-24.81		105.8	-52.31
61.23	-27.17		113	-56.75
65.75	-29.37		121.2	-61.13
70.69	-31.04		130.2	-65.05
75.91	-32.2		140.1	-68.37
81.45	-32.84		150.8	-70.91
87.01	-32.76		161.9	-72.4
92.29	-30.66		173.1	-71.62
97.21	-27.41		184	-69.26
101.7	-24.68		194.4	-66.99
105.6	-22.56		204.3	-65.01
109.1	-20.8		213.5	-63.24
111.9	-19.04		222	-61.36
114.3	-17.23		229.8	-59.39
116.2	-15.42		237.2	-57.39
117.7	-13.73		244.1	-55.47
118.9	-12.23		250.8	-53.58
119.9	-10.95		257.5	-51.74
120.8	-9.865		263.9	-50
121.6	-8.958		270.2	-48.31
122.3	-8.195		276.3	-45.29
123	-7.534		282.1	-41.57
123.7	-7		287.7	-38.87
124.4	-6.595		293.1	-36.94
125.1	-6.248		298.2	-35.48
125.7	-5.93		303.1	-33.97
126.3	-5.623		307.6	-32.23
127	-5.328		311.8	-30.22
127.7	-5.031		315.6	-28.03
128.3	-4.703		319	-25.73
128.9	-4.353		322.1	-23.41
129.5	-3.989		324.8	-21.12
129.9	-3.492		327.1	-18.61
130.3	-2.947		329	-16.04
130.5	-2.504		330.5	-13.85
130.8	-2.152		331.8	-12
131	-1.871		332.8	-10.48
131.2	-1.627		333.7	-9.166
131.4	-1.418		334.3	-8.014
131.5	-1.227		334.9	-6.989
131.6	-1.067		335.4	-6.095
131.7	-0.9315		335.8	-5.349
131.8	-0.8199		336.2	-4.742
131.8	-0.7139		336.5	-3.977
131.9	-0.2048		336.9	-2.337
132	0.4719		337.3	-0.5834
132.1	0.7696		337.6	0.2142
132.2	0.7706		337.8	0.275
132.2	0.5936		338	-0.06147
132.3	0.4021		338.2	-0.4197
132.3	0.2469		338.4	-0.6974
132.4	0.1391		338.6	-0.8743
132.4	0.06591		338.8	-0.9929
132.5	0.01122		339	-1.075
132.5	-0.04124		339.1	-1.144
132.5	-0.08787		339.3	-1.223
132.6	-0.1307		339.5	-1.101
132.6	-0.1675		339.7	-0.8796
132.7	-0.2051		339.9	-0.8151
132.7	-0.2438		340.1	-0.8741
132.8	-0.2804		340.3	-1.017
132.8	-0.3135		340.5	-1.143
132.9	-0.3374		340.7	-1.252
133	-0.3477		340.9	-1.344
133	-0.3702		341.2	-1.401
133	-0.3764		341.4	-1.48
133.1	-0.3702		341.6	-1.566
133.2	-0.3134		341.8	-1.613
133.3	-0.06619		342	-1.113
133.4	0.184		342.2	-0.4194
133.4	0.2382		342.4	-0.1698
133.5	0.1325		342.5	-0.2342
133.7	-0.04135		342.7	-0.5472
133.8	-0.2175		342.8	-0.8531
133.8	-0.3882		343	-1.125
133.9	-0.5115		343.3	-1.342
134	-0.5943		343.5	-1.524
134.1	-0.6544		343.7	-1.698
134.3	-0.7128		343.8	-1.819
134.5	-0.7645		343.9	-1.912
134.6	-0.7971		344	-1.37
			344.1	-0.536
			344.2	-0.2613
			344.2	-0.3752
			344.1	-0.7618
			343.8	-1.198
			343.3	-1.572
			342.7	-1.864
			342.2	-2.113
			342.1	-2.352
			342.5	-2.569
			343.5	-2.444
			344.9	-1.847

## Sheet: fitting curve
47.4	13.8	Z' (a)	Z'' (b)
49.5	16.1	48.412	14.362
51.4	19.5	49.873	16.686
54	22	51.756	19.224
57.2	24.8	54.183	21.952
61.2	27.2	57.267	24.772
65.8	29.4	61.026	27.486
70.7	31	65.506	29.92
75.9	32.2	70.603	31.837
81.5	32.8	76.119	33.04
87	32.8	81.994	33.422
92.3	30.7	87.748	32.927
97.2	27.9788	93.261	31.625
102	25.2869	98.218	29.701
106	22.6	102.38	27.465
109	20.8	105.95	25.019
112	19	108.89	22.596
114	17.2	111.34	20.263
116	15.4	113.33	18.152
118	13.7	114.99	16.274
119	12.2	116.4	14.648
120	11	117.64	13.232
121	9.87	118.73	12.055
122	8.96	119.74	11.036
122	8.2	120.71	10.147
123	7.53	123.34	8.1142
124	7	124.15	7.5622
124	6.6	124.93	7.0363
125	6.25	125.67	6.5401
126	5.93	126.37	6.0625
126	5.62	127.02	5.6046
127	5.33	127.62	5.1568
128	5.03	128.16	4.7374
128	4.7	128.65	4.3308
129	4.35	129.1	3.938
130	3.99	129.5	3.5751
130	3.49	129.85	3.2319
130	2.95	130.16	2.9205
131	2.5	130.44	2.6188
131	2.15	130.68	2.3486
131	1.87	130.9	2.0948
131	1.63	131.07	1.8793
131	1.42	131.24	1.6648
132	1.23	131.38	1.4866
132	1.07
132	0.932
132	0.82
132	0.714
132	0.205
132	0.472
132	0.77
132	0.771
132	0.594
132	0.402
132	0.247
132	0.139
132	0.0659
133	0.0112
133	0.0412
133	0.0879
133	0.131
133	0.168
133	0.205
133	0.244
133	0.28
133	0.314
133	0.337
133	0.348
133	0.37
133	0.376
133	0.37
133	0.313
133	0.0662
133	0.184
133	0.238
134	0.133
134	0.0414
134	0.218
134	0.388
134	0.512
134	0.594
134	0.654
134	0.713
135	0.765
135	0.797
