# Supplementary material for: Improving the alkali metal electrode/inorganic solid electrolyte contact via room-temperature ultrasound solid welding
Source: Nat Commun. 2021 Dec 7;12:7109. doi: 10.1038/s41467-021-27473-4 (PMC8651668; doi:10.1038/s41467-021-27473-4)
Supplement: Supplementary file 4 — Source Data [file 41467_2021_27473_MOESM4_ESM.zip › Source Data/Figure 4b- impedance spectra for 10days.xlsx]

## Sheet: 0 day
	0day		5days		10days
Z'	-Z''	Z'	-Z''	Z'	-Z''
47.4	13.8	47.89	13.3	47.3	13.7
49.5	16.1	49.99	15.82	49.2	16.4
51.4	19.5	51.9	19.33	51.3	19.5
54	22	54.44	21.98	54	22.2
57.2	24.8	57.71	25.04	57.4	25.1
61.2	27.2	61.8	27.62	61.3	27.6
65.8	29.4	66.39	30.04	65.8	29.9
70.7	31	71.43	31.93	70.7	31.7
75.9	32.2	76.81	33.33	76	33
81.5	32.8	82.55	34.17	81.7	33.7
87	32.8	88.33	34.27	87.3	33.7
92.3	30.7	93.86	32.31	92.8	31.8
97.2	27.4	99.08	29.14	98.1	28.6
102	24.7	103.8	26.45	103	26
106	22.6	108.1	24.31	107	23.8
109	20.8	111.9	22.5	111	22
112	19	115	20.62	114	20.2
114	17.2	117.6	18.68	116	18.4
116	15.4	119.6	16.76	118	16.6
118	13.7	121.3	14.96	120	14.9
119	12.2	122.6	13.36	121	13.4
120	11	123.7	11.99	122	12.1
121	9.87	124.7	10.86	123	11.1
122	8.96	125.5	9.937	124	10.2
122	8.2	126.4	9.175	125	9.57
123	7.53	127.2	8.536	126	9.05
124	7	127.9	8.009	126	8.65
124	6.6	128.7	7.585	127	8.35
125	6.25	129.5	7.234	128	8.13
126	5.93	130.3	6.927	129	7.96
126	5.62	131.1	6.622	130	7.81
127	5.33	131.8	6.301	131	7.64
128	5.03	132.6	5.96	132	7.43
128	4.7	133.4	5.587	133	7.18
129	4.35	134.2	5.187	134	6.89
130	3.99	134.8	4.768	135	6.51
130	3.49	135.4	4.209	136	5.95
130	2.95	135.8	3.575	137	5.28
131	2.5	136.2	3.043	137	4.67
131	2.15	136.5	2.618	138	4.12
131	1.87	136.7	2.315	138	3.63
131	1.63	136.9	2.043	139	3.19
131	1.42	137.1	1.759	139	2.78
132	1.23	137.3	1.501	139	2.4
132	1.07	137.4	1.282	140	2.06
132	0.932	137.5	1.113	140	1.76
132	0.82	137.5	0.972	140	1.52
132	0.714	137.6	0.8309	140	1.3
132	0.205	137.7	0.2794	140	0.678
132	0.472	137.8	0.4354	140	0.0996
132	0.77	137.9	0.7518	140	0.467
132	0.771	138	0.7646	140	0.523
132	0.594	138	0.591	140	0.385
132	0.402	138.1	0.394	140	0.225
132	0.247	138.1	0.2255	141	0.0938
132	0.139	138.2	0.1145	141	0.0057
132	0.0659	138.2	0.03895	141	0.0568
133	0.0112	138.2	0.01632	141	0.104
133	0.0412	138.3	0.06301	141	0.147
133	0.0879	138.3	0.1038	141	0.184
133	0.131	138.4	0.1459	141	0.217
133	0.168	138.4	0.1879	141	0.251
133	0.205	138.5	0.2299	141	0.287
133	0.244	138.5	0.265	141	0.32
133	0.28	138.6	0.2843	141	0.347
133	0.314	138.6	0.3005	141	0.372
133	0.337	138.7	0.3399	141	0.394
133	0.348	138.7	0.3826	141	0.406
133	0.37	138.8	0.4072	141	0.422
133	0.376	138.8	0.4277	141	0.444
133	0.37	138.9	0.4441	141	0.467
133	0.313	138.9	0.3615	141	0.385
133	0.0662	139	0.07302	142	0.146
133	0.184	139.1	0.2013
133	0.238	139.3	0.251
134	0.133	139.3	0.1573
134	0.0414	139.4	0.00142
134	0.218	139.5	0.1784
134	0.388	139.6	0.3436
134	0.512	139.7	0.4755
134	0.594	139.8	0.5827
134	0.654	139.9	0.6864
134	0.713	140.1	0.7591
135	0.765	140.2	0.8135
135	0.797	140.4	0.8663
