# Supplementary material for: Improving the alkali metal electrode/inorganic solid electrolyte contact via room-temperature ultrasound solid welding
Source: Nat Commun. 2021 Dec 7;12:7109. doi: 10.1038/s41467-021-27473-4 (PMC8651668; doi:10.1038/s41467-021-27473-4)
Supplement: Supplementary file 4 — Source Data [file 41467_2021_27473_MOESM4_ESM.zip › Source Data/Figure 4c- CCD.xlsx]

## Sheet: Sheet1
time	V	I
0	0.0003	0
0	0.0006	0
0	0.0003	0
0	0.0006	0
0	0.0006	0
0	0.0006	0
0	0.0006	0
0	0.0006	0
0.01	0.0003	0
0.01	0.0003	0
0.01	0.0003	0
0.01	0.0003	0
0.01	0.0006	0
0.01	0.0003	0
0.01	0.0003	0
0.01	0.014	0.1
0.01	0.014	0.1
0.01	0.0143	0.1
0.01	0.014	0.1
0.01	0.014	0.1
0.01	0.0149	0.1
0.01	0.0146	0.1
0.01	0.0149	0.1
0.01	0.0149	0.1
0.01	0.0143	0.1
0.01	0.0149	0.1
0.02	0.014	0.1
0.02	0.0152	0.1
0.02	0.0146	0.1
0.02	0.014	0.1
0.02	0.014	0.1
0.02	0.0149	0.1
0.02	0.0149	0.1
0.02	0.014	0.1
0.02	0.014	0.1
0.02	0.0152	0.1
0.02	0.0149	0.1
0.02	0.014	0.1
0.02	0.014	0.1
0.02	0.014	0.1
0.02	0.014	0.1
0.02	0.0146	0.1
0.02	0.0152	0.1
0.02	0.014	0.1
0.03	0.0152	0.1
0.03	0.0152	0.1
0.03	0.0152	0.1
0.03	0.0152	0.1
0.03	0.014	0.1
0.03	0.0143	0.1
0.03	0.014	0.1
0.03	0.014	0.1
0.03	0.014	0.1
0.03	0.0146	0.1
0.03	0.014	0.1
0.03	0.014	0.1
0.03	0.0152	0.1
0.03	0.014	0.1
0.03	0.014	0.1
0.03	0.014	0.1
0.03	0.0149	0.1
0.04	0.0149	0.1
0.04	0.014	0.1
0.04	0.0143	0.1
0.04	0.014	0.1
0.04	0.014	0.1
0.04	0.0149	0.1
0.04	0.014	0.1
0.04	0.014	0.1
0.04	0.0152	0.1
0.04	0.0149	0.1
0.04	0.014	0.1
0.04	0.0149	0.1
0.04	0.0149	0.1
0.04	0.014	0.1
0.04	0.0149	0.1
0.04	0.014	0.1
0.04	0.0149	0.1
0.05	0.0149	0.1
0.05	0.0152	0.1
0.05	0.014	0.1
0.05	0.014	0.1
0.05	0.0149	0.1
0.05	0.0149	0.1
0.05	0.0146	0.1
0.05	0.0152	0.1
0.05	0.0146	0.1
0.05	0.014	0.1
0.05	0.0149	0.1
0.05	0.0152	0.1
0.05	0.0149	0.1
0.05	0.0143	0.1
0.05	0.0149	0.1
0.05	0.0149	0.1
0.05	0.014	0.1
0.05	0.0143	0.1
0.06	0.014	0.1
0.06	0.0149	0.1
0.06	0.0152	0.1
0.06	0.0149	0.1
0.06	0.0143	0.1
0.06	0.014	0.1
0.06	0.014	0.1
0.06	0.0149	0.1
0.06	0.0143	0.1
0.06	0.014	0.1
0.06	0.0152	0.1
0.06	0.014	0.1
0.06	0.0149	0.1
0.06	0.0149	0.1
0.06	0.014	0.1
0.06	0.014	0.1
0.06	0.014	0.1
0.06	0.0143	0.1
0.07	0.0143	0.1
0.07	0.0149	0.1
0.07	0.0149	0.1
0.07	0.014	0.1
0.07	0.0152	0.1
0.07	0.0149	0.1
0.07	0.014	0.1
0.07	0.014	0.1
0.07	0.0149	0.1
0.07	0.0152	0.1
0.07	0.0152	0.1
0.07	0.0149	0.1
0.07	0.014	0.1
0.07	0.0149	0.1
0.07	0.0152	0.1
0.07	0.0149	0.1
0.07	0.0149	0.1
0.07	0.0149	0.1
0.08	0.014	0.1
0.08	0.0149	0.1
0.08	0.014	0.1
0.08	0.0149	0.1
0.08	0.0143	0.1
0.08	0.014	0.1
0.08	0.014	0.1
0.08	0.014	0.1
0.08	0.014	0.1
0.08	0.014	0.1
0.08	0.0143	0.1
0.08	0.014	0.1
0.08	0.014	0.1
0.08	0.0149	0.1
0.08	0.014	0.1
0.08	0.0149	0.1
0.08	0.0143	0.1
0.08	0.014	0.1
0.09	0.0146	0.1
0.09	0.0146	0.1
0.09	0.0149	0.1
0.09	0.0149	0.1
0.09	0.0143	0.1
0.09	0.014	0.1
0.09	0.014	0.1
0.09	0.0143	0.1
0.09	0.0143	0.1
0.09	0.0143	0.1
0.09	0.0143	0.1
0.09	0.0149	0.1
0.09	0.014	0.1
0.09	0.0143	0.1
0.09	0.0149	0.1
0.09	0.0143	0.1
0.09	0.0149	0.1
0.09	0.0152	0.1
0.1	0.0143	0.1
0.1	0.014	0.1
0.1	0.0152	0.1
0.1	0.0149	0.1
0.1	0.0146	0.1
0.1	0.0152	0.1
0.1	0.0149	0.1
0.1	0.0152	0.1
0.1	0.0152	0.1
0.1	0.014	0.1
0.1	0.0152	0.1
0.1	0.0152	0.1
0.1	0.0152	0.1
0.1	0.014	0.1
0.1	0.0152	0.1
0.1	0.0149	0.1
0.11	0.014	0.1
0.11	0.0149	0.1
0.11	0.0152	0.1
0.11	0.014	0.1
0.11	0.0149	0.1
0.11	0.0152	0.1
0.11	0.0149	0.1
0.11	0.0149	0.1
0.11	0.0143	0.1
0.11	0.0152	0.1
0.11	0.0152	0.1
0.11	0.0155	0.1
0.11	0.0143	0.1
0.11	0.0152	0.1
0.11	0.0152	0.1
0.11	0.0143	0.1
0.11	0.0152	0.1
0.11	0.0143	0.1
0.12	0.0149	0.1
0.12	0.0152	0.1
0.12	0.0152	0.1
0.12	0.014	0.1
0.12	0.0143	0.1
0.12	0.0149	0.1
0.12	0.014	0.1
0.12	0.014	0.1
0.12	0.0143	0.1
0.12	0.0143	0.1
0.12	0.0143	0.1
0.12	0.014	0.1
0.12	0.0152	0.1
0.12	0.014	0.1
0.12	0.0143	0.1
0.12	0.0152	0.1
0.12	0.0152	0.1
0.12	0.0155	0.1
0.13	0.0143	0.1
0.13	0.0152	0.1
0.13	0.0152	0.1
0.13	0.0149	0.1
0.13	0.0143	0.1
0.13	0.0149	0.1
0.13	0.0152	0.1
0.13	0.0143	0.1
0.13	0.0152	0.1
0.13	0.014	0.1
0.13	0.0152	0.1
0.13	0.0149	0.1
0.13	0.014	0.1
0.13	0.014	0.1
0.13	0.0143	0.1
0.13	0.0152	0.1
0.13	0.0152	0.1
0.13	0.0143	0.1
0.14	0.0152	0.1
0.14	0.014	0.1
0.14	0.0143	0.1
0.14	0.0143	0.1
0.14	0.014	0.1
0.14	0.0152	0.1
0.14	0.0152	0.1
0.14	0.014	0.1
0.14	0.0143	0.1
0.14	0.0152	0.1
0.14	0.0152	0.1
0.14	0.0143	0.1
0.14	0.0143	0.1
0.14	0.0152	0.1
0.14	0.0143	0.1
0.14	0.0143	0.1
0.14	0.0152	0.1
0.15	0.0152	0.1
0.15	0.0143	0.1
0.15	0.0152	0.1
0.15	0.0152	0.1
0.15	0.0152	0.1
0.15	0.0143	0.1
0.15	0.0143	0.1
0.15	0.0152	0.1
0.15	0.0146	0.1
0.15	0.0143	0.1
0.15	0.0143	0.1
0.15	0.0146	0.1
0.15	0.0152	0.1
0.15	0.0152	0.1
0.15	0.014	0.1
0.15	0.0143	0.1
0.15	0.0152	0.1
0.16	0.0149	0.1
0.16	0.0149	0.1
0.16	0.0143	0.1
0.16	0.0143	0.1
0.16	0.0143	0.1
0.16	0.0143	0.1
0.16	0.0152	0.1
0.16	0.0149	0.1
0.16	0.0152	0.1
0.16	0.0152	0.1
0.16	0.0143	0.1
0.16	0.014	0.1
0.16	0.0143	0.1
0.16	0.014	0.1
0.16	0.0152	0.1
0.16	0.0149	0.1
0.16	0.0152	0.1
0.16	0.014	0.1
0.17	0.0143	0.1
0.17	0.0152	0.1
0.17	0.0152	0.1
0.17	0.0143	0.1
0.17	0.0152	0.1
0.17	0.0152	0.1
0.17	0.0152	0.1
0.17	0.0143	0.1
0.17	0.0152	0.1
0.17	0.0152	0.1
0.17	0.0146	0.1
0.17	0.0152	0.1
0.17	0.014	0.1
0.17	0.014	0.1
0.17	0.0152	0.1
0.17	0.0152	0.1
0.17	0.0146	0.1
0.17	0.0152	0.1
0.18	0.0152	0.1
0.18	0.0152	0.1
0.18	0.0152	0.1
0.18	0.0152	0.1
0.18	0.0152	0.1
0.18	0.0152	0.1
0.18	0.0143	0.1
0.18	0.014	0.1
0.18	0.0146	0.1
0.18	0.0146	0.1
0.18	0.0152	0.1
0.18	0.0146	0.1
0.18	0.0149	0.1
0.18	0.0149	0.1
0.18	0.0146	0.1
0.18	0.0152	0.1
0.18	0.0155	0.1
0.18	0.0152	0.1
0.19	0.0149	0.1
0.19	0.0143	0.1
0.19	0.0155	0.1
0.19	0.0149	0.1
0.19	0.0152	0.1
0.19	0.0143	0.1
0.19	0.0152	0.1
0.19	0.0152	0.1
0.19	0.0143	0.1
0.19	0.014	0.1
0.19	0.0143	0.1
0.19	0.0143	0.1
0.19	0.0152	0.1
0.19	0.0149	0.1
0.19	0.0143	0.1
0.19	0.0152	0.1
0.19	0.0143	0.1
0.2	0.0152	0.1
0.2	0.0152	0.1
0.2	0.0152	0.1
0.2	0.0143	0.1
0.2	0.0152	0.1
0.2	0.0143	0.1
0.2	0.0152	0.1
0.2	0.014	0.1
0.2	0.0149	0.1
0.2	0.0152	0.1
0.2	0.014	0.1
0.2	0.014	0.1
0.2	0.0143	0.1
0.2	0.0146	0.1
0.2	0.0143	0.1
0.2	0.0152	0.1
0.2	0.0152	0.1
0.2	0.0152	0.1
0.21	0.0152	0.1
0.21	0.0143	0.1
0.21	0.0146	0.1
0.21	0.0152	0.1
0.21	0.0143	0.1
0.21	0.0143	0.1
0.21	0.0146	0.1
0.21	0.0152	0.1
0.21	0.0143	0.1
0.21	0.0155	0.1
0.21	0.0143	0.1
0.21	0.0155	0.1
0.21	0.0152	0.1
0.21	0.0152	0.1
0.21	0.014	0.1
0.21	0.0143	0.1
0.21	0.0143	0.1
0.22	0.0146	0.1
0.22	0.0143	0.1
0.22	0.0152	0.1
0.22	0.0152	0.1
0.22	0.0149	0.1
0.22	0.0149	0.1
0.22	0.0143	0.1
0.22	0.0143	0.1
0.22	0.0152	0.1
0.22	0.0143	0.1
0.22	0.0149	0.1
0.22	0.0143	0.1
0.22	0.0143	0.1
0.22	0.0146	0.1
0.22	0.0152	0.1
0.22	0.0143	0.1
0.22	0.0152	0.1
0.22	0.014	0.1
0.23	0.0152	0.1
0.23	0.0143	0.1
0.23	0.0152	0.1
0.23	0.0152	0.1
0.23	0.0152	0.1
0.23	0.014	0.1
0.23	0.0143	0.1
0.23	0.0152	0.1
0.23	0.0152	0.1
0.23	0.0146	0.1
0.23	0.0152	0.1
0.23	0.0152	0.1
0.23	0.0143	0.1
0.23	0.0149	0.1
0.23	0.0146	0.1
0.23	0.0143	0.1
0.23	0.0146	0.1
0.23	0.0152	0.1
0.24	0.0149	0.1
0.24	0.0143	0.1
0.24	0.014	0.1
0.24	0.014	0.1
0.24	0.0152	0.1
0.24	0.0149	0.1
0.24	0.0152	0.1
0.24	0.0143	0.1
0.24	0.0143	0.1
0.24	0.014	0.1
0.24	0.0146	0.1
0.24	0.0143	0.1
0.24	0.014	0.1
0.24	0.0152	0.1
0.24	0.0143	0.1
0.24	0.0152	0.1
0.24	0.0152	0.1
0.25	0.014	0.1
0.25	0.0152	0.1
0.25	0.0143	0.1
0.25	0.0152	0.1
0.25	0.0152	0.1
0.25	0.014	0.1
0.25	0.0152	0.1
0.25	0.0143	0.1
0.25	0.0146	0.1
0.25	0.0152	0.1
0.25	0.0143	0.1
0.25	0.0143	0.1
0.25	0.0143	0.1
0.25	0.0152	0.1
0.25	0.0143	0.1
0.25	0.0152	0.1
0.25	0.0152	0.1
0.26	0.0143	0.1
0.26	0.0149	0.1
0.26	0.0143	0.1
0.26	0.0152	0.1
0.26	0.0152	0.1
0.26	0.0152	0.1
0.26	0.0143	0.1
0.26	0.0143	0.1
0.26	0.0143	0.1
0.26	0.0146	0.1
0.26	0.0152	0.1
0.26	0.0152	0.1
0.26	0.0152	0.1
0.26	0.0143	0.1
0.26	0.0143	0.1
0.26	0.0152	0.1
0.26	0.0155	0.1
0.26	0.0146	0.1
0.27	0.0146	0.1
0.27	0.0158	0.1
0.27	0.0152	0.1
0.27	0.0152	0.1
0.27	0.0152	0.1
0.27	0.0152	0.1
0.27	0.0152	0.1
0.27	0.0146	0.1
0.27	0.0152	0.1
0.27	0.0152	0.1
0.27	0.0152	0.1
0.27	0.0152	0.1
0.27	0.0152	0.1
0.27	0.0143	0.1
0.27	0.0143	0.1
0.27	0.0146	0.1
0.27	0.0146	0.1
0.27	0.0152	0.1
0.28	0.0152	0.1
0.28	0.0146	0.1
0.28	0.0143	0.1
0.28	0.0143	0.1
0.28	0.0149	0.1
0.28	0.0152	0.1
0.28	0.0146	0.1
0.28	0.0143	0.1
0.28	0.0152	0.1
0.28	0.0143	0.1
0.28	0.0152	0.1
0.28	0.0146	0.1
0.28	0.0149	0.1
0.28	0.0152	0.1
0.28	0.0146	0.1
0.28	0.0143	0.1
0.28	0.0152	0.1
0.29	0.0149	0.1
0.29	0.0143	0.1
0.29	0.0152	0.1
0.29	0.0143	0.1
0.29	0.0152	0.1
0.29	0.0152	0.1
0.29	0.0143	0.1
0.29	0.0149	0.1
0.29	0.0146	0.1
0.29	0.0152	0.1
0.29	0.0146	0.1
0.29	0.0152	0.1
0.29	0.0143	0.1
0.29	0.0143	0.1
0.29	0.0143	0.1
0.29	0.0152	0.1
0.29	0.0155	0.1
0.3	0.014	0.1
0.3	0.0143	0.1
0.3	0.0143	0.1
0.3	0.0146	0.1
0.3	0.0152	0.1
0.3	0.0152	0.1
0.3	0.0152	0.1
0.3	0.0152	0.1
0.3	0.0152	0.1
0.3	0.0152	0.1
0.3	0.014	0.1
0.3	0.0152	0.1
0.3	0.0152	0.1
0.3	0.0143	0.1
0.3	0.014	0.1
0.3	0.0143	0.1
0.3	0.0155	0.1
0.31	0.0152	0.1
0.31	0.014	0.1
0.31	0.0152	0.1
0.31	0.0146	0.1
0.31	0.0143	0.1
0.31	0.0146	0.1
0.31	0.0149	0.1
0.31	0.014	0.1
0.31	0.0143	0.1
0.31	0.0146	0.1
0.31	0.0143	0.1
0.31	0.0143	0.1
0.31	0.0152	0.1
0.31	0.0152	0.1
0.31	0.0143	0.1
0.31	0.0152	0.1
0.31	0.0143	0.1
0.32	0.0146	0.1
0.32	0.0143	0.1
0.32	0.0143	0.1
0.32	0.0152	0.1
0.32	0.0152	0.1
0.32	0.0143	0.1
0.32	0.0152	0.1
0.32	0.0152	0.1
0.32	0.0152	0.1
0.32	0.0143	0.1
0.32	0.0152	0.1
0.32	0.0152	0.1
0.32	0.0143	0.1
0.32	0.0152	0.1
0.32	0.0146	0.1
0.32	0.0149	0.1
0.32	0.0143	0.1
0.33	0.0152	0.1
0.33	0.0152	0.1
0.33	0.0143	0.1
0.33	0.0155	0.1
0.33	0.014	0.1
0.33	0.014	0.1
0.33	0.0143	0.1
0.33	0.0155	0.1
0.33	0.0155	0.1
0.33	0.0143	0.1
0.33	0.0152	0.1
0.33	0.0143	0.1
0.33	0.0152	0.1
0.33	0.0152	0.1
0.33	0.0146	0.1
0.33	0.0155	0.1
0.33	0.0146	0.1
0.33	0.0152	0.1
0.34	0.0146	0.1
0.34	0.0146	0.1
0.34	0.0143	0.1
0.34	0.0152	0.1
0.34	0.0143	0.1
0.34	0.0149	0.1
0.34	0.0146	0.1
0.34	0.0143	0.1
0.34	0.0152	0.1
0.34	0.0152	0.1
0.34	0.0143	0.1
0.34	0.0152	0.1
0.34	0.0152	0.1
0.34	0.0146	0.1
0.34	0.0155	0.1
0.34	0.0152	0.1
0.34	0.0149	0.1
0.34	0.0146	0.1
0.35	0.0152	0.1
0.35	0.0152	0.1
0.35	0.0146	0.1
0.35	0.0149	0.1
0.35	0.0149	0.1
0.35	0.0146	0.1
0.35	0.014	0.1
0.35	0.0152	0.1
0.35	0.0143	0.1
0.35	0.0152	0.1
0.35	0.0143	0.1
0.35	0.0143	0.1
0.35	0.0146	0.1
0.35	0.0146	0.1
0.35	0.0143	0.1
0.35	0.0143	0.1
0.35	0.0143	0.1
0.36	0.0152	0.1
0.36	0.0152	0.1
0.36	0.0149	0.1
0.36	0.0152	0.1
0.36	0.0143	0.1
0.36	0.0152	0.1
0.36	0.0143	0.1
0.36	0.0152	0.1
0.36	0.0152	0.1
0.36	0.0143	0.1
0.36	0.0143	0.1
0.36	0.0146	0.1
0.36	0.0149	0.1
0.36	0.0143	0.1
0.36	0.0143	0.1
0.36	0.0152	0.1
0.36	0.0152	0.1
0.36	0.0152	0.1
0.37	0.0152	0.1
0.37	0.0152	0.1
0.37	0.0152	0.1
0.37	0.0152	0.1
0.37	0.0146	0.1
0.37	0.0152	0.1
0.37	0.0143	0.1
0.37	0.0149	0.1
0.37	0.0143	0.1
0.37	0.0146	0.1
0.37	0.014	0.1
0.37	0.0152	0.1
0.37	0.0152	0.1
0.37	0.0143	0.1
0.37	0.0152	0.1
0.37	0.0152	0.1
0.37	0.0143	0.1
0.37	0.0143	0.1
0.38	0.0152	0.1
0.38	0.0146	0.1
0.38	0.0143	0.1
0.38	0.0152	0.1
0.38	0.0152	0.1
0.38	0.0152	0.1
0.38	0.0143	0.1
0.38	0.0152	0.1
0.38	0.0143	0.1
0.38	0.0152	0.1
0.38	0.0152	0.1
0.38	0.0152	0.1
0.38	0.0155	0.1
0.38	0.0146	0.1
0.38	0.0152	0.1
0.38	0.0152	0.1
0.38	0.0152	0.1
0.39	0.0155	0.1
0.39	0.0143	0.1
0.39	0.0149	0.1
0.39	0.0146	0.1
0.39	0.0143	0.1
0.39	0.0146	0.1
0.39	0.0149	0.1
0.39	0.0146	0.1
0.39	0.014	0.1
0.39	0.0146	0.1
0.39	0.0152	0.1
0.39	0.0152	0.1
0.39	0.0146	0.1
0.39	0.0152	0.1
0.39	0.0152	0.1
0.39	0.0152	0.1
0.39	0.0152	0.1
0.39	0.0143	0.1
0.4	0.0146	0.1
0.4	0.0149	0.1
0.4	0.0143	0.1
0.4	0.0143	0.1
0.4	0.0143	0.1
0.4	0.0146	0.1
0.4	0.0146	0.1
0.4	0.0149	0.1
0.4	0.0155	0.1
0.4	0.0149	0.1
0.4	0.0143	0.1
0.4	0.0146	0.1
0.4	0.0143	0.1
0.4	0.0155	0.1
0.4	0.0155	0.1
0.4	0.0155	0.1
0.4	0.0143	0.1
0.4	0.0155	0.1
0.41	0.014	0.1
0.41	0.0143	0.1
0.41	0.0152	0.1
0.41	0.0143	0.1
0.41	0.0146	0.1
0.41	0.0146	0.1
0.41	0.0152	0.1
0.41	0.0143	0.1
0.41	0.0152	0.1
0.41	0.0149	0.1
0.41	0.0155	0.1
0.41	0.0143	0.1
0.41	0.0152	0.1
0.41	0.0152	0.1
0.41	0.0155	0.1
0.41	0.0146	0.1
0.41	0.0152	0.1
0.42	0.0152	0.1
0.42	0.0155	0.1
0.42	0.0155	0.1
0.42	0.0155	0.1
0.42	0.0146	0.1
0.42	0.0146	0.1
0.42	0.0146	0.1
0.42	0.0155	0.1
0.42	0.0146	0.1
0.42	0.0152	0.1
0.42	0.0152	0.1
0.42	0.0152	0.1
0.42	0.0146	0.1
0.42	0.0152	0.1
0.42	0.0146	0.1
0.42	0.0152	0.1
0.42	0.0146	0.1
0.42	0.0155	0.1
0.43	0.014	0.1
0.43	0.0155	0.1
0.43	0.0155	0.1
0.43	0.0152	0.1
0.43	0.0146	0.1
0.43	0.0146	0.1
0.43	0.0146	0.1
0.43	0.0152	0.1
0.43	0.0155	0.1
0.43	0.0155	0.1
0.43	0.0152	0.1
0.43	0.0143	0.1
0.43	0.0143	0.1
0.43	0.0146	0.1
0.43	0.0146	0.1
0.43	0.0155	0.1
0.43	0.0152	0.1
0.43	0.0143	0.1
0.44	0.0155	0.1
0.44	0.0143	0.1
0.44	0.0149	0.1
0.44	0.0152	0.1
0.44	0.0143	0.1
0.44	0.0152	0.1
0.44	0.0146	0.1
0.44	0.0155	0.1
0.44	0.0152	0.1
0.44	0.0146	0.1
0.44	0.0149	0.1
0.44	0.0143	0.1
0.44	0.0146	0.1
0.44	0.014	0.1
0.44	0.0143	0.1
0.44	0.0149	0.1
0.44	0.0155	0.1
0.44	0.0152	0.1
0.45	0.0146	0.1
0.45	0.0146	0.1
0.45	0.0155	0.1
0.45	0.0143	0.1
0.45	0.0155	0.1
0.45	0.0143	0.1
0.45	0.0155	0.1
0.45	0.0152	0.1
0.45	0.0155	0.1
0.45	0.0143	0.1
0.45	0.0155	0.1
0.45	0.0152	0.1
0.45	0.0143	0.1
0.45	0.0146	0.1
0.45	0.0146	0.1
0.45	0.0152	0.1
0.45	0.0152	0.1
0.45	0.0143	0.1
0.46	0.0143	0.1
0.46	0.0152	0.1
0.46	0.0155	0.1
0.46	0.0155	0.1
0.46	0.0143	0.1
0.46	0.0152	0.1
0.46	0.0155	0.1
0.46	0.0146	0.1
0.46	0.0155	0.1
0.46	0.0152	0.1
0.46	0.0155	0.1
0.46	0.0152	0.1
0.46	0.0152	0.1
0.46	0.0143	0.1
0.46	0.0155	0.1
0.46	0.0155	0.1
0.46	0.0149	0.1
0.47	0.0152	0.1
0.47	0.0155	0.1
0.47	0.0155	0.1
0.47	0.0155	0.1
0.47	0.0152	0.1
0.47	0.0143	0.1
0.47	0.0152	0.1
0.47	0.0149	0.1
0.47	0.0146	0.1
0.47	0.0146	0.1
0.47	0.0155	0.1
0.47	0.0143	0.1
0.47	0.0155	0.1
0.47	0.0143	0.1
0.47	0.0143	0.1
0.47	0.0152	0.1
0.47	0.0152	0.1
0.47	0.0155	0.1
0.48	0.0143	0.1
0.48	0.0152	0.1
0.48	0.0155	0.1
0.48	0.0143	0.1
0.48	0.0143	0.1
0.48	0.0158	0.1
0.48	0.0152	0.1
0.48	0.0146	0.1
0.48	0.0146	0.1
0.48	0.0143	0.1
0.48	0.0143	0.1
0.48	0.014	0.1
0.48	0.0155	0.1
0.48	0.0149	0.1
0.48	0.0152	0.1
0.48	0.0146	0.1
0.48	0.0152	0.1
0.48	0.0146	0.1
0.49	0.0146	0.1
0.49	0.0146	0.1
0.49	0.0149	0.1
0.49	0.0149	0.1
0.49	0.0155	0.1
0.49	0.0155	0.1
0.49	0.0146	0.1
0.49	0.0155	0.1
0.49	0.0155	0.1
0.49	0.0155	0.1
0.49	0.0146	0.1
0.49	0.0155	0.1
0.49	0.0155	0.1
0.49	0.0155	0.1
0.49	0.0152	0.1
0.49	0.0146	0.1
0.49	0.0155	0.1
0.5	0.0149	0.1
0.5	0.0149	0.1
0.5	0.0146	0.1
0.5	0.0152	0.1
0.5	0.0152	0.1
0.5	0.0155	0.1
0.5	0.0155	0.1
0.5	0.0149	0.1
0.5	0.0152	0.1
0.5	0.0146	0.1
0.5	0.0149	0.1
0.5	0.0143	0.1
0.5	0.0155	0.1
0.5	0.0149	0.1
0.5	0.0155	0.1
0.5	0.0149	0.1
0.5	0.0152	0.1
0.5	0.0152	0.1
0.51	0.0146	0.1
0.51	0.0152	0.1
0.51	0.0152	0.1
0.51	0.0155	0.1
0.51	0.0158	0.1
0.51	0.0149	0.1
0.51	0.0149	0.1
0.51	-0.014	-0.1
0.51	-0.0136	-0.1
0.51	-0.0136	-0.1
0.51	-0.0133	-0.1
0.51	-0.0136	-0.1
0.51	-0.0136	-0.1
0.51	-0.0133	-0.1
0.51	-0.013	-0.1
0.51	-0.0133	-0.1
0.51	-0.014	-0.1
0.51	-0.014	-0.1
0.52	-0.0133	-0.1
0.52	-0.0136	-0.1
0.52	-0.013	-0.1
0.52	-0.014	-0.1
0.52	-0.0133	-0.1
0.52	-0.0133	-0.1
0.52	-0.013	-0.1
0.52	-0.0136	-0.1
0.52	-0.014	-0.1
0.52	-0.0136	-0.1
0.52	-0.014	-0.1
0.52	-0.0133	-0.1
0.52	-0.014	-0.1
0.52	-0.014	-0.1
0.52	-0.014	-0.1
0.52	-0.014	-0.1
0.52	-0.014	-0.1
0.53	-0.0136	-0.1
0.53	-0.014	-0.1
0.53	-0.014	-0.1
0.53	-0.0136	-0.1
0.53	-0.0136	-0.1
0.53	-0.013	-0.1
0.53	-0.0136	-0.1
0.53	-0.0136	-0.1
0.53	-0.0136	-0.1
0.53	-0.0136	-0.1
0.53	-0.0136	-0.1
0.53	-0.014	-0.1
0.53	-0.014	-0.1
0.53	-0.014	-0.1
0.53	-0.0136	-0.1
0.53	-0.0136	-0.1
0.53	-0.014	-0.1
0.53	-0.0136	-0.1
0.54	-0.0136	-0.1
0.54	-0.014	-0.1
0.54	-0.014	-0.1
0.54	-0.0136	-0.1
0.54	-0.014	-0.1
0.54	-0.0136	-0.1
0.54	-0.014	-0.1
0.54	-0.014	-0.1
0.54	-0.014	-0.1
0.54	-0.0136	-0.1
0.54	-0.014	-0.1
0.54	-0.014	-0.1
0.54	-0.014	-0.1
0.54	-0.0136	-0.1
0.54	-0.0136	-0.1
0.54	-0.014	-0.1
0.54	-0.0133	-0.1
0.54	-0.014	-0.1
0.55	-0.014	-0.1
0.55	-0.0136	-0.1
0.55	-0.0133	-0.1
0.55	-0.014	-0.1
0.55	-0.0136	-0.1
0.55	-0.0136	-0.1
0.55	-0.014	-0.1
0.55	-0.014	-0.1
0.55	-0.014	-0.1
0.55	-0.014	-0.1
0.55	-0.0136	-0.1
0.55	-0.0136	-0.1
0.55	-0.0136	-0.1
0.55	-0.0136	-0.1
0.55	-0.014	-0.1
0.55	-0.014	-0.1
0.55	-0.014	-0.1
0.56	-0.014	-0.1
0.56	-0.014	-0.1
0.56	-0.014	-0.1
0.56	-0.014	-0.1
0.56	-0.014	-0.1
0.56	-0.0136	-0.1
0.56	-0.014	-0.1
0.56	-0.014	-0.1
0.56	-0.014	-0.1
0.56	-0.0133	-0.1
0.56	-0.0133	-0.1
0.56	-0.014	-0.1
0.56	-0.0136	-0.1
0.56	-0.0133	-0.1
0.56	-0.0133	-0.1
0.56	-0.014	-0.1
0.56	-0.014	-0.1
0.57	-0.0136	-0.1
0.57	-0.0136	-0.1
0.57	-0.014	-0.1
0.57	-0.014	-0.1
0.57	-0.0136	-0.1
0.57	-0.014	-0.1
0.57	-0.014	-0.1
0.57	-0.0136	-0.1
0.57	-0.014	-0.1
0.57	-0.014	-0.1
0.57	-0.014	-0.1
0.57	-0.014	-0.1
0.57	-0.0136	-0.1
0.57	-0.0136	-0.1
0.57	-0.014	-0.1
0.57	-0.014	-0.1
0.57	-0.014	-0.1
0.57	-0.014	-0.1
0.58	-0.014	-0.1
0.58	-0.014	-0.1
0.58	-0.014	-0.1
0.58	-0.014	-0.1
0.58	-0.0136	-0.1
0.58	-0.0136	-0.1
0.58	-0.014	-0.1
0.58	-0.014	-0.1
0.58	-0.014	-0.1
0.58	-0.0136	-0.1
0.58	-0.014	-0.1
0.58	-0.014	-0.1
0.58	-0.014	-0.1
0.58	-0.0133	-0.1
0.58	-0.0136	-0.1
0.58	-0.0136	-0.1
0.58	-0.014	-0.1
0.58	-0.0133	-0.1
0.59	-0.0133	-0.1
0.59	-0.0136	-0.1
0.59	-0.014	-0.1
0.59	-0.014	-0.1
0.59	-0.0133	-0.1
0.59	-0.014	-0.1
0.59	-0.0133	-0.1
0.59	-0.013	-0.1
0.59	-0.0136	-0.1
0.59	-0.014	-0.1
0.59	-0.014	-0.1
0.59	-0.0136	-0.1
0.59	-0.014	-0.1
0.59	-0.014	-0.1
0.59	-0.0136	-0.1
0.59	-0.014	-0.1
0.59	-0.0136	-0.1
0.59	-0.014	-0.1
0.6	-0.014	-0.1
0.6	-0.014	-0.1
0.6	-0.014	-0.1
0.6	-0.014	-0.1
0.6	-0.014	-0.1
0.6	-0.014	-0.1
0.6	-0.014	-0.1
0.6	-0.0136	-0.1
0.6	-0.0136	-0.1
0.6	-0.014	-0.1
0.6	-0.014	-0.1
0.6	-0.014	-0.1
0.6	-0.014	-0.1
0.6	-0.0136	-0.1
0.6	-0.014	-0.1
0.6	-0.014	-0.1
0.6	-0.014	-0.1
0.61	-0.014	-0.1
0.61	-0.014	-0.1
0.61	-0.0136	-0.1
0.61	-0.0133	-0.1
0.61	-0.0136	-0.1
0.61	-0.014	-0.1
0.61	-0.0133	-0.1
0.61	-0.0136	-0.1
0.61	-0.0136	-0.1
0.61	-0.0133	-0.1
0.61	-0.0136	-0.1
0.61	-0.014	-0.1
0.61	-0.013	-0.1
0.61	-0.0136	-0.1
0.61	-0.014	-0.1
0.61	-0.013	-0.1
0.61	-0.0133	-0.1
0.62	-0.0136	-0.1
0.62	-0.0133	-0.1
0.62	-0.014	-0.1
0.62	-0.0133	-0.1
0.62	-0.013	-0.1
0.62	-0.014	-0.1
0.62	-0.014	-0.1
0.62	-0.0133	-0.1
0.62	-0.013	-0.1
0.62	-0.0133	-0.1
0.62	-0.0136	-0.1
0.62	-0.014	-0.1
0.62	-0.0133	-0.1
0.62	-0.0133	-0.1
0.62	-0.014	-0.1
0.62	-0.0136	-0.1
0.62	-0.0136	-0.1
0.62	-0.0136	-0.1
0.63	-0.013	-0.1
0.63	-0.014	-0.1
0.63	-0.0136	-0.1
0.63	-0.0133	-0.1
0.63	-0.014	-0.1
0.63	-0.014	-0.1
0.63	-0.014	-0.1
0.63	-0.0133	-0.1
0.63	-0.0136	-0.1
0.63	-0.014	-0.1
0.63	-0.0136	-0.1
0.63	-0.0133	-0.1
0.63	-0.014	-0.1
0.63	-0.0136	-0.1
0.63	-0.014	-0.1
0.63	-0.0136	-0.1
0.63	-0.0136	-0.1
0.64	-0.0136	-0.1
0.64	-0.0136	-0.1
0.64	-0.014	-0.1
0.64	-0.014	-0.1
0.64	-0.014	-0.1
0.64	-0.014	-0.1
0.64	-0.0136	-0.1
0.64	-0.0136	-0.1
0.64	-0.0136	-0.1
0.64	-0.0136	-0.1
0.64	-0.0136	-0.1
0.64	-0.0136	-0.1
0.64	-0.0136	-0.1
0.64	-0.014	-0.1
0.64	-0.0136	-0.1
0.64	-0.0136	-0.1
0.64	-0.0136	-0.1
0.64	-0.0133	-0.1
0.65	-0.0136	-0.1
0.65	-0.0136	-0.1
0.65	-0.0136	-0.1
0.65	-0.014	-0.1
0.65	-0.014	-0.1
0.65	-0.014	-0.1
0.65	-0.014	-0.1
0.65	-0.014	-0.1
0.65	-0.014	-0.1
0.65	-0.0136	-0.1
0.65	-0.014	-0.1
0.65	-0.0136	-0.1
0.65	-0.0136	-0.1
0.65	-0.0136	-0.1
0.65	-0.0136	-0.1
0.65	-0.014	-0.1
0.65	-0.014	-0.1
0.66	-0.014	-0.1
0.66	-0.014	-0.1
0.66	-0.014	-0.1
0.66	-0.014	-0.1
0.66	-0.014	-0.1
0.66	-0.014	-0.1
0.66	-0.014	-0.1
0.66	-0.014	-0.1
0.66	-0.014	-0.1
0.66	-0.014	-0.1
0.66	-0.0136	-0.1
0.66	-0.014	-0.1
0.66	-0.014	-0.1
0.66	-0.0136	-0.1
0.66	-0.014	-0.1
0.66	-0.014	-0.1
0.66	-0.014	-0.1
0.66	-0.0136	-0.1
0.67	-0.014	-0.1
0.67	-0.014	-0.1
0.67	-0.014	-0.1
0.67	-0.014	-0.1
0.67	-0.014	-0.1
0.67	-0.014	-0.1
0.67	-0.014	-0.1
0.67	-0.0136	-0.1
0.67	-0.014	-0.1
0.67	-0.014	-0.1
0.67	-0.014	-0.1
0.67	-0.014	-0.1
0.67	-0.014	-0.1
0.67	-0.014	-0.1
0.67	-0.014	-0.1
0.67	-0.014	-0.1
0.67	-0.0136	-0.1
0.68	-0.014	-0.1
0.68	-0.0136	-0.1
0.68	-0.014	-0.1
0.68	-0.014	-0.1
0.68	-0.014	-0.1
0.68	-0.014	-0.1
0.68	-0.014	-0.1
0.68	-0.014	-0.1
0.68	-0.0136	-0.1
0.68	-0.0136	-0.1
0.68	-0.014	-0.1
0.68	-0.014	-0.1
0.68	-0.014	-0.1
0.68	-0.014	-0.1
0.68	-0.014	-0.1
0.68	-0.014	-0.1
0.68	-0.014	-0.1
0.68	-0.0136	-0.1
0.69	-0.014	-0.1
0.69	-0.0136	-0.1
0.69	-0.014	-0.1
0.69	-0.014	-0.1
0.69	-0.014	-0.1
0.69	-0.014	-0.1
0.69	-0.014	-0.1
0.69	-0.014	-0.1
0.69	-0.014	-0.1
0.69	-0.014	-0.1
0.69	-0.014	-0.1
0.69	-0.014	-0.1
0.69	-0.0136	-0.1
0.69	-0.014	-0.1
0.69	-0.014	-0.1
0.69	-0.014	-0.1
0.69	-0.0136	-0.1
0.69	-0.014	-0.1
0.7	-0.014	-0.1
0.7	-0.014	-0.1
0.7	-0.014	-0.1
0.7	-0.014	-0.1
0.7	-0.0136	-0.1
0.7	-0.014	-0.1
0.7	-0.014	-0.1
0.7	-0.014	-0.1
0.7	-0.014	-0.1
0.7	-0.014	-0.1
0.7	-0.014	-0.1
0.7	-0.014	-0.1
0.7	-0.014	-0.1
0.7	-0.014	-0.1
0.7	-0.014	-0.1
0.7	-0.014	-0.1
0.7	-0.014	-0.1
0.71	-0.014	-0.1
0.71	-0.014	-0.1
0.71	-0.014	-0.1
0.71	-0.014	-0.1
0.71	-0.014	-0.1
0.71	-0.014	-0.1
0.71	-0.014	-0.1
0.71	-0.014	-0.1
0.71	-0.014	-0.1
0.71	-0.014	-0.1
0.71	-0.014	-0.1
0.71	-0.0136	-0.1
0.71	-0.014	-0.1
0.71	-0.014	-0.1
0.71	-0.014	-0.1
0.71	-0.014	-0.1
0.71	-0.0136	-0.1
0.72	-0.014	-0.1
0.72	-0.014	-0.1
0.72	-0.014	-0.1
0.72	-0.014	-0.1
0.72	-0.014	-0.1
0.72	-0.014	-0.1
0.72	-0.014	-0.1
0.72	-0.014	-0.1
0.72	-0.014	-0.1
0.72	-0.014	-0.1
0.72	-0.014	-0.1
0.72	-0.014	-0.1
0.72	-0.014	-0.1
0.72	-0.014	-0.1
0.72	-0.014	-0.1
0.72	-0.014	-0.1
0.72	-0.014	-0.1
0.72	-0.014	-0.1
0.73	-0.014	-0.1
0.73	-0.014	-0.1
0.73	-0.014	-0.1
0.73	-0.014	-0.1
0.73	-0.014	-0.1
0.73	-0.0136	-0.1
0.73	-0.0136	-0.1
0.73	-0.0136	-0.1
0.73	-0.0136	-0.1
0.73	-0.014	-0.1
0.73	-0.014	-0.1
0.73	-0.014	-0.1
0.73	-0.014	-0.1
0.73	-0.0136	-0.1
0.73	-0.0136	-0.1
0.73	-0.014	-0.1
0.73	-0.014	-0.1
0.73	-0.0136	-0.1
0.74	-0.014	-0.1
0.74	-0.014	-0.1
0.74	-0.014	-0.1
0.74	-0.0136	-0.1
0.74	-0.014	-0.1
0.74	-0.014	-0.1
0.74	-0.014	-0.1
0.74	-0.014	-0.1
0.74	-0.014	-0.1
0.74	-0.014	-0.1
0.74	-0.0136	-0.1
0.74	-0.014	-0.1
0.74	-0.0136	-0.1
0.74	-0.014	-0.1
0.74	-0.014	-0.1
0.74	-0.014	-0.1
0.74	-0.0133	-0.1
0.74	-0.014	-0.1
0.75	-0.014	-0.1
0.75	-0.014	-0.1
0.75	-0.014	-0.1
0.75	-0.014	-0.1
0.75	-0.014	-0.1
0.75	-0.014	-0.1
0.75	-0.014	-0.1
0.75	-0.014	-0.1
0.75	-0.0136	-0.1
0.75	-0.0136	-0.1
0.75	-0.014	-0.1
0.75	-0.014	-0.1
0.75	-0.014	-0.1
0.75	-0.014	-0.1
0.75	-0.014	-0.1
0.75	-0.014	-0.1
0.75	-0.014	-0.1
0.76	-0.014	-0.1
0.76	-0.014	-0.1
0.76	-0.014	-0.1
0.76	-0.0136	-0.1
0.76	-0.014	-0.1
0.76	-0.014	-0.1
0.76	-0.014	-0.1
0.76	-0.014	-0.1
0.76	-0.014	-0.1
0.76	-0.014	-0.1
0.76	-0.014	-0.1
0.76	-0.014	-0.1
0.76	-0.014	-0.1
0.76	-0.014	-0.1
0.76	-0.014	-0.1
0.76	-0.014	-0.1
0.76	-0.014	-0.1
0.76	-0.014	-0.1
0.77	-0.014	-0.1
0.77	-0.014	-0.1
0.77	-0.014	-0.1
0.77	-0.014	-0.1
0.77	-0.0136	-0.1
0.77	-0.0136	-0.09912
0.77	-0.014	-0.1
0.77	-0.014	-0.1
0.77	-0.014	-0.1
0.77	-0.014	-0.1
0.77	-0.014	-0.1
0.77	-0.014	-0.1
0.77	-0.014	-0.1
0.77	-0.014	-0.1
0.77	-0.0136	-0.1
0.77	-0.014	-0.1
0.77	-0.014	-0.1
0.78	-0.0136	-0.1
0.78	-0.014	-0.1
0.78	-0.014	-0.1
0.78	-0.014	-0.1
0.78	-0.014	-0.1
0.78	-0.014	-0.1
0.78	-0.0136	-0.1
0.78	-0.0136	-0.1
0.78	-0.0133	-0.1
0.78	-0.0136	-0.1
0.78	-0.0136	-0.1
0.78	-0.0133	-0.1
0.78	-0.014	-0.1
0.78	-0.014	-0.1
0.78	-0.014	-0.1
0.78	-0.014	-0.1
0.78	-0.0136	-0.1
0.78	-0.0133	-0.1
0.79	-0.0136	-0.1
0.79	-0.0136	-0.1
0.79	-0.0136	-0.1
0.79	-0.0136	-0.1
0.79	-0.0136	-0.1
0.79	-0.014	-0.1
0.79	-0.014	-0.1
0.79	-0.0133	-0.1
0.79	-0.0133	-0.1
0.79	-0.013	-0.1
0.79	-0.0136	-0.1
0.79	-0.0133	-0.1
0.79	-0.0136	-0.1
0.79	-0.014	-0.1
0.79	-0.014	-0.1
0.79	-0.0136	-0.1
0.79	-0.0136	-0.1
0.8	-0.013	-0.1
0.8	-0.0133	-0.1
0.8	-0.0133	-0.1
0.8	-0.0136	-0.1
0.8	-0.0133	-0.1
0.8	-0.014	-0.1
0.8	-0.0136	-0.1
0.8	-0.0136	-0.1
0.8	-0.0136	-0.1
0.8	-0.0136	-0.1
0.8	-0.014	-0.1
0.8	-0.014	-0.1
0.8	-0.0133	-0.1
0.8	-0.0136	-0.1
0.8	-0.014	-0.1
0.8	-0.0136	-0.1
0.8	-0.0136	-0.1
0.81	-0.0133	-0.1
0.81	-0.014	-0.1
0.81	-0.013	-0.1
0.81	-0.013	-0.1
0.81	-0.0133	-0.1
0.81	-0.0136	-0.1
0.81	-0.014	-0.1
0.81	-0.0136	-0.1
0.81	-0.014	-0.1
0.81	-0.014	-0.1
0.81	-0.014	-0.1
0.81	-0.014	-0.1
0.81	-0.0133	-0.1
0.81	-0.0136	-0.1
0.81	-0.0133	-0.1
0.81	-0.0133	-0.1
0.81	-0.0136	-0.1
0.81	-0.014	-0.1
0.82	-0.0136	-0.1
0.82	-0.014	-0.1
0.82	-0.0136	-0.1
0.82	-0.0133	-0.1
0.82	-0.0136	-0.1
0.82	-0.0133	-0.1
0.82	-0.014	-0.1
0.82	-0.0136	-0.1
0.82	-0.014	-0.1
0.82	-0.014	-0.1
0.82	-0.0136	-0.1
0.82	-0.014	-0.1
0.82	-0.0136	-0.1
0.82	-0.0136	-0.1
0.82	-0.0133	-0.1
0.82	-0.013	-0.1
0.82	-0.014	-0.1
0.82	-0.014	-0.1
0.83	-0.0136	-0.1
0.83	-0.0136	-0.1
0.83	-0.013	-0.1
0.83	-0.014	-0.1
0.83	-0.0136	-0.1
0.83	-0.0133	-0.1
0.83	-0.0133	-0.1
0.83	-0.0136	-0.1
0.83	-0.0136	-0.1
0.83	-0.014	-0.1
0.83	-0.013	-0.1
0.83	-0.013	-0.1
0.83	-0.0133	-0.1
0.83	-0.0136	-0.1
0.83	-0.014	-0.1
0.83	-0.0136	-0.1
0.83	-0.014	-0.1
0.84	-0.0136	-0.1
0.84	-0.0133	-0.1
0.84	-0.013	-0.1
0.84	-0.0133	-0.1
0.84	-0.0136	-0.1
0.84	-0.014	-0.1
0.84	-0.0133	-0.1
0.84	-0.013	-0.1
0.84	-0.013	-0.1
0.84	-0.013	-0.1
0.84	-0.013	-0.1
0.84	-0.0136	-0.1
0.84	-0.0133	-0.1
0.84	-0.0133	-0.1
0.84	-0.0133	-0.1
0.84	-0.0136	-0.1
0.84	-0.0133	-0.1
0.84	-0.0133	-0.1
0.85	-0.0136	-0.1
0.85	-0.0136	-0.1
0.85	-0.0136	-0.1
0.85	-0.014	-0.1
0.85	-0.0133	-0.1
0.85	-0.0136	-0.1
0.85	-0.0136	-0.1
0.85	-0.014	-0.1
0.85	-0.0133	-0.1
0.85	-0.0133	-0.1
0.85	-0.0133	-0.1
0.85	-0.0133	-0.1
0.85	-0.014	-0.1
0.85	-0.013	-0.1
0.85	-0.0133	-0.1
0.85	-0.0133	-0.1
0.85	-0.0136	-0.1
0.85	-0.013	-0.1
0.86	-0.0133	-0.1
0.86	-0.0133	-0.1
0.86	-0.013	-0.1
0.86	-0.0133	-0.1
0.86	-0.0133	-0.1
0.86	-0.0136	-0.1
0.86	-0.0136	-0.1
0.86	-0.014	-0.1
0.86	-0.014	-0.1
0.86	-0.014	-0.1
0.86	-0.014	-0.1
0.86	-0.014	-0.1
0.86	-0.014	-0.1
0.86	-0.014	-0.1
0.86	-0.014	-0.1
0.86	-0.014	-0.1
0.86	-0.014	-0.1
0.87	-0.014	-0.1
0.87	-0.014	-0.1
0.87	-0.0136	-0.1
0.87	-0.014	-0.1
0.87	-0.014	-0.1
0.87	-0.014	-0.1
0.87	-0.0136	-0.1
0.87	-0.0136	-0.1
0.87	-0.0136	-0.1
0.87	-0.013	-0.1
0.87	-0.013	-0.1
0.87	-0.0133	-0.1
0.87	-0.0133	-0.1
0.87	-0.0133	-0.1
0.87	-0.0133	-0.1
0.87	-0.013	-0.1
0.87	-0.014	-0.1
0.87	-0.0133	-0.1
0.88	-0.0136	-0.1
0.88	-0.0133	-0.1
0.88	-0.0136	-0.1
0.88	-0.014	-0.1
0.88	-0.014	-0.1
0.88	-0.0133	-0.1
0.88	-0.0136	-0.1
0.88	-0.0136	-0.1
0.88	-0.014	-0.1
0.88	-0.014	-0.1
0.88	-0.013	-0.1
0.88	-0.013	-0.1
0.88	-0.0136	-0.1
0.88	-0.013	-0.1
0.88	-0.0136	-0.1
0.88	-0.0133	-0.1
0.88	-0.014	-0.1
0.88	-0.0133	-0.1
0.89	-0.0133	-0.1
0.89	-0.0133	-0.1
0.89	-0.014	-0.1
0.89	-0.0133	-0.1
0.89	-0.0136	-0.1
0.89	-0.0133	-0.1
0.89	-0.014	-0.1
0.89	-0.014	-0.1
0.89	-0.014	-0.1
0.89	-0.0136	-0.1
0.89	-0.0133	-0.1
0.89	-0.0133	-0.1
0.89	-0.0136	-0.1
0.89	-0.0133	-0.1
0.89	-0.0133	-0.1
0.89	-0.014	-0.1
0.89	-0.014	-0.1
0.9	-0.014	-0.1
0.9	-0.0133	-0.1
0.9	-0.0136	-0.1
0.9	-0.013	-0.1
0.9	-0.013	-0.1
0.9	-0.0133	-0.1
0.9	-0.014	-0.1
0.9	-0.0133	-0.1
0.9	-0.0136	-0.1
0.9	-0.0133	-0.1
0.9	-0.0136	-0.1
0.9	-0.0136	-0.1
0.9	-0.0136	-0.1
0.9	-0.0133	-0.1
0.9	-0.0136	-0.1
0.9	-0.0133	-0.1
0.9	-0.0133	-0.1
0.9	-0.0136	-0.1
0.91	-0.014	-0.1
0.91	-0.0136	-0.1
0.91	-0.014	-0.1
0.91	-0.0136	-0.1
0.91	-0.0133	-0.1
0.91	-0.014	-0.1
0.91	-0.014	-0.1
0.91	-0.0133	-0.1
0.91	-0.0133	-0.1
0.91	-0.014	-0.1
0.91	-0.0133	-0.1
0.91	-0.0133	-0.1
0.91	-0.0133	-0.1
0.91	-0.0136	-0.1
0.91	-0.014	-0.1
0.91	-0.0136	-0.1
0.91	-0.0136	-0.1
0.91	-0.014	-0.1
0.92	-0.0133	-0.1
0.92	-0.0136	-0.1
0.92	-0.0133	-0.1
0.92	-0.0136	-0.1
0.92	-0.0133	-0.1
0.92	-0.013	-0.1
0.92	-0.013	-0.1
0.92	-0.0133	-0.1
0.92	-0.0136	-0.1
0.92	-0.0133	-0.1
0.92	-0.0133	-0.1
0.92	-0.013	-0.1
0.92	-0.013	-0.1
0.92	-0.013	-0.1
0.92	-0.0133	-0.1
0.92	-0.0133	-0.1
0.92	-0.0136	-0.1
0.93	-0.0133	-0.1
0.93	-0.0136	-0.1
0.93	-0.0136	-0.1
0.93	-0.0136	-0.1
0.93	-0.0133	-0.1
0.93	-0.0133	-0.1
0.93	-0.014	-0.1
0.93	-0.014	-0.1
0.93	-0.0136	-0.1
0.93	-0.0136	-0.1
0.93	-0.0136	-0.1
0.93	-0.014	-0.1
0.93	-0.013	-0.1
0.93	-0.0133	-0.1
0.93	-0.013	-0.1
0.93	-0.013	-0.1
0.93	-0.0133	-0.1
0.94	-0.0133	-0.1
0.94	-0.0133	-0.1
0.94	-0.013	-0.1
0.94	-0.013	-0.1
0.94	-0.0133	-0.1
0.94	-0.0136	-0.1
0.94	-0.014	-0.1
0.94	-0.014	-0.1
0.94	-0.0136	-0.1
0.94	-0.0133	-0.1
0.94	-0.0136	-0.1
0.94	-0.014	-0.1
0.94	-0.0136	-0.1
0.94	-0.0133	-0.1
0.94	-0.0136	-0.1
0.94	-0.0136	-0.1
0.94	-0.014	-0.1
0.94	-0.014	-0.1
0.95	-0.0133	-0.1
0.95	-0.0136	-0.1
0.95	-0.0133	-0.1
0.95	-0.0136	-0.1
0.95	-0.014	-0.1
0.95	-0.0133	-0.1
0.95	-0.014	-0.1
0.95	-0.014	-0.1
0.95	-0.014	-0.1
0.95	-0.014	-0.1
0.95	-0.0136	-0.1
0.95	-0.0136	-0.1
0.95	-0.014	-0.1
0.95	-0.013	-0.1
0.95	-0.0133	-0.1
0.95	-0.0133	-0.1
0.95	-0.013	-0.1
0.96	-0.0136	-0.1
0.96	-0.013	-0.1
0.96	-0.0133	-0.1
0.96	-0.0136	-0.1
0.96	-0.0133	-0.1
0.96	-0.0133	-0.1
0.96	-0.0133	-0.1
0.96	-0.0136	-0.1
0.96	-0.0136	-0.1
0.96	-0.0136	-0.1
0.96	-0.0136	-0.1
0.96	-0.014	-0.1
0.96	-0.014	-0.1
0.96	-0.0133	-0.1
0.96	-0.0133	-0.1
0.96	-0.013	-0.1
0.96	-0.013	-0.1
0.96	-0.0133	-0.1
0.97	-0.013	-0.1
0.97	-0.013	-0.1
0.97	-0.013	-0.1
0.97	-0.013	-0.1
0.97	-0.0133	-0.1
0.97	-0.0133	-0.1
0.97	-0.013	-0.1
0.97	-0.013	-0.1
0.97	-0.013	-0.1
0.97	-0.0133	-0.1
0.97	-0.013	-0.1
0.97	-0.013	-0.1
0.97	-0.013	-0.1
0.97	-0.013	-0.1
0.97	-0.0133	-0.1
0.97	-0.013	-0.1
0.97	-0.013	-0.1
0.97	-0.013	-0.1
0.98	-0.013	-0.1
0.98	-0.0133	-0.1
0.98	-0.013	-0.1
0.98	-0.0136	-0.1
0.98	-0.013	-0.1
0.98	-0.013	-0.1
0.98	-0.0133	-0.1
0.98	-0.013	-0.1
0.98	-0.013	-0.1
0.98	-0.013	-0.1
0.98	-0.013	-0.1
0.98	-0.013	-0.1
0.98	-0.013	-0.1
0.98	-0.013	-0.1
0.98	-0.013	-0.1
0.98	-0.0136	-0.1
0.98	-0.0136	-0.1
0.99	-0.0136	-0.1
0.99	-0.013	-0.1
0.99	-0.013	-0.1
0.99	-0.013	-0.1
0.99	-0.013	-0.1
0.99	-0.013	-0.1
0.99	-0.013	-0.1
0.99	-0.013	-0.1
0.99	-0.0133	-0.1
0.99	-0.013	-0.1
0.99	-0.013	-0.1
0.99	-0.0136	-0.1
0.99	-0.0133	-0.1
0.99	-0.013	-0.1
0.99	-0.0133	-0.1
0.99	-0.0133	-0.1
0.99	-0.0133	-0.1
1	-0.0133	-0.1
1	-0.0136	-0.1
1	-0.013	-0.1
1	-0.013	-0.1
1	-0.013	-0.1
1	-0.013	-0.1
1	-0.0133	-0.1
1	-0.013	-0.1
1	-0.013	-0.1
1	-0.013	-0.1
1	-0.013	-0.1
1	-0.013	-0.1
1	-0.013	-0.1
1	-0.0133	-0.1
1	-0.0133	-0.1
1	-0.0136	-0.1
1	-0.013	-0.1
1	-0.0133	-0.1
1.01	-0.013	-0.1
1.01	-0.0136	-0.1
1.01	-0.0136	-0.1
1.01	-0.0136	-0.1
1.01	-0.0136	-0.1
1.01	-0.0136	-0.1
1.01	-0.0133	-0.1
1.01	0.0208	0.14956
1.01	0.0202	0.14956
1.01	0.0211	0.14956
1.01	0.0205	0.14956
1.01	0.0211	0.14956
1.01	0.0211	0.14956
1.01	0.0205	0.14956
1.01	0.0211	0.14956
1.01	0.0217	0.14956
1.01	0.0211	0.14956
1.01	0.0208	0.14956
1.02	0.0211	0.14956
1.02	0.0217	0.14956
1.02	0.0214	0.14956
1.02	0.0214	0.14956
1.02	0.0211	0.14956
1.02	0.0208	0.14956
1.02	0.0211	0.14956
1.02	0.0211	0.14956
1.02	0.0214	0.14956
1.02	0.0214	0.14956
1.02	0.0217	0.14956
1.02	0.0211	0.14956
1.02	0.0211	0.14956
1.02	0.0217	0.14956
1.02	0.0211	0.14956
1.02	0.0211	0.14956
1.02	0.0208	0.14956
1.03	0.0211	0.14956
1.03	0.0217	0.14956
1.03	0.0214	0.14956
1.03	0.0214	0.14956
1.03	0.0211	0.14956
1.03	0.0211	0.14956
1.03	0.0217	0.14956
1.03	0.0211	0.14956
1.03	0.0214	0.14956
1.03	0.0211	0.14956
1.03	0.0214	0.14956
1.03	0.0214	0.14956
1.03	0.0217	0.14956
1.03	0.0214	0.14956
1.03	0.0214	0.14956
1.03	0.0214	0.14956
1.03	0.0211	0.14956
1.04	0.0217	0.14956
1.04	0.0217	0.14956
1.04	0.0214	0.14956
1.04	0.0214	0.14956
1.04	0.0214	0.14956
1.04	0.0214	0.14956
1.04	0.0214	0.14956
1.04	0.0217	0.14956
1.04	0.0214	0.14956
1.04	0.0211	0.14956
1.04	0.0217	0.14956
1.04	0.0214	0.14956
1.04	0.0214	0.14956
1.04	0.0217	0.14956
1.04	0.0217	0.14956
1.04	0.0217	0.14956
1.04	0.0214	0.14956
1.04	0.0214	0.14956
1.05	0.0214	0.14956
1.05	0.0217	0.14956
1.05	0.0214	0.14956
1.05	0.0211	0.14956
1.05	0.0214	0.14956
1.05	0.0217	0.14956
1.05	0.0214	0.14956
1.05	0.0214	0.14956
1.05	0.0217	0.14956
1.05	0.0214	0.14956
1.05	0.0217	0.14956
1.05	0.0214	0.14956
1.05	0.0214	0.14956
1.05	0.0211	0.14956
1.05	0.0214	0.14956
1.05	0.0217	0.14956
1.05	0.0217	0.14956
1.05	0.0214	0.14956
1.06	0.0214	0.14956
1.06	0.0211	0.14956
1.06	0.022	0.14956
1.06	0.0217	0.14956
1.06	0.0214	0.14956
1.06	0.0211	0.14956
1.06	0.0217	0.14956
1.06	0.0214	0.14956
1.06	0.0217	0.14956
1.06	0.0217	0.14956
1.06	0.0217	0.14956
1.06	0.0214	0.14956
1.06	0.0214	0.14956
1.06	0.0211	0.14956
1.06	0.0217	0.14956
1.06	0.0217	0.14956
1.06	0.0214	0.14956
1.06	0.0211	0.14956
1.07	0.0214	0.14956
1.07	0.0214	0.14956
1.07	0.0211	0.14956
1.07	0.0217	0.14956
1.07	0.0214	0.14956
1.07	0.0214	0.14956
1.07	0.0214	0.14956
1.07	0.0217	0.14956
1.07	0.0211	0.14956
1.07	0.0217	0.14956
1.07	0.0214	0.14956
1.07	0.022	0.14956
1.07	0.0217	0.14956
1.07	0.0217	0.14956
1.07	0.0217	0.14956
1.07	0.0214	0.14956
1.07	0.0217	0.14956
1.08	0.022	0.14956
1.08	0.0211	0.14956
1.08	0.022	0.14956
1.08	0.0214	0.14956
1.08	0.0217	0.14956
1.08	0.0217	0.14956
1.08	0.0217	0.14956
1.08	0.0217	0.14956
1.08	0.0214	0.14956
1.08	0.0217	0.14956
1.08	0.0217	0.14956
1.08	0.0214	0.14956
1.08	0.0211	0.14956
1.08	0.0214	0.14956
1.08	0.0217	0.14956
1.08	0.0211	0.14956
1.08	0.0214	0.14956
1.09	0.0214	0.14956
1.09	0.0214	0.14956
1.09	0.0217	0.14956
1.09	0.0214	0.14956
1.09	0.0214	0.14956
1.09	0.0214	0.14956
1.09	0.0214	0.14956
1.09	0.0217	0.14956
1.09	0.022	0.14956
1.09	0.0214	0.14956
1.09	0.0217	0.14956
1.09	0.0214	0.14956
1.09	0.0217	0.14956
1.09	0.0217	0.14956
1.09	0.0217	0.14956
1.09	0.0214	0.14956
1.09	0.0217	0.14956
1.09	0.0217	0.14956
1.1	0.0214	0.14956
1.1	0.0214	0.14956
1.1	0.0214	0.14956
1.1	0.0217	0.14956
1.1	0.0214	0.14956
1.1	0.0214	0.14956
1.1	0.0211	0.14956
1.1	0.022	0.14956
1.1	0.0214	0.14956
1.1	0.0217	0.14956
1.1	0.0217	0.14956
1.1	0.022	0.14956
1.1	0.0217	0.14956
1.1	0.0214	0.14956
1.1	0.0217	0.14956
1.1	0.0217	0.14956
1.1	0.0214	0.14956
1.1	0.0217	0.14956
1.11	0.0217	0.14956
1.11	0.0217	0.14956
1.11	0.0217	0.14956
1.11	0.0214	0.14956
1.11	0.0217	0.14956
1.11	0.0217	0.14956
1.11	0.0214	0.14956
1.11	0.0217	0.14956
1.11	0.0217	0.14956
1.11	0.0214	0.14956
1.11	0.0214	0.14956
1.11	0.0214	0.14956
1.11	0.0217	0.14956
1.11	0.0214	0.14956
1.11	0.0217	0.14956
1.11	0.0214	0.14956
1.11	0.0217	0.14956
1.11	0.0214	0.14956
1.12	0.0214	0.14956
1.12	0.0217	0.14956
1.12	0.0214	0.14956
1.12	0.0214	0.14956
1.12	0.0217	0.14956
1.12	0.0217	0.14956
1.12	0.0217	0.14956
1.12	0.0217	0.14956
1.12	0.0214	0.14956
1.12	0.0217	0.14956
1.12	0.0217	0.14956
1.12	0.0214	0.14956
1.12	0.0217	0.14956
1.12	0.0214	0.14956
1.12	0.0217	0.14956
1.12	0.0217	0.14956
1.12	0.022	0.14956
1.13	0.0214	0.14956
1.13	0.0217	0.14956
1.13	0.0214	0.14956
1.13	0.0214	0.14956
1.13	0.0217	0.14956
1.13	0.0217	0.14956
1.13	0.022	0.14956
1.13	0.022	0.14956
1.13	0.022	0.14956
1.13	0.0217	0.14956
1.13	0.022	0.14956
1.13	0.0214	0.14956
1.13	0.0217	0.14956
1.13	0.0214	0.14956
1.13	0.0214	0.14956
1.13	0.0217	0.14956
1.13	0.0217	0.14956
1.13	0.022	0.14956
1.14	0.022	0.14956
1.14	0.0217	0.14956
1.14	0.0217	0.14956
1.14	0.0217	0.14956
[truncated: 32,241 more rows]
