# Supplementary material for: Improving the alkali metal electrode/inorganic solid electrolyte contact via room-temperature ultrasound solid welding
Source: Nat Commun. 2021 Dec 7;12:7109. doi: 10.1038/s41467-021-27473-4 (PMC8651668; doi:10.1038/s41467-021-27473-4)
Supplement: Supplementary file 4 — Source Data [file 41467_2021_27473_MOESM4_ESM.zip › Source Data/Figure 4d-Galvanostatic cycling.xlsx]

## Sheet: UW-Na-Na3Zr2Si2PO12-Na-UW
h	V	h	V	h	V	h	V	h	V
0	-0.0003	292.22	-0.0174	584.43	-0.0186	876.53	0.0195	1168.6	0.0195
0	-0.0003	292.23	-0.0174	584.44	-0.0186	876.54	0.0195	1168.6	0.0195
0	-0.0003	292.23	-0.0174	584.44	-0.0189	876.54	0.0195	1168.6	0.0195
0	-0.0003	292.23	-0.0174	584.44	-0.0189	876.54	0.0195	1168.61	0.0195
0	-0.0009	292.23	-0.0174	584.44	-0.0189	876.54	0.0195	1168.61	0.0195
0	-0.0009	292.23	-0.0174	584.44	-0.0186	876.54	0.0195	1168.61	0.0198
0	0.0006	292.23	-0.0174	584.44	-0.0186	876.54	0.0195	1168.61	0.0198
0	0.0006	292.23	-0.0174	584.44	-0.0186	876.54	0.0195	1168.61	0.0198
0	0.0006	292.23	-0.0177	584.44	-0.0189	876.54	0.0195	1168.61	0.0198
0	-0.0006	292.23	-0.0177	584.44	-0.0189	876.54	0.0195	1168.61	0.0198
0	-0.0006	292.23	-0.018	584.44	-0.0189	876.54	0.0195	1168.61	0.0198
0.01	-0.0006	292.23	-0.018	584.44	-0.0189	876.54	0.0195	1168.61	0.0198
0.01	0.0006	292.23	-0.018	584.44	-0.0189	876.54	0.0195	1168.61	0.0195
0.01	0.0006	292.23	-0.0177	584.44	-0.0189	876.54	0.0195	1168.61	0.0195
0.01	0.0006	292.23	-0.0177	584.44	-0.0189	876.54	0.0195	1168.61	0.0195
0.01	-0.0009	292.23	-0.0177	584.44	-0.0189	876.54	0.0195	1168.61	0.0195
0.01	-0.0009	292.23	-0.0174	584.44	-0.0186	876.54	0.0195	1168.61	0.0195
0.01	-0.0009	292.23	-0.0174	584.44	-0.0186	876.54	0.0195	1168.61	0.0195
0.01	0.0006	292.23	-0.0174	584.44	-0.0186	876.54	0.0195	1168.61	0.0195
0.01	0.0006	292.23	-0.0177	584.44	-0.0189	876.54	0.0195	1168.61	0.0195
0.01	-0.0009	292.23	-0.0177	584.44	-0.0189	876.54	0.0195	1168.61	0.0198
0.01	-0.0009	292.23	-0.0177	584.44	-0.0189	876.54	0.0195	1168.61	0.0198
0.01	-0.0009	292.23	-0.0177	584.44	-0.0189	876.54	0.0195	1168.61	0.0202
0.01	0.0003	292.23	-0.0177	584.44	-0.0189	876.54	0.0195	1168.61	0.0202
0.01	-0.0146	292.23	-0.0174	584.44	-0.0189	876.54	0.0195	1168.61	0.0202
0.01	-0.0146	292.23	-0.0174	584.44	-0.0189	876.54	0.0195	1168.61	0.0202
0.01	-0.0146	292.23	-0.0174	584.44	-0.0189	876.54	0.0195	1168.61	0.0202
0.01	-0.0152	292.23	-0.0174	584.44	-0.0189	876.54	0.0195	1168.61	0.0202
0.01	-0.0152	292.23	-0.0174	584.44	-0.0189	876.54	0.0195	1168.61	0.0202
0.01	-0.0152	292.23	-0.0174	584.44	-0.0189	876.54	0.0195	1168.61	0.0202
0.01	-0.0152	292.23	-0.0174	584.44	-0.0189	876.54	0.0195	1168.61	0.0198
0.01	-0.0152	292.23	-0.0174	584.44	-0.0189	876.54	0.0195	1168.61	0.0198
0.01	-0.0152	292.23	-0.0174	584.44	-0.0189	876.54	0.0195	1168.61	0.0198
0.01	-0.0152	292.23	-0.0177	584.44	-0.0186	876.54	0.0195	1168.61	0.0198
0.01	-0.0152	292.23	-0.0177	584.44	-0.0186	876.54	0.0195	1168.61	0.0198
0.01	-0.0149	292.23	-0.0174	584.44	-0.0186	876.54	0.0195	1168.61	0.0195
0.01	-0.0149	292.23	-0.0174	584.44	-0.0189	876.54	0.0195	1168.61	0.0195
0.01	-0.0149	292.24	-0.0174	584.45	-0.0189	876.55	0.0195	1168.61	0.0195
0.01	-0.0155	292.24	-0.0174	584.45	-0.0189	876.55	0.0195	1168.61	0.0195
0.01	-0.0155	292.24	-0.0174	584.45	-0.0189	876.55	0.0195	1168.62	0.0195
0.02	-0.0155	292.24	-0.0174	584.45	-0.0189	876.55	0.0195	1168.62	0.0195
0.02	-0.0149	292.24	-0.0177	584.45	-0.0189	876.55	0.0195	1168.62	0.0195
0.02	-0.0149	292.24	-0.0177	584.45	-0.0189	876.55	0.0195	1168.62	0.0195
0.02	-0.0149	292.24	-0.0171	584.45	-0.0189	876.55	0.0195	1168.62	0.0195
0.02	-0.0149	292.24	-0.0171	584.45	-0.0189	876.55	0.0195	1168.62	0.0195
0.02	-0.0149	292.24	-0.0171	584.45	-0.0189	876.55	0.0195	1168.62	0.0195
0.02	-0.0155	292.24	-0.018	584.45	-0.0189	876.55	0.0195	1168.62	0.0195
0.02	-0.0155	292.24	-0.018	584.45	-0.0186	876.55	0.0195	1168.62	0.0198
0.02	-0.0155	292.24	-0.018	584.45	-0.0186	876.55	0.0195	1168.62	0.0198
0.02	-0.0149	292.24	-0.0177	584.45	-0.0186	876.55	0.0195	1168.62	0.0202
0.02	-0.0149	292.24	-0.0177	584.45	-0.0189	876.55	0.0195	1168.62	0.0202
0.02	-0.0149	292.24	-0.0177	584.45	-0.0189	876.55	0.0195	1168.62	0.0202
0.02	-0.0149	292.24	-0.0177	584.45	-0.0186	876.55	0.0195	1168.62	0.0202
0.02	-0.0149	292.24	-0.0177	584.45	-0.0186	876.55	0.0195	1168.62	0.0202
0.02	-0.0149	292.24	-0.0177	584.45	-0.0186	876.55	0.0195	1168.62	0.0198
0.02	-0.0152	292.24	-0.0174	584.45	-0.0189	876.55	0.0195	1168.62	0.0198
0.02	-0.0152	292.24	-0.0174	584.45	-0.0189	876.55	0.0195	1168.62	0.0198
0.02	-0.0152	292.24	-0.0174	584.45	-0.0189	876.55	0.0195	1168.62	0.0195
0.02	-0.0152	292.24	-0.0174	584.45	-0.0189	876.55	0.0195	1168.62	0.0195
0.02	-0.0152	292.24	-0.0174	584.45	-0.0189	876.55	0.0195	1168.62	0.0195
0.02	-0.0152	292.24	-0.018	584.45	-0.0189	876.55	0.0195	1168.62	0.0195
0.02	-0.0152	292.24	-0.018	584.45	-0.0189	876.55	0.0195	1168.62	0.0195
0.02	-0.0152	292.24	-0.018	584.45	-0.0189	876.55	0.0195	1168.62	0.0195
0.02	-0.0155	292.24	-0.0177	584.45	-0.0189	876.55	0.0195	1168.62	0.0195
0.02	-0.0155	292.24	-0.0177	584.45	-0.0189	876.55	0.0195	1168.62	0.0198
0.02	-0.0155	292.24	-0.0177	584.45	-0.0189	876.55	0.0195	1168.62	0.0198
0.02	-0.0155	292.24	-0.018	584.45	-0.0186	876.55	0.0195	1168.62	0.0198
0.02	-0.0155	292.24	-0.018	584.45	-0.0186	876.55	0.0195	1168.62	0.0202
0.02	-0.0149	292.24	-0.018	584.45	-0.0186	876.55	0.0195	1168.62	0.0202
0.02	-0.0149	292.24	-0.0183	584.45	-0.0189	876.55	0.0195	1168.62	0.0202
0.02	-0.0149	292.24	-0.0183	584.45	-0.0189	876.55	0.0195	1168.62	0.0202
0.02	-0.0149	292.24	-0.0177	584.45	-0.0189	876.55	0.0195	1168.62	0.0198
0.02	-0.0149	292.24	-0.0177	584.45	-0.0189	876.55	0.0195	1168.62	0.0198
0.02	-0.0149	292.25	-0.0177	584.46	-0.0189	876.56	0.0195	1168.62	0.0198
0.02	-0.0152	292.25	-0.018	584.46	-0.0189	876.56	0.0195	1168.62	0.0198
0.02	-0.0152	292.25	-0.018	584.46	-0.0189	876.56	0.0195	1168.63	0.0198
0.03	-0.0152	292.25	-0.018	584.46	-0.0189	876.56	0.0195	1168.63	0.0198
0.03	-0.0155	292.25	-0.018	584.46	-0.0189	876.56	0.0195	1168.63	0.0198
0.03	-0.0155	292.25	-0.018	584.46	-0.0189	876.56	0.0195	1168.63	0.0198
0.03	-0.0152	292.25	-0.018	584.46	-0.0189	876.56	0.0195	1168.63	0.0198
0.03	-0.0152	292.25	-0.018	584.46	-0.0186	876.56	0.0195	1168.63	0.0198
0.03	-0.0152	292.25	-0.018	584.46	-0.0186	876.56	0.0195	1168.63	0.0195
0.03	-0.0155	292.25	-0.0177	584.46	-0.0186	876.56	0.0195	1168.63	0.0195
0.03	-0.0155	292.25	-0.0177	584.46	-0.0189	876.56	0.0195	1168.63	0.0195
0.03	-0.0155	292.25	-0.0177	584.46	-0.0189	876.56	0.0195	1168.63	0.0195
0.03	-0.0149	292.25	-0.0177	584.46	-0.0189	876.56	0.0195	1168.63	0.0195
0.03	-0.0149	292.25	-0.0177	584.46	-0.0186	876.56	0.0195	1168.63	0.0198
0.03	-0.0149	292.25	-0.0177	584.46	-0.0186	876.56	0.0195	1168.63	0.0198
0.03	-0.0152	292.25	-0.0177	584.46	-0.0186	876.56	0.0195	1168.63	0.0198
0.03	-0.0152	292.25	-0.0177	584.46	-0.0186	876.56	0.0195	1168.63	0.0198
0.03	-0.0152	292.25	-0.0177	584.46	-0.0186	876.56	0.0195	1168.63	0.0198
0.03	-0.0152	292.25	-0.0177	584.46	-0.0186	876.56	0.0195	1168.63	0.0198
0.03	-0.0152	292.25	-0.0177	584.46	-0.0189	876.56	0.0195	1168.63	0.0198
0.03	-0.0152	292.25	-0.0177	584.46	-0.0189	876.56	0.0195	1168.63	0.0195
0.03	-0.0152	292.25	-0.0177	584.46	-0.0189	876.56	0.0195	1168.63	0.0195
0.03	-0.0152	292.25	-0.0177	584.46	-0.0189	876.56	0.0195	1168.63	0.0195
0.03	-0.0152	292.25	-0.0177	584.46	-0.0189	876.56	0.0195	1168.63	0.0195
0.03	-0.0152	292.25	-0.0177	584.46	-0.0189	876.56	0.0195	1168.63	0.0195
0.03	-0.0152	292.25	-0.0177	584.46	-0.0189	876.56	0.0195	1168.63	0.0195
0.03	-0.0152	292.25	-0.0174	584.46	-0.0189	876.56	0.0195	1168.63	0.0195
0.03	-0.0152	292.25	-0.0174	584.46	-0.0189	876.56	0.0195	1168.63	0.0198
0.03	-0.0152	292.25	-0.0174	584.46	-0.0189	876.56	0.0195	1168.63	0.0198
0.03	-0.0149	292.25	-0.0174	584.46	-0.0189	876.56	0.0195	1168.63	0.0198
0.03	-0.0149	292.25	-0.0174	584.46	-0.0189	876.56	0.0195	1168.63	0.0198
0.03	-0.0155	292.25	-0.018	584.46	-0.0189	876.56	0.0195	1168.63	0.0198
0.03	-0.0155	292.25	-0.018	584.46	-0.0186	876.56	0.0195	1168.63	0.0202
0.03	-0.0155	292.25	-0.018	584.46	-0.0186	876.56	0.0195	1168.63	0.0202
0.03	-0.0152	292.25	-0.0174	584.46	-0.0186	876.56	0.0195	1168.63	0.0202
0.03	-0.0152	292.25	-0.0174	584.46	-0.0189	876.56	0.0195	1168.63	0.0202
0.03	-0.0152	292.26	-0.0174	584.47	-0.0189	876.57	0.0195	1168.63	0.0202
0.03	-0.0155	292.26	-0.0177	584.47	-0.0189	876.57	0.0195	1168.63	0.0202
0.03	-0.0155	292.26	-0.0177	584.47	-0.0189	876.57	0.0195	1168.64	0.0202
0.04	-0.0155	292.26	-0.0177	584.47	-0.0189	876.57	0.0195	1168.64	0.0202
0.04	-0.0149	292.26	-0.0177	584.47	-0.0189	876.57	0.0195	1168.64	0.0202
0.04	-0.0149	292.26	-0.0177	584.47	-0.0189	876.57	0.0195	1168.64	0.0202
0.04	-0.0155	292.26	-0.0174	584.47	-0.0189	876.57	0.0195	1168.64	0.0198
0.04	-0.0155	292.26	-0.0174	584.47	-0.0186	876.57	0.0195	1168.64	0.0198
0.04	-0.0155	292.26	-0.0174	584.47	-0.0186	876.57	0.0195	1168.64	0.0198
0.04	-0.0149	292.26	-0.0174	584.47	-0.0186	876.57	0.0195	1168.64	0.0198
0.04	-0.0149	292.26	-0.0174	584.47	-0.0189	876.57	0.0195	1168.64	0.0198
0.04	-0.0149	292.26	-0.0174	584.47	-0.0189	876.57	0.0198	1168.64	0.0195
0.04	-0.0152	292.26	-0.0177	584.47	-0.0189	876.57	0.0198	1168.64	0.0195
0.04	-0.0152	292.26	-0.0177	584.47	-0.0186	876.57	0.0198	1168.64	0.0195
0.04	-0.0152	292.26	-0.0177	584.47	-0.0186	876.57	0.0198	1168.64	0.0195
0.04	-0.0152	292.26	-0.0177	584.47	-0.0186	876.57	0.0198	1168.64	0.0195
0.04	-0.0152	292.26	-0.0177	584.47	-0.0183	876.57	0.0198	1168.64	0.0198
0.04	-0.0152	292.26	-0.018	584.47	-0.0183	876.57	0.0198	1168.64	0.0198
0.04	-0.0155	292.26	-0.018	584.47	-0.0183	876.57	0.0198	1168.64	0.0198
0.04	-0.0155	292.26	-0.018	584.47	-0.0186	876.57	0.0195	1168.64	0.0198
0.04	-0.0152	292.26	-0.0177	584.47	-0.0186	876.57	0.0195	1168.64	0.0198
0.04	-0.0152	292.26	-0.0177	584.47	-0.0189	876.57	0.0195	1168.64	0.0198
0.04	-0.0152	292.26	-0.0177	584.47	-0.0189	876.57	0.0195	1168.64	0.0198
0.04	-0.0152	292.26	-0.0177	584.47	-0.0189	876.57	0.0195	1168.64	0.0198
0.04	-0.0152	292.26	-0.0177	584.47	-0.0186	876.57	0.0195	1168.64	0.0198
0.04	-0.0152	292.26	-0.0177	584.47	-0.0186	876.57	0.0195	1168.64	0.0198
0.04	-0.0155	292.26	-0.0177	584.47	-0.0186	876.57	0.0195	1168.64	0.0198
0.04	-0.0155	292.26	-0.0177	584.47	-0.0186	876.57	0.0195	1168.64	0.0198
0.04	-0.0155	292.26	-0.0174	584.47	-0.0186	876.57	0.0195	1168.64	0.0198
0.04	-0.0152	292.26	-0.0174	584.47	-0.0186	876.57	0.0195	1168.64	0.0198
0.04	-0.0152	292.26	-0.0174	584.47	-0.0186	876.57	0.0195	1168.64	0.0195
0.04	-0.0155	292.26	-0.0177	584.47	-0.0186	876.57	0.0195	1168.64	0.0195
0.04	-0.0155	292.26	-0.0177	584.47	-0.0189	876.57	0.0195	1168.64	0.0195
0.04	-0.0155	292.26	-0.0177	584.47	-0.0189	876.57	0.0195	1168.64	0.0195
0.04	-0.0152	292.26	-0.018	584.47	-0.0189	876.57	0.0195	1168.64	0.0195
0.04	-0.0152	292.26	-0.018	584.47	-0.0189	876.57	0.0195	1168.64	0.0195
0.04	-0.0152	292.27	-0.018	584.48	-0.0189	876.58	0.0195	1168.64	0.0195
0.04	-0.0155	292.27	-0.0177	584.48	-0.0189	876.58	0.0195	1168.64	0.0195
0.04	-0.0155	292.27	-0.0177	584.48	-0.0186	876.58	0.0195	1168.65	0.0195
0.05	-0.0155	292.27	-0.0177	584.48	-0.0186	876.58	0.0195	1168.65	0.0195
0.05	-0.0155	292.27	-0.0177	584.48	-0.0186	876.58	0.0195	1168.65	0.0195
0.05	-0.0155	292.27	-0.0177	584.48	-0.0189	876.58	0.0195	1168.65	0.0195
0.05	-0.0152	292.27	-0.0174	584.48	-0.0189	876.58	0.0195	1168.65	0.0195
0.05	-0.0152	292.27	-0.0174	584.48	-0.0189	876.58	0.0195	1168.65	0.0195
0.05	-0.0152	292.27	-0.0174	584.48	-0.0189	876.58	0.0195	1168.65	0.0195
0.05	-0.0155	292.27	-0.0174	584.48	-0.0189	876.58	0.0195	1168.65	0.0195
0.05	-0.0155	292.27	-0.0174	584.48	-0.0186	876.58	0.0195	1168.65	0.0195
0.05	-0.0155	292.27	-0.018	584.48	-0.0186	876.58	0.0195	1168.65	0.0195
0.05	-0.0158	292.27	-0.018	584.48	-0.0186	876.58	0.0195	1168.65	0.0195
0.05	-0.0158	292.27	-0.018	584.48	-0.0183	876.58	0.0195	1168.65	0.0195
0.05	-0.0158	292.27	-0.018	584.48	-0.0183	876.58	0.0195	1168.65	0.0198
0.05	-0.0155	292.27	-0.0177	584.48	-0.0183	876.58	0.0195	1168.65	0.0198
0.05	-0.0155	292.27	-0.0177	584.48	-0.0186	876.58	0.0195	1168.65	0.0198
0.05	-0.0152	292.27	-0.0177	584.48	-0.0186	876.58	0.0195	1168.65	0.0198
0.05	-0.0152	292.27	-0.0177	584.48	-0.0186	876.58	0.0195	1168.65	0.0198
0.05	-0.0152	292.27	-0.0177	584.48	-0.0189	876.58	0.0195	1168.65	0.0198
0.05	-0.0155	292.27	-0.018	584.48	-0.0189	876.58	0.0195	1168.65	0.0198
0.05	-0.0155	292.27	-0.018	584.48	-0.0189	876.58	0.0195	1168.65	0.0195
0.05	-0.0155	292.27	-0.018	584.48	-0.0183	876.58	0.0195	1168.65	0.0195
0.05	-0.0152	292.27	-0.0174	584.48	-0.0183	876.58	0.0195	1168.65	0.0195
0.05	-0.0152	292.27	-0.0174	584.48	-0.0189	876.58	0.0195	1168.65	0.0195
0.05	-0.0149	292.27	-0.0174	584.48	-0.0189	876.58	0.0195	1168.65	0.0195
0.05	-0.0149	292.27	-0.0174	584.48	-0.0189	876.58	0.0195	1168.65	0.0195
0.05	-0.0149	292.27	-0.0174	584.48	-0.0186	876.58	0.0195	1168.65	0.0195
0.05	-0.0149	292.27	-0.018	584.48	-0.0186	876.58	0.0195	1168.65	0.0195
0.05	-0.0152	292.27	-0.018	584.48	-0.0186	876.58	0.0195	1168.65	0.0195
0.05	-0.0152	292.27	-0.018	584.48	-0.0189	876.58	0.0195	1168.65	0.0195
0.05	-0.0155	292.27	-0.018	584.48	-0.0189	876.58	0.0195	1168.65	0.0195
0.05	-0.0155	292.27	-0.018	584.48	-0.0186	876.58	0.0195	1168.65	0.0195
0.05	-0.0155	292.27	-0.018	584.48	-0.0186	876.58	0.0195	1168.65	0.0195
0.05	-0.0149	292.27	-0.0171	584.48	-0.0186	876.58	0.0195	1168.65	0.0198
0.05	-0.0149	292.27	-0.0171	584.48	-0.0186	876.58	0.0195	1168.65	0.0198
0.05	-0.0149	292.28	-0.0171	584.49	-0.0186	876.59	0.0195	1168.65	0.0198
0.05	-0.0155	292.28	-0.0174	584.49	-0.0186	876.59	0.0195	1168.65	0.0198
0.05	-0.0155	292.28	-0.0174	584.49	-0.0186	876.59	0.0195	1168.66	0.0198
0.06	-0.0155	292.28	-0.0177	584.49	-0.0186	876.59	0.0195	1168.66	0.0198
0.06	-0.0155	292.28	-0.0177	584.49	-0.0189	876.59	0.0195	1168.66	0.0198
0.06	-0.0155	292.28	-0.0177	584.49	-0.0189	876.59	0.0195	1168.66	0.0198
0.06	-0.0152	292.28	-0.0171	584.49	-0.0189	876.59	0.0195	1168.66	0.0198
0.06	-0.0152	292.28	-0.0171	584.49	-0.0189	876.59	0.0195	1168.66	0.0198
0.06	-0.0152	292.28	-0.0171	584.49	-0.0189	876.59	0.0195	1168.66	0.0198
0.06	-0.0155	292.28	-0.0177	584.49	-0.0189	876.59	0.0195	1168.66	0.0198
0.06	-0.0155	292.28	-0.0177	584.49	-0.0186	876.59	0.0198	1168.66	0.0198
0.06	-0.0155	292.28	-0.0177	584.49	-0.0186	876.59	0.0198	1168.66	0.0198
0.06	-0.0152	292.28	-0.0177	584.49	-0.0186	876.59	0.0198	1168.66	0.0198
0.06	-0.0152	292.28	-0.0177	584.49	-0.0189	876.59	0.0198	1168.66	0.0195
0.06	-0.0155	292.28	-0.0177	584.49	-0.0189	876.59	0.0198	1168.66	0.0195
0.06	-0.0155	292.28	-0.0177	584.49	-0.0189	876.59	0.0198	1168.66	0.0198
0.06	-0.0155	292.28	-0.0177	584.49	-0.0189	876.59	0.0198	1168.66	0.0198
0.06	-0.0152	292.28	-0.0174	584.49	-0.0189	876.59	0.0195	1168.66	0.0198
0.06	-0.0152	292.28	-0.0174	584.49	-0.0189	876.59	0.0195	1168.66	0.0198
0.06	-0.0152	292.28	-0.0174	584.49	-0.0186	876.59	0.0195	1168.66	0.0198
0.06	-0.0155	292.28	-0.018	584.49	-0.0186	876.59	0.0195	1168.66	0.0198
0.06	-0.0155	292.28	-0.018	584.49	-0.0189	876.59	0.0195	1168.66	0.0198
0.06	-0.0155	292.28	-0.018	584.49	-0.0189	876.59	0.0195	1168.66	0.0195
0.06	-0.0155	292.28	-0.0174	584.49	-0.0189	876.59	0.0195	1168.66	0.0195
0.06	-0.0155	292.28	-0.0174	584.49	-0.0189	876.59	0.0195	1168.66	0.0195
0.06	-0.0155	292.28	-0.0174	584.49	-0.0189	876.59	0.0195	1168.66	0.0195
0.06	-0.0152	292.28	-0.0174	584.49	-0.0189	876.59	0.0195	1168.66	0.0195
0.06	-0.0152	292.28	-0.0174	584.49	-0.0189	876.59	0.0195	1168.66	0.0195
0.06	-0.0155	292.28	-0.0177	584.49	-0.0189	876.59	0.0195	1168.66	0.0195
0.06	-0.0155	292.28	-0.0177	584.49	-0.0189	876.59	0.0195	1168.66	0.0195
0.06	-0.0155	292.28	-0.0177	584.49	-0.0189	876.59	0.0195	1168.66	0.0195
0.06	-0.0155	292.28	-0.0174	584.49	-0.0189	876.59	0.0195	1168.66	0.0195
0.06	-0.0155	292.28	-0.0174	584.49	-0.0186	876.59	0.0195	1168.66	0.0195
0.06	-0.0155	292.28	-0.0174	584.49	-0.0186	876.59	0.0195	1168.66	0.0195
0.06	-0.0152	292.28	-0.0174	584.49	-0.0186	876.59	0.0195	1168.66	0.0195
0.06	-0.0152	292.28	-0.0174	584.49	-0.0186	876.59	0.0195	1168.66	0.0195
0.06	-0.0152	292.29	-0.0174	584.5	-0.0189	876.6	0.0195	1168.66	0.0195
0.06	-0.0152	292.29	-0.0174	584.5	-0.0189	876.6	0.0195	1168.66	0.0198
0.06	-0.0152	292.29	-0.0174	584.5	-0.0186	876.6	0.0195	1168.67	0.0198
0.07	-0.0155	292.29	-0.0171	584.5	-0.0186	876.6	0.0195	1168.67	0.0198
0.07	-0.0155	292.29	-0.0171	584.5	-0.0186	876.6	0.0195	1168.67	0.0198
0.07	-0.0155	292.29	-0.0171	584.5	-0.0189	876.6	0.0195	1168.67	0.0198
0.07	-0.0155	292.29	-0.0174	584.5	-0.0189	876.6	0.0195	1168.67	0.0198
0.07	-0.0155	292.29	-0.0174	584.5	-0.0189	876.6	0.0195	1168.67	0.0198
0.07	-0.0155	292.29	-0.0174	584.5	-0.0189	876.6	0.0195	1168.67	0.0198
0.07	-0.0155	292.29	-0.0177	584.5	-0.0189	876.6	0.0195	1168.67	0.0198
0.07	-0.0155	292.29	-0.0177	584.5	-0.0189	876.6	0.0195	1168.67	0.0198
0.07	-0.0158	292.29	-0.0177	584.5	-0.0186	876.6	0.0195	1168.67	0.0198
0.07	-0.0158	292.29	-0.0177	584.5	-0.0186	876.6	0.0195	1168.67	0.0198
0.07	-0.0158	292.29	-0.0177	584.5	-0.0186	876.6	0.0195	1168.67	0.0198
0.07	-0.0158	292.29	-0.0174	584.5	-0.0186	876.6	0.0195	1168.67	0.0198
0.07	-0.0158	292.29	-0.0174	584.5	-0.0186	876.6	0.0195	1168.67	0.0198
0.07	-0.0158	292.29	-0.0174	584.5	-0.0189	876.6	0.0195	1168.67	0.0198
0.07	-0.0155	292.29	-0.0174	584.5	-0.0189	876.6	0.0195	1168.67	0.0198
0.07	-0.0155	292.29	-0.0174	584.5	-0.0189	876.6	0.0195	1168.67	0.0198
0.07	-0.0155	292.29	-0.0174	584.5	-0.0189	876.6	0.0195	1168.67	0.0198
0.07	-0.0158	292.29	-0.0177	584.5	-0.0189	876.6	0.0195	1168.67	0.0198
0.07	-0.0158	292.29	-0.0177	584.5	-0.0189	876.6	0.0195	1168.67	0.0198
0.07	-0.0158	292.29	-0.0177	584.5	-0.0189	876.6	0.0195	1168.67	0.0198
0.07	-0.0158	292.29	-0.0177	584.5	-0.0189	876.6	0.0195	1168.67	0.0195
0.07	-0.0158	292.29	-0.0177	584.5	-0.0189	876.6	0.0195	1168.67	0.0195
0.07	-0.0158	292.29	-0.0177	584.5	-0.0189	876.6	0.0195	1168.67	0.0198
0.07	-0.0158	292.29	-0.0177	584.5	-0.0189	876.6	0.0195	1168.67	0.0198
0.07	-0.0158	292.29	-0.0177	584.5	-0.0189	876.6	0.0195	1168.67	0.0198
0.07	-0.0152	292.29	-0.0177	584.5	-0.0189	876.6	0.0192	1168.67	0.0202
0.07	-0.0152	292.29	-0.0177	584.5	-0.0189	876.6	0.0192	1168.67	0.0202
0.07	-0.0152	292.29	-0.0177	584.5	-0.0189	876.6	0.0192	1168.67	0.0202
0.07	-0.0155	292.29	-0.0177	584.5	-0.0189	876.6	0.0192	1168.67	0.0202
0.07	-0.0155	292.29	-0.0177	584.5	-0.0189	876.6	0.0192	1168.67	0.0198
0.07	-0.0155	292.29	-0.0174	584.5	-0.0189	876.6	0.0192	1168.67	0.0198
0.07	-0.0155	292.29	-0.0174	584.5	-0.0189	876.6	0.0192	1168.67	0.0198
0.07	-0.0155	292.29	-0.0174	584.5	-0.0189	876.6	0.0195	1168.67	0.0195
0.07	-0.0155	292.3	-0.0174	584.51	-0.0186	876.61	0.0195	1168.67	0.0195
0.07	-0.0155	292.3	-0.0174	584.51	-0.0186	876.61	0.0195	1168.67	0.0195
0.07	-0.0155	292.3	-0.0174	584.51	-0.0189	876.61	0.0195	1168.68	0.0195
0.08	-0.0152	292.3	-0.018	584.51	-0.0189	876.61	0.0195	1168.68	0.0195
0.08	-0.0152	292.3	-0.018	584.51	-0.0189	876.61	0.0195	1168.68	0.0195
0.08	-0.0152	292.3	-0.018	584.51	-0.0189	876.61	0.0195	1168.68	0.0195
0.08	-0.0155	292.3	-0.0174	584.51	-0.0189	876.61	0.0195	1168.68	0.0195
0.08	-0.0155	292.3	-0.0174	584.51	-0.0189	876.61	0.0195	1168.68	0.0195
0.08	-0.0152	292.3	-0.018	584.51	-0.0186	876.61	0.0195	1168.68	0.0195
0.08	-0.0152	292.3	-0.018	584.51	-0.0186	876.61	0.0192	1168.68	0.0195
0.08	-0.0152	292.3	-0.018	584.51	-0.0186	876.61	0.0192	1168.68	0.0195
0.08	-0.0152	292.3	-0.0177	584.51	-0.0186	876.61	0.0192	1168.68	0.0195
0.08	-0.0155	292.3	-0.0177	584.51	-0.0186	876.61	0.0192	1168.68	0.0195
0.08	-0.0155	292.3	-0.0177	584.51	0.0192	876.61	0.0192	1168.68	0.0195
0.08	-0.0158	292.3	-0.018	584.51	0.0192	876.61	0.0192	1168.68	0.0198
0.08	-0.0158	292.3	-0.018	584.51	0.0192	876.61	0.0192	1168.68	0.0198
0.08	-0.0158	292.3	-0.018	584.51	0.0192	876.61	0.0195	1168.68	0.0198
0.08	-0.0155	292.3	-0.0174	584.51	0.0186	876.61	0.0195	1168.68	0.0198
0.08	-0.0155	292.3	-0.0174	584.51	0.0186	876.61	0.0195	1168.68	0.0198
0.08	-0.0155	292.3	-0.0174	584.51	0.0186	876.61	0.0195	1168.68	0.0198
0.08	-0.0158	292.3	-0.0174	584.51	0.0186	876.61	0.0195	1168.68	0.0198
0.08	-0.0158	292.3	-0.0174	584.51	0.0186	876.61	0.0195	1168.68	0.0198
0.08	-0.0158	292.3	-0.0174	584.51	0.0186	876.61	0.0195	1168.68	0.0198
0.08	-0.0158	292.3	-0.0174	584.51	0.0186	876.61	0.0195	1168.68	0.0198
0.08	-0.0158	292.3	-0.0174	584.51	0.0186	876.61	0.0195	1168.68	0.0198
0.08	-0.0158	292.3	-0.018	584.51	0.0186	876.61	0.0195	1168.68	0.0198
0.08	-0.0158	292.3	-0.018	584.51	0.0186	876.61	0.0195	1168.68	0.0202
0.08	-0.0158	292.3	-0.018	584.51	0.0186	876.61	0.0195	1168.68	0.0202
0.08	-0.0158	292.3	-0.0174	584.51	0.0186	876.61	0.0195	1168.68	0.0202
0.08	-0.0158	292.3	-0.0174	584.51	0.0186	876.61	0.0195	1168.68	0.0198
0.08	-0.0158	292.3	-0.0177	584.51	0.0186	876.61	0.0195	1168.68	0.0198
0.08	-0.0155	292.3	-0.0177	584.52	0.0186	876.61	0.0195	1168.68	0.0198
0.08	-0.0155	292.3	-0.0177	584.52	0.0186	876.61	0.0195	1168.68	0.0198
0.08	-0.0152	292.3	-0.0177	584.52	0.0186	876.61	0.0195	1168.68	0.0198
0.08	-0.0152	292.3	-0.0177	584.52	0.0189	876.61	0.0195	1168.68	0.0198
0.08	-0.0152	292.3	-0.0177	584.52	0.0189	876.61	0.0195	1168.68	0.0198
0.08	-0.0152	292.31	-0.0177	584.52	0.0189	876.62	0.0195	1168.68	0.0198
0.08	-0.0152	292.31	-0.0177	584.52	0.0189	876.62	0.0195	1168.68	0.0198
0.08	-0.0152	292.31	-0.0177	584.52	0.0189	876.62	0.0195	1168.69	0.0202
0.09	-0.0155	292.31	-0.0174	584.52	0.0192	876.62	0.0195	1168.69	0.0202
0.09	-0.0155	292.31	-0.0174	584.52	0.0192	876.62	0.0195	1168.69	0.0198
0.09	-0.0155	292.31	-0.0174	584.52	0.0192	876.62	0.0195	1168.69	0.0198
0.09	-0.0158	292.31	-0.0177	584.52	0.0192	876.62	0.0195	1168.69	0.0198
0.09	-0.0158	292.31	-0.0177	584.52	0.0192	876.62	0.0195	1168.69	0.0198
0.09	-0.0158	292.31	-0.0174	584.52	0.0192	876.62	0.0195	1168.69	0.0198
0.09	-0.0155	292.31	-0.0174	584.52	0.0192	876.62	0.0195	1168.69	0.0198
0.09	-0.0155	292.31	-0.0174	584.52	0.0192	876.62	0.0195	1168.69	0.0195
0.09	-0.0155	292.31	-0.0177	584.52	0.0192	876.62	0.0195	1168.69	0.0195
0.09	-0.0155	292.31	-0.0177	584.52	0.0189	876.62	0.0195	1168.69	0.0195
0.09	-0.0155	292.31	-0.0177	584.52	0.0189	876.62	0.0195	1168.69	0.0195
0.09	-0.0158	292.31	-0.0174	584.52	0.0186	876.62	0.0195	1168.69	0.0195
0.09	-0.0158	292.31	-0.0174	584.52	0.0186	876.62	0.0195	1168.69	0.0195
0.09	-0.0158	292.31	-0.0174	584.52	0.0186	876.62	0.0195	1168.69	0.0195
0.09	-0.0158	292.31	-0.0174	584.52	0.0186	876.62	0.0195	1168.69	0.0195
0.09	-0.0158	292.31	-0.0174	584.52	0.0186	876.62	0.0195	1168.69	0.0195
0.09	-0.0158	292.31	-0.0174	584.52	0.0186	876.62	0.0195	1168.69	0.0195
0.09	-0.0158	292.31	-0.0174	584.52	0.0189	876.62	0.0195	1168.69	0.0195
0.09	-0.0158	292.31	-0.0174	584.52	0.0189	876.62	0.0192	1168.69	0.0195
0.09	-0.0155	292.31	-0.0183	584.52	0.0189	876.62	0.0192	1168.69	0.0195
0.09	-0.0155	292.31	-0.0183	584.52	0.0189	876.62	0.0192	1168.69	0.0195
0.09	-0.0155	292.31	-0.0183	584.52	0.0189	876.62	0.0192	1168.69	0.0195
0.09	-0.0158	292.31	-0.0177	584.52	0.0189	876.62	0.0192	1168.69	0.0195
0.09	-0.0158	292.31	-0.0177	584.52	0.0189	876.62	0.0192	1168.69	0.0195
0.09	-0.0158	292.31	-0.0177	584.52	0.0189	876.62	0.0192	1168.69	0.0195
0.09	-0.0155	292.31	-0.0174	584.52	0.0189	876.62	0.0195	1168.69	0.0195
0.09	-0.0155	292.31	-0.0174	584.52	0.0189	876.62	0.0195	1168.69	0.0195
0.09	-0.0155	292.31	-0.0174	584.52	0.0189	876.62	0.0195	1168.69	0.0195
0.09	-0.0155	292.31	-0.0174	584.53	0.0192	876.62	0.0195	1168.69	0.0195
0.09	-0.0155	292.31	-0.0174	584.53	0.0192	876.62	0.0195	1168.69	0.0195
0.09	-0.0155	292.31	-0.0177	584.53	0.0192	876.62	0.0195	1168.69	0.0195
0.09	-0.0155	292.31	-0.0177	584.53	0.0192	876.62	0.0195	1168.69	0.0195
0.09	-0.0155	292.31	-0.0177	584.53	0.0192	876.62	0.0195	1168.69	0.0195
0.09	-0.0158	292.32	-0.0177	584.53	0.0192	876.63	0.0195	1168.69	0.0195
0.09	-0.0158	292.32	-0.0177	584.53	0.0189	876.63	0.0195	1168.69	0.0195
0.09	-0.0158	292.32	-0.0177	584.53	0.0189	876.63	0.0195	1168.7	0.0195
0.1	-0.0155	292.32	-0.0174	584.53	0.0186	876.63	0.0198	1168.7	0.0195
0.1	-0.0155	292.32	-0.0174	584.53	0.0186	876.63	0.0198	1168.7	0.0195
0.1	-0.0155	292.32	-0.0174	584.53	0.0186	876.63	0.0198	1168.7	0.0195
0.1	-0.0158	292.32	-0.0174	584.53	0.0186	876.63	0.0198	1168.7	0.0195
0.1	-0.0158	292.32	-0.0174	584.53	0.0186	876.63	0.0198	1168.7	0.0195
0.1	-0.0155	292.32	-0.0174	584.53	0.0186	876.63	0.0198	1168.7	0.0195
0.1	-0.0155	292.32	-0.0174	584.53	0.0189	876.63	0.0198	1168.7	0.0195
0.1	-0.0155	292.32	-0.0174	584.53	0.0189	876.63	0.0195	1168.7	0.0195
0.1	-0.0158	292.32	-0.0177	584.53	0.0189	876.63	0.0195	1168.7	0.0195
0.1	-0.0158	292.32	-0.0177	584.53	0.0192	876.63	0.0192	1168.7	0.0198
0.1	-0.0158	292.32	-0.0177	584.53	0.0192	876.63	0.0192	1168.7	0.0198
0.1	-0.0158	292.32	-0.0174	584.53	0.0192	876.63	0.0192	1168.7	0.0198
0.1	-0.0158	292.32	-0.0174	584.53	0.0192	876.63	0.0189	1168.7	0.0198
0.1	-0.0158	292.32	-0.018	584.53	0.0192	876.63	0.0189	1168.7	0.0198
0.1	-0.0152	292.32	-0.018	584.53	0.0189	876.63	0.0189	1168.7	0.0198
0.1	-0.0152	292.32	-0.018	584.53	0.0189	876.63	0.0189	1168.7	0.0198
0.1	-0.0158	292.32	-0.0177	584.53	0.0189	876.63	0.0192	1168.7	0.0198
0.1	-0.0158	292.32	-0.0177	584.53	0.0186	876.63	0.0192	1168.7	0.0195
0.1	-0.0158	292.32	-0.0177	584.53	0.0186	876.63	0.0192	1168.7	0.0195
0.1	-0.0158	292.32	-0.0174	584.53	0.0186	876.63	0.0195	1168.7	0.0195
0.1	-0.0158	292.32	-0.0174	584.53	0.0186	876.63	0.0195	1168.7	0.0195
0.1	-0.0158	292.32	-0.0177	584.53	0.0186	876.63	0.0192	1168.7	0.0195
0.1	-0.0155	292.32	-0.0177	584.53	0.0186	876.63	0.0192	1168.7	0.0195
0.1	-0.0155	292.32	-0.0177	584.53	0.0186	876.63	0.0192	1168.7	0.0195
0.1	-0.0155	292.32	-0.0177	584.53	0.0186	876.63	0.0189	1168.7	0.0195
0.1	-0.0158	292.32	-0.0177	584.53	0.0186	876.63	0.0189	1168.7	0.0195
0.1	-0.0158	292.32	-0.0177	584.53	0.0186	876.63	0.0189	1168.7	0.0195
0.1	-0.0158	292.32	-0.0177	584.53	0.0186	876.63	0.0189	1168.7	0.0198
0.1	-0.0158	292.32	-0.0177	584.54	0.0186	876.63	0.0189	1168.7	0.0198
0.1	-0.0158	292.32	-0.0177	584.54	0.0186	876.63	0.0192	1168.7	0.0198
0.1	-0.0158	292.32	-0.0174	584.54	0.0186	876.63	0.0192	1168.7	0.0198
0.1	-0.0158	292.32	-0.0174	584.54	0.0189	876.63	0.0195	1168.7	0.0198
0.1	-0.0158	292.32	-0.0177	584.54	0.0189	876.63	0.0195	1168.7	0.0198
0.1	-0.0158	292.33	-0.0177	584.54	0.0189	876.64	0.0195	1168.7	0.0198
0.1	-0.0158	292.33	-0.0177	584.54	0.0192	876.64	0.0195	1168.7	0.0195
0.1	-0.0158	292.33	-0.0177	584.54	0.0192	876.64	0.0195	1168.71	0.0195
0.11	-0.0155	292.33	-0.0174	584.54	0.0195	876.64	0.0192	1168.71	0.0195
0.11	-0.0155	292.33	-0.0174	584.54	0.0195	876.64	0.0192	1168.71	0.0195
0.11	-0.0155	292.33	-0.0177	584.54	0.0195	876.64	0.0192	1168.71	0.0195
0.11	-0.0155	292.33	-0.0177	584.54	0.0192	876.64	0.0192	1168.71	0.0195
0.11	-0.0155	292.33	-0.0177	584.54	0.0192	876.64	0.0192	1168.71	0.0195
0.11	-0.0158	292.33	-0.0174	584.54	0.0192	876.64	0.0189	1168.71	0.0198
0.11	-0.0158	292.33	-0.0174	584.54	0.0192	876.64	0.0189	1168.71	0.0198
0.11	-0.0158	292.33	-0.0174	584.54	0.0192	876.64	0.0189	1168.71	0.0198
0.11	-0.0158	292.33	-0.0174	584.54	0.0192	876.64	0.0192	1168.71	0.0198
0.11	-0.0158	292.33	-0.0174	584.54	0.0189	876.64	0.0192	1168.71	0.0198
0.11	-0.0158	292.33	-0.0174	584.54	0.0189	876.64	0.0189	1168.71	0.0198
0.11	-0.0158	292.33	-0.0174	584.54	0.0189	876.64	0.0189	1168.71	0.0198
0.11	-0.0158	292.33	-0.0174	584.54	0.0189	876.64	0.0192	1168.71	0.0198
0.11	-0.0155	292.33	-0.0174	584.54	0.0189	876.64	0.0192	1168.71	0.0195
0.11	-0.0155	292.33	-0.0174	584.54	0.0186	876.64	0.0192	1168.71	0.0195
0.11	-0.0155	292.33	-0.0174	584.54	0.0186	876.64	0.0192	1168.71	0.0195
0.11	-0.0158	292.33	-0.0174	584.54	0.0186	876.64	0.0192	1168.71	0.0195
0.11	-0.0158	292.33	-0.0174	584.54	0.0186	876.64	0.0195	1168.71	0.0195
0.11	-0.0158	292.33	-0.0174	584.54	0.0186	876.64	0.0195	1168.71	0.0198
0.11	-0.0155	292.33	-0.0183	584.54	0.0186	876.64	0.0195	1168.71	0.0198
0.11	-0.0155	292.33	-0.0183	584.54	0.0189	876.64	0.0195	1168.71	0.0202
0.11	-0.0155	292.33	-0.0183	584.54	0.0189	876.64	0.0195	1168.71	0.0202
0.11	-0.0155	292.33	-0.0177	584.54	0.0189	876.64	0.0192	1168.71	0.0202
0.11	-0.0155	292.33	-0.0177	584.54	0.0192	876.64	0.0192	1168.71	0.0202
0.11	-0.0155	292.33	-0.018	584.54	0.0192	876.64	0.0189	1168.71	0.0202
0.11	-0.0158	292.33	-0.018	584.54	0.0192	876.64	0.0189	1168.71	0.0198
0.11	-0.0158	292.33	-0.018	584.54	0.0195	876.64	0.0189	1168.71	0.0198
0.11	-0.0158	292.33	-0.0174	584.54	0.0195	876.64	0.0189	1168.71	0.0195
0.11	-0.0158	292.33	-0.0174	584.55	0.0195	876.64	0.0189	1168.71	0.0195
0.11	-0.0158	292.33	-0.0174	584.55	0.0195	876.64	0.0192	1168.71	0.0195
0.11	-0.0155	292.33	-0.0174	584.55	0.0195	876.64	0.0192	1168.71	0.0195
0.11	-0.0155	292.33	-0.0174	584.55	0.0192	876.64	0.0192	1168.71	0.0195
0.11	-0.0155	292.33	-0.0174	584.55	0.0192	876.64	0.0195	1168.71	0.0195
0.11	-0.0155	292.34	-0.0177	584.55	0.0192	876.65	0.0195	1168.71	0.0195
0.11	-0.0155	292.34	-0.0177	584.55	0.0189	876.65	0.0195	1168.71	0.0195
0.11	-0.0155	292.34	-0.0174	584.55	0.0189	876.65	0.0195	1168.72	0.0195
0.12	-0.0155	292.34	-0.0174	584.55	0.0189	876.65	0.0195	1168.72	0.0195
0.12	-0.0155	292.34	-0.0174	584.55	0.0189	876.65	0.0195	1168.72	0.0195
0.12	-0.0158	292.34	-0.0171	584.55	0.0189	876.65	0.0195	1168.72	0.0195
0.12	-0.0158	292.34	-0.0171	584.55	0.0189	876.65	0.0195	1168.72	0.0195
0.12	-0.0158	292.34	-0.0171	584.55	0.0189	876.65	0.0195	1168.72	0.0195
0.12	-0.0158	292.34	-0.0177	584.55	0.0189	876.65	0.0195	1168.72	0.0195
0.12	-0.0158	292.34	-0.0177	584.55	0.0189	876.65	0.0192	1168.72	0.0195
0.12	-0.0158	292.34	-0.0174	584.55	0.0189	876.65	0.0192	1168.72	0.0195
0.12	-0.0155	292.34	-0.0174	584.55	0.0189	876.65	0.0192	1168.72	0.0195
0.12	-0.0155	292.34	-0.0174	584.55	0.0189	876.65	0.0192	1168.72	0.0198
0.12	-0.0158	292.34	-0.0174	584.55	0.0189	876.65	0.0192	1168.72	0.0198
0.12	-0.0158	292.34	-0.0174	584.55	0.0189	876.65	0.0189	1168.72	0.0198
0.12	-0.0158	292.34	-0.0174	584.55	0.0189	876.65	0.0189	1168.72	0.0198
0.12	-0.0155	292.34	-0.0177	584.55	0.0189	876.65	0.0192	1168.72	0.0198
0.12	-0.0155	292.34	-0.0177	584.55	0.0189	876.65	0.0192	1168.72	0.0198
0.12	-0.0155	292.34	-0.0177	584.55	0.0189	876.65	0.0192	1168.72	0.0198
0.12	-0.0158	292.34	-0.0174	584.55	0.0189	876.65	0.0192	1168.72	0.0195
0.12	-0.0158	292.34	-0.0174	584.55	0.0186	876.65	0.0192	1168.72	0.0195
0.12	-0.0158	292.34	-0.018	584.55	0.0186	876.65	0.0195	1168.72	0.0195
0.12	-0.0155	292.34	-0.018	584.55	0.0186	876.65	0.0195	1168.72	0.0195
0.12	-0.0155	292.34	-0.018	584.55	0.0186	876.65	0.0195	1168.72	0.0198
0.12	-0.0155	292.34	-0.0174	584.55	0.0186	876.65	0.0195	1168.72	0.0198
0.12	-0.0158	292.34	-0.0174	584.55	0.0186	876.65	0.0195	1168.72	0.0198
0.12	-0.0158	292.34	-0.0174	584.55	0.0186	876.65	0.0192	1168.72	0.0198
0.12	-0.0158	292.34	-0.0174	584.55	0.0186	876.65	0.0192	1168.72	0.0198
0.12	-0.0158	292.34	-0.0174	584.55	0.0186	876.65	0.0192	1168.72	0.0198
0.12	-0.0158	292.34	-0.0174	584.55	0.0186	876.65	0.0192	1168.72	0.0198
0.12	-0.0158	292.34	-0.0177	584.55	0.0186	876.65	0.0192	1168.72	0.0198
0.12	-0.0158	292.34	-0.0177	584.56	0.0186	876.65	0.0192	1168.72	0.0198
0.12	-0.0158	292.34	-0.0177	584.56	0.0186	876.65	0.0192	1168.72	0.0198
0.12	-0.0155	292.34	-0.0177	584.56	0.0186	876.65	0.0192	1168.72	0.0198
0.12	-0.0155	292.34	-0.0177	584.56	0.0186	876.65	0.0192	1168.72	0.0198
0.12	-0.0155	292.34	-0.0174	584.56	0.0186	876.65	0.0189	1168.72	0.0198
0.12	-0.0158	292.35	-0.0174	584.56	0.0186	876.66	0.0189	1168.72	0.0198
0.12	-0.0158	292.35	-0.0174	584.56	0.0186	876.66	0.0189	1168.72	0.0198
0.12	-0.0158	292.35	-0.0177	584.56	0.0186	876.66	0.0186	1168.73	0.0195
0.13	-0.0155	292.35	-0.0177	584.56	0.0186	876.66	0.0186	1168.73	0.0195
0.13	-0.0155	292.35	-0.0177	584.56	0.0186	876.66	0.0189	1168.73	0.0195
0.13	-0.0155	292.35	-0.018	584.56	0.0186	876.66	0.0189	1168.73	0.0195
0.13	-0.0155	292.35	-0.018	584.56	0.0186	876.66	0.0189	1168.73	0.0195
0.13	-0.0155	292.35	-0.018	584.56	0.0186	876.66	0.0192	1168.73	0.0198
0.13	-0.0158	292.35	-0.0174	584.56	0.0186	876.66	0.0192	1168.73	0.0198
0.13	-0.0158	292.35	-0.0174	584.56	0.0186	876.66	0.0192	1168.73	0.0198
0.13	-0.0158	292.35	-0.0174	584.56	0.0186	876.66	0.0192	1168.73	0.0202
0.13	-0.0158	292.35	-0.0174	584.56	0.0186	876.66	0.0192	1168.73	0.0202
0.13	-0.0158	292.35	-0.0174	584.56	0.0189	876.66	0.0189	1168.73	0.0205
0.13	-0.0158	292.35	-0.0174	584.56	0.0189	876.66	0.0189	1168.73	0.0205
0.13	-0.0158	292.35	-0.0174	584.56	0.0189	876.66	0.0186	1168.73	0.0202
0.13	-0.0158	292.35	-0.0174	584.56	0.0189	876.66	0.0186	1168.73	0.0202
0.13	-0.0155	292.35	-0.0174	584.56	0.0189	876.66	0.0186	1168.73	0.0202
0.13	-0.0155	292.35	-0.0174	584.56	0.0189	876.66	0.0189	1168.73	0.0202
0.13	-0.0155	292.35	-0.0177	584.56	0.0189	876.66	0.0189	1168.73	0.0202
0.13	-0.0155	292.35	-0.0177	584.56	0.0189	876.66	0.0189	1168.73	0.0198
0.13	-0.0155	292.35	-0.0177	584.56	0.0186	876.66	0.0189	1168.73	0.0198
0.13	-0.0158	292.35	-0.0177	584.56	0.0186	876.66	0.0192	1168.73	0.0198
0.13	-0.0158	292.35	-0.0174	584.56	0.0186	876.66	0.0192	1168.73	0.0202
0.13	-0.0158	292.35	-0.0174	584.56	0.0186	876.66	0.0192	1168.73	0.0202
0.13	-0.0158	292.35	-0.0174	584.56	0.0186	876.66	0.0192	1168.73	0.0198
0.13	-0.0155	292.35	-0.0174	584.56	0.0186	876.66	0.0192	1168.73	0.0198
0.13	-0.0155	292.35	-0.0174	584.56	0.0189	876.66	0.0195	1168.73	0.0198
0.13	-0.0155	292.35	-0.0177	584.56	0.0189	876.66	0.0195	1168.73	0.0198
0.13	-0.0155	292.35	-0.0177	584.56	0.0189	876.66	0.0195	1168.73	0.0198
0.13	-0.0155	292.35	-0.0174	584.56	0.0189	876.66	0.0195	1168.73	0.0195
0.13	-0.0155	292.35	-0.0174	584.56	0.0189	876.66	0.0195	1168.73	0.0195
0.13	-0.0155	292.35	-0.0174	584.57	0.0189	876.66	0.0192	1168.73	0.0195
0.13	-0.0155	292.35	-0.0174	584.57	0.0189	876.66	0.0192	1168.73	0.0195
0.13	-0.0158	292.35	-0.0174	584.57	0.0189	876.66	0.0189	1168.73	0.0195
0.13	-0.0158	292.35	-0.0174	584.57	0.0186	876.66	0.0189	1168.73	0.0195
0.13	-0.0158	292.35	-0.0174	584.57	0.0186	876.66	0.0189	1168.73	0.0195
0.13	-0.0158	292.36	-0.0174	584.57	0.0186	876.67	0.0189	1168.73	0.0198
0.13	-0.0158	292.36	-0.0174	584.57	0.0186	876.67	0.0189	1168.73	0.0198
0.13	-0.0155	292.36	-0.0177	584.57	0.0186	876.67	0.0192	1168.74	0.0198
0.14	-0.0155	292.36	-0.0177	584.57	0.0186	876.67	0.0192	1168.74	0.0202
0.14	-0.0155	292.36	-0.0177	584.57	0.0186	876.67	0.0192	1168.74	0.0202
0.14	-0.0158	292.36	-0.0177	584.57	0.0186	876.67	0.0192	1168.74	0.0202
0.14	-0.0158	292.36	-0.0177	584.57	0.0186	876.67	0.0192	1168.74	0.0202
0.14	-0.0158	292.36	-0.0177	584.57	0.0186	876.67	0.0189	1168.74	0.0202
0.14	-0.0158	292.36	-0.0174	584.57	0.0186	876.67	0.0189	1168.74	0.0202
0.14	-0.0158	292.36	-0.0174	584.57	0.0186	876.67	0.0189	1168.74	0.0202
0.14	-0.0161	292.36	-0.0177	584.57	0.0186	876.67	0.0189	1168.74	0.0198
0.14	-0.0161	292.36	-0.0177	584.57	0.0186	876.67	0.0189	1168.74	0.0198
0.14	-0.0161	292.36	-0.0177	584.57	0.0189	876.67	0.0192	1168.74	0.0198
0.14	-0.0161	292.36	-0.0174	584.57	0.0189	876.67	0.0192	1168.74	0.0202
0.14	-0.0155	292.36	-0.0174	584.57	0.0189	876.67	0.0192	1168.74	0.0202
0.14	-0.0155	292.36	-0.0177	584.57	0.0189	876.67	0.0192	1168.74	0.0198
0.14	-0.0158	292.36	-0.0177	584.57	0.0189	876.67	0.0192	1168.74	0.0198
0.14	-0.0158	292.36	-0.0177	584.57	0.0192	876.67	0.0192	1168.74	0.0198
0.14	-0.0158	292.36	-0.0177	584.57	0.0192	876.67	0.0192	1168.74	0.0198
0.14	-0.0158	292.36	-0.0174	584.57	0.0192	876.67	0.0189	1168.74	0.0198
0.14	-0.0158	292.36	-0.0174	584.57	0.0192	876.67	0.0189	1168.74	0.0195
0.14	-0.0158	292.36	-0.0177	584.57	0.0192	876.67	0.0189	1168.74	0.0195
0.14	-0.0158	292.36	-0.0177	584.57	0.0192	876.67	0.0189	1168.74	0.0195
0.14	-0.0158	292.36	-0.0177	584.57	0.0195	876.67	0.0189	1168.74	0.0195
0.14	-0.0158	292.36	-0.0174	584.57	0.0195	876.67	0.0189	1168.74	0.0195
0.14	-0.0155	292.36	-0.0174	584.57	0.0195	876.67	0.0186	1168.74	0.0195
0.14	-0.0155	292.36	-0.0174	584.57	0.0192	876.67	0.0186	1168.74	0.0195
0.14	-0.0158	292.36	-0.0177	584.57	0.0192	876.67	0.0186	1168.74	0.0195
0.14	-0.0158	292.36	-0.0177	584.57	0.0192	876.67	0.0186	1168.74	0.0198
0.14	-0.0158	292.36	-0.0177	584.57	0.0192	876.67	0.0189	1168.74	0.0198
0.14	-0.0158	292.36	-0.0174	584.57	0.0192	876.67	0.0189	1168.74	0.0198
0.14	-0.0158	292.36	-0.0174	584.58	0.0192	876.67	0.0189	1168.74	0.0198
0.14	-0.0155	292.36	-0.0177	584.58	0.0192	876.67	0.0189	1168.74	0.0198
0.14	-0.0155	292.36	-0.0177	584.58	0.0192	876.67	0.0189	1168.74	0.0198
0.14	-0.0155	292.36	-0.0177	584.58	0.0192	876.67	0.0189	1168.74	0.0195
0.14	-0.0155	292.36	-0.0177	584.58	0.0195	876.67	0.0189	1168.74	0.0195
0.14	-0.0155	292.37	-0.0177	584.58	0.0195	876.68	0.0189	1168.74	0.0195
0.14	-0.0155	292.37	-0.0177	584.58	0.0195	876.68	0.0189	1168.74	0.0195
0.14	-0.0158	292.37	-0.0174	584.58	0.0195	876.68	0.0189	1168.75	0.0195
0.15	-0.0158	292.37	-0.0174	584.58	0.0195	876.68	0.0192	1168.75	0.0195
0.15	-0.0158	292.37	-0.0174	584.58	0.0195	876.68	0.0192	1168.75	0.0198
0.15	-0.0155	292.37	-0.0174	584.58	0.0195	876.68	0.0192	1168.75	0.0198
0.15	-0.0155	292.37	-0.0174	584.58	0.0195	876.68	0.0195	1168.75	0.0198
0.15	-0.0155	292.37	-0.0174	584.58	0.0195	876.68	0.0195	1168.75	0.0198
0.15	-0.0158	292.37	-0.0174	584.58	0.0195	876.68	0.0192	1168.75	0.0198
0.15	-0.0158	292.37	-0.0174	584.58	0.0195	876.68	0.0192	1168.75	0.0198
0.15	-0.0158	292.37	-0.0177	584.58	0.0195	876.68	0.0189	1168.75	0.0198
0.15	-0.0158	292.37	-0.0177	584.58	0.0195	876.68	0.0189	1168.75	0.0195
0.15	-0.0158	292.37	-0.0177	584.58	0.0195	876.68	0.0189	1168.75	0.0195
0.15	-0.0158	292.37	-0.0177	584.58	0.0195	876.68	0.0186	1168.75	0.0198
0.15	-0.0158	292.37	-0.0177	584.58	0.0195	876.68	0.0186	1168.75	0.0198
0.15	-0.0158	292.37	-0.0177	584.58	0.0192	876.68	0.0189	1168.75	0.0198
0.15	-0.0155	292.37	-0.0177	584.58	0.0192	876.68	0.0189	1168.75	0.0198
0.15	-0.0155	292.37	-0.0177	584.58	0.0192	876.68	0.0192	1168.75	0.0198
0.15	-0.0155	292.37	-0.0177	584.58	0.0189	876.68	0.0192	1168.75	0.0198
0.15	-0.0155	292.37	-0.0177	584.58	0.0189	876.68	0.0192	1168.75	0.0198
0.15	-0.0155	292.37	-0.0177	584.58	0.0186	876.68	0.0192	1168.75	0.0198
0.15	-0.0155	292.37	-0.0174	584.58	0.0186	876.68	0.0192	1168.75	0.0195
0.15	-0.0155	292.37	-0.0174	584.58	0.0186	876.68	0.0189	1168.75	0.0195
0.15	-0.0155	292.37	-0.0174	584.58	0.0186	876.68	0.0189	1168.75	0.0198
0.15	-0.0158	292.37	-0.0174	584.58	0.0189	876.68	0.0189	1168.75	0.0198
0.15	-0.0158	292.37	-0.0174	584.58	0.0189	876.68	0.0186	1168.75	0.0198
0.15	-0.0158	292.37	-0.0174	584.58	0.0189	876.68	0.0186	1168.75	0.0198
0.15	-0.0158	292.37	-0.018	584.58	0.0189	876.68	0.0186	1168.75	0.0198
0.15	-0.0158	292.37	-0.018	584.58	0.0189	876.68	0.0186	1168.75	0.0202
0.15	-0.0158	292.37	-0.018	584.58	0.0192	876.68	0.0186	1168.75	0.0202
0.15	-0.0158	292.37	-0.0177	584.58	0.0192	876.68	0.0186	1168.75	0.0198
0.15	-0.0158	292.37	-0.0177	584.59	0.0192	876.68	0.0186	1168.75	0.0198
0.15	-0.0155	292.37	-0.0174	584.59	0.0189	876.68	0.0186	1168.75	0.0198
0.15	-0.0155	292.37	-0.0174	584.59	0.0189	876.68	0.0186	1168.75	0.0202
0.15	-0.0155	292.37	-0.0174	584.59	0.0189	876.68	0.0186	1168.75	0.0202
0.15	-0.0155	292.37	-0.0177	584.59	0.0189	876.68	0.0186	1168.75	0.0202
0.15	-0.0155	292.38	-0.0177	584.59	0.0189	876.69	0.0186	1168.75	0.0202
0.15	-0.0155	292.38	-0.0177	584.59	0.0189	876.69	0.0186	1168.75	0.0202
0.15	-0.0155	292.38	-0.0174	584.59	0.0189	876.69	0.0186	1168.76	0.0205
0.16	-0.0155	292.38	-0.0174	584.59	0.0189	876.69	0.0186	1168.76	0.0205
0.16	-0.0155	292.38	-0.0174	584.59	0.0192	876.69	0.0186	1168.76	0.0205
0.16	-0.0158	292.38	-0.0177	584.59	0.0192	876.69	0.0186	1168.76	0.0205
0.16	-0.0158	292.38	-0.0177	584.59	0.0192	876.69	0.0186	1168.76	0.0202
0.16	-0.0158	292.38	-0.0174	584.59	0.0192	876.69	0.0186	1168.76	0.0202
0.16	-0.0158	292.38	-0.0174	584.59	0.0192	876.69	0.0186	1168.76	0.0202
0.16	-0.0158	292.38	-0.0174	584.59	0.0192	876.69	0.0186	1168.76	0.0202
0.16	-0.0158	292.38	-0.0177	584.59	0.0192	876.69	0.0186	1168.76	0.0202
0.16	-0.0158	292.38	-0.0177	584.59	0.0192	876.69	0.0186	1168.76	0.0198
0.16	-0.0158	292.38	-0.0177	584.59	0.0192	876.69	0.0186	1168.76	0.0198
0.16	-0.0158	292.38	-0.0177	584.59	0.0192	876.69	0.0186	1168.76	0.0198
0.16	-0.0158	292.38	-0.0177	584.59	0.0192	876.69	0.0186	1168.76	0.0198
0.16	-0.0158	292.38	-0.0174	584.59	0.0195	876.69	0.0186	1168.76	0.0198
0.16	-0.0158	292.38	-0.0174	584.59	0.0195	876.69	0.0186	1168.76	0.0195
0.16	-0.0158	292.38	-0.0174	584.59	0.0195	876.69	0.0186	1168.76	0.0195
0.16	-0.0158	292.38	-0.0174	584.59	0.0195	876.69	0.0189	1168.76	0.0195
0.16	-0.0158	292.38	-0.0174	584.59	0.0195	876.69	0.0189	1168.76	0.0198
0.16	-0.0158	292.38	-0.0174	584.59	0.0195	876.69	0.0189	1168.76	0.0198
0.16	-0.0155	292.38	-0.0174	584.59	0.0192	876.69	0.0189	1168.76	0.0198
0.16	-0.0155	292.38	-0.0174	584.59	0.0192	876.69	0.0189	1168.76	0.0198
0.16	-0.0155	292.38	-0.0174	584.59	0.0189	876.69	0.0189	1168.76	0.0198
0.16	-0.0158	292.38	-0.0174	584.59	0.0189	876.69	0.0189	1168.76	0.0198
0.16	-0.0158	292.38	-0.0174	584.59	0.0189	876.69	0.0186	1168.76	0.0198
0.16	-0.0158	292.38	-0.018	584.59	0.0189	876.69	0.0186	1168.76	0.0198
0.16	-0.0155	292.38	-0.018	584.59	0.0186	876.69	0.0186	1168.76	0.0198
0.16	-0.0155	292.38	-0.018	584.59	0.0186	876.69	0.0186	1168.76	0.0198
0.16	-0.0155	292.38	-0.018	584.59	0.0189	876.69	0.0186	1168.76	0.0198
0.16	-0.0158	292.38	-0.0174	584.59	0.0189	876.69	0.0186	1168.76	0.0198
0.16	-0.0158	292.38	-0.0174	584.6	0.0189	876.69	0.0186	1168.76	0.0198
0.16	-0.0161	292.38	-0.0174	584.6	0.0189	876.69	0.0186	1168.76	0.0198
0.16	-0.0161	292.38	-0.0174	584.6	0.0189	876.69	0.0186	1168.76	0.0195
0.16	-0.0161	292.38	-0.0174	584.6	0.0189	876.69	0.0186	1168.76	0.0195
0.16	-0.0155	292.38	-0.0174	584.6	0.0189	876.69	0.0186	1168.76	0.0195
0.16	-0.0155	292.39	-0.0174	584.6	0.0189	876.7	0.0186	1168.76	0.0198
0.16	-0.0155	292.39	-0.0177	584.6	0.0189	876.7	0.0186	1168.76	0.0198
0.16	-0.0158	292.39	-0.0177	584.6	0.0189	876.7	0.0186	1168.77	0.0198
0.17	-0.0158	292.39	-0.0177	584.6	0.0189	876.7	0.0186	1168.77	0.0198
0.17	-0.0158	292.39	-0.0177	584.6	0.0189	876.7	0.0189	1168.77	0.0198
0.17	-0.0158	292.39	-0.0177	584.6	0.0189	876.7	0.0189	1168.77	0.0198
0.17	-0.0158	292.39	-0.0177	584.6	0.0189	876.7	0.0189	1168.77	0.0198
0.17	-0.0155	292.39	-0.0174	584.6	0.0192	876.7	0.0189	1168.77	0.0195
0.17	-0.0155	292.39	-0.0174	584.6	0.0192	876.7	0.0189	1168.77	0.0195
0.17	-0.0155	292.39	-0.0174	584.6	0.0192	876.7	0.0192	1168.77	0.0195
0.17	-0.0158	292.39	-0.018	584.6	0.0192	876.7	0.0192	1168.77	0.0195
0.17	-0.0158	292.39	-0.018	584.6	0.0192	876.7	0.0192	1168.77	0.0195
0.17	-0.0158	292.39	-0.018	584.6	0.0192	876.7	0.0192	1168.77	0.0195
0.17	-0.0155	292.39	-0.0177	584.6	0.0192	876.7	0.0192	1168.77	0.0195
0.17	-0.0155	292.39	-0.0177	584.6	0.0192	876.7	0.0195	1168.77	0.0198
0.17	-0.0155	292.39	-0.0177	584.6	0.0192	876.7	0.0195	1168.77	0.0198
0.17	-0.0161	292.39	-0.0177	584.6	0.0192	876.7	0.0192	1168.77	0.0198
0.17	-0.0161	292.39	-0.0177	584.6	0.0192	876.7	0.0192	1168.77	0.0198
0.17	-0.0155	292.39	-0.0177	584.6	0.0192	876.7	0.0189	1168.77	0.0198
0.17	-0.0155	292.39	-0.0177	584.6	0.0192	876.7	0.0189	1168.77	0.0198
0.17	-0.0155	292.39	-0.0177	584.6	0.0192	876.7	0.0189	1168.77	0.0198
0.17	-0.0158	292.39	-0.0171	584.6	0.0192	876.7	0.0186	1168.77	0.0198
0.17	-0.0158	292.39	-0.0171	584.6	0.0192	876.7	0.0186	1168.77	0.0198
0.17	-0.0158	292.39	-0.0171	584.6	0.0192	876.7	0.0186	1168.77	0.0198
0.17	-0.0158	292.39	-0.0177	584.6	0.0189	876.7	0.0186	1168.77	0.0198
0.17	-0.0158	292.39	-0.0177	584.6	0.0189	876.7	0.0186	1168.77	0.0198
0.17	-0.0158	292.39	-0.0174	584.6	0.0189	876.7	0.0186	1168.77	0.0198
0.17	-0.0155	292.39	-0.0174	584.6	0.0189	876.7	0.0186	1168.77	0.0202
0.17	-0.0155	292.39	-0.0174	584.6	0.0189	876.7	0.0186	1168.77	0.0202
0.17	-0.0155	292.39	-0.0177	584.6	0.0192	876.7	0.0186	1168.77	0.0202
0.17	-0.0158	292.39	-0.0177	584.6	0.0192	876.7	0.0186	1168.77	0.0202
0.17	-0.0158	292.39	-0.0177	584.61	0.0192	876.7	0.0186	1168.77	0.0202
0.17	-0.0158	292.39	-0.0177	584.61	0.0195	876.7	0.0186	1168.77	0.0202
0.17	-0.0158	292.39	-0.0177	584.61	0.0195	876.7	0.0186	1168.77	0.0202
0.17	-0.0158	292.39	-0.0177	584.61	0.0195	876.7	0.0186	1168.77	0.0198
0.17	-0.0158	292.39	-0.0177	584.61	0.0195	876.7	0.0186	1168.77	0.0198
0.17	-0.0158	292.4	-0.0177	584.61	0.0195	876.71	0.0189	1168.77	0.0198
0.17	-0.0158	292.4	-0.0177	584.61	0.0192	876.71	0.0189	1168.77	0.0195
0.17	-0.0158	292.4	-0.018	584.61	0.0192	876.71	0.0189	1168.78	0.0195
0.18	-0.0158	292.4	-0.018	584.61	0.0192	876.71	0.0189	1168.78	0.0195
0.18	-0.0158	292.4	-0.0174	584.61	0.0189	876.71	0.0189	1168.78	0.0195
0.18	-0.0155	292.4	-0.0174	584.61	0.0189	876.71	0.0189	1168.78	0.0195
0.18	-0.0155	292.4	-0.0174	584.61	0.0189	876.71	0.0189	1168.78	0.0195
0.18	-0.0155	292.4	-0.0171	584.61	0.0186	876.71	0.0186	1168.78	0.0195
0.18	-0.0155	292.4	-0.0171	584.61	0.0186	876.71	0.0186	1168.78	0.0195
0.18	-0.0155	292.4	-0.0171	584.61	0.0186	876.71	0.0189	1168.78	0.0195
0.18	-0.0158	292.4	-0.0177	584.61	0.0186	876.71	0.0189	1168.78	0.0198
0.18	-0.0158	292.4	-0.0177	584.61	0.0186	876.71	0.0189	1168.78	0.0198
0.18	-0.0158	292.4	-0.0177	584.61	0.0186	876.71	0.0189	1168.78	0.0198
0.18	-0.0158	292.4	-0.018	584.61	0.0186	876.71	0.0189	1168.78	0.0202
0.18	-0.0158	292.4	-0.018	584.61	0.0186	876.71	0.0192	1168.78	0.0202
0.18	-0.0158	292.4	-0.0177	584.61	0.0186	876.71	0.0192	1168.78	0.0202
0.18	-0.0158	292.4	-0.0177	584.61	0.0186	876.71	0.0192	1168.78	0.0202
0.18	-0.0158	292.4	-0.0177	584.61	0.0186	876.71	0.0189	1168.78	0.0202
0.18	-0.0158	292.4	-0.018	584.61	0.0189	876.71	0.0189	1168.78	0.0198
0.18	-0.0161	292.4	-0.018	584.61	0.0189	876.71	0.0192	1168.78	0.0198
0.18	-0.0161	292.4	-0.018	584.61	0.0189	876.71	0.0192	1168.78	0.0195
0.18	-0.0161	292.4	-0.0177	584.61	0.0192	876.71	0.0192	1168.78	0.0195
0.18	-0.0161	292.4	-0.0177	584.61	0.0192	876.71	0.0192	1168.78	0.0198
0.18	-0.0161	292.4	-0.0177	584.61	0.0192	876.71	0.0192	1168.78	0.0198
0.18	-0.0158	292.4	-0.0177	584.61	0.0192	876.71	0.0192	1168.78	0.0198
0.18	-0.0158	292.4	-0.0177	584.61	0.0192	876.71	0.0192	1168.78	0.0198
0.18	-0.0158	292.4	-0.0177	584.61	0.0192	876.71	0.0192	1168.78	0.0198
0.18	-0.0158	292.4	-0.0177	584.61	0.0189	876.71	0.0192	1168.78	0.0202
0.18	-0.0158	292.4	-0.0177	584.61	0.0189	876.71	0.0192	1168.78	0.0202
0.18	-0.0158	292.4	-0.0177	584.61	0.0186	876.71	0.0192	1168.78	0.0202
0.18	-0.0158	292.4	-0.0177	584.61	0.0186	876.71	0.0192	1168.78	0.0202
0.18	-0.0158	292.4	-0.0177	584.62	0.0186	876.71	0.0192	1168.78	0.0202
0.18	-0.0158	292.4	-0.0177	584.62	0.0189	876.71	0.0192	1168.78	0.0205
0.18	-0.0158	292.4	-0.0177	584.62	0.0189	876.71	0.0192	1168.78	0.0205
0.18	-0.0158	292.4	-0.0177	584.62	0.0189	876.71	0.0189	1168.78	0.0205
0.18	-0.0158	292.4	-0.0177	584.62	0.0189	876.71	0.0189	1168.78	0.0205
0.18	-0.0158	292.41	-0.0177	584.62	0.0189	876.72	0.0189	1168.78	0.0205
0.18	-0.0158	292.41	-0.0177	584.62	0.0189	876.72	0.0189	1168.78	0.0205
0.18	-0.0158	292.41	-0.0177	584.62	0.0192	876.72	0.0189	1168.79	0.0205
0.19	-0.0158	292.41	-0.0177	584.62	0.0192	876.72	0.0192	1168.79	0.0202
0.19	-0.0158	292.41	-0.0177	584.62	0.0192	876.72	0.0192	1168.79	0.0202
0.19	-0.0158	292.41	-0.0177	584.62	0.0189	876.72	0.0195	1168.79	0.0202
0.19	-0.0158	292.41	-0.0177	584.62	0.0189	876.72	0.0195	1168.79	0.0202
0.19	-0.0158	292.41	-0.0177	584.62	0.0189	876.72	0.0192	1168.79	0.0202
0.19	-0.0158	292.41	-0.0177	584.62	0.0189	876.72	0.0192	1168.79	0.0198
0.19	-0.0158	292.41	-0.0177	584.62	0.0189	876.72	0.0192	1168.79	0.0198
0.19	-0.0158	292.41	-0.0174	584.62	0.0186	876.72	0.0189	1168.79	0.0198
0.19	-0.0158	292.41	-0.0174	584.62	0.0186	876.72	0.0189	1168.79	0.0198
0.19	-0.0158	292.41	-0.0177	584.62	0.0186	876.72	0.0186	1168.79	0.0198
0.19	-0.0158	292.41	-0.0177	584.62	0.0186	876.72	0.0186	1168.79	0.0198
0.19	-0.0158	292.41	-0.0177	584.62	0.0186	876.72	0.0186	1168.79	0.0198
0.19	-0.0158	292.41	-0.0174	584.62	0.0186	876.72	0.0189	1168.79	0.0205
0.19	-0.0158	292.41	-0.0174	584.62	0.0186	876.72	0.0189	1168.79	0.0205
0.19	-0.0158	292.41	-0.0174	584.62	0.0186	876.72	0.0189	1168.79	0.0205
0.19	-0.0158	292.41	-0.018	584.62	0.0189	876.72	0.0189	1168.79	0.0208
0.19	-0.0158	292.41	-0.018	584.62	0.0189	876.72	0.0189	1168.79	0.0208
0.19	-0.0158	292.41	-0.018	584.62	0.0189	876.72	0.0189	1168.79	0.0208
0.19	-0.0161	292.41	-0.0177	584.62	0.0189	876.72	0.0189	1168.79	0.0205
0.19	-0.0161	292.41	-0.0177	584.62	0.0189	876.72	0.0189	1168.79	0.0205
0.19	-0.0161	292.41	-0.0177	584.62	0.0189	876.72	0.0189	1168.79	0.0198
0.19	-0.0161	292.41	-0.0177	584.62	0.0192	876.72	0.0189	1168.79	0.0198
0.19	-0.0161	292.41	-0.0177	584.62	0.0192	876.72	0.0189	1168.79	0.0198
0.19	-0.0158	292.41	-0.0186	584.62	0.0189	876.72	0.0189	1168.79	0.0198
0.19	-0.0158	292.41	-0.0186	584.62	0.0189	876.72	0.0189	1168.79	0.0198
0.19	-0.0158	292.41	-0.0186	584.62	0.0189	876.72	0.0189	1168.79	0.0198
0.19	-0.0158	292.41	-0.0183	584.62	0.0189	876.72	0.0189	1168.79	0.0198
0.19	-0.0158	292.41	-0.0183	584.62	0.0189	876.72	0.0189	1168.79	0.0198
0.19	-0.0158	292.41	-0.0183	584.63	0.0189	876.72	0.0189	1168.79	0.0202
0.19	-0.0155	292.41	-0.0177	584.63	0.0189	876.72	0.0189	1168.79	0.0202
0.19	-0.0155	292.41	-0.0177	584.63	0.0189	876.72	0.0189	1168.79	0.0198
0.19	-0.0155	292.41	-0.0177	584.63	0.0189	876.72	0.0189	1168.79	0.0198
0.19	-0.0155	292.41	-0.0177	584.63	0.0192	876.72	0.0189	1168.79	0.0202
0.19	-0.0155	292.42	-0.0177	584.63	0.0192	876.73	0.0186	1168.79	0.0202
0.19	-0.0158	292.42	-0.0177	584.63	0.0192	876.73	0.0186	1168.79	0.0202
0.19	-0.0158	292.42	-0.0177	584.63	0.0192	876.73	0.0186	1168.8	0.0198
0.2	-0.0158	292.42	-0.0177	584.63	0.0192	876.73	0.0189	1168.8	0.0198
0.2	-0.0161	292.42	-0.0174	584.63	0.0192	876.73	0.0189	1168.8	0.0202
0.2	-0.0161	292.42	-0.0174	584.63	0.0192	876.73	0.0189	1168.8	0.0202
0.2	-0.0161	292.42	-0.0174	584.63	0.0192	876.73	0.0189	1168.8	0.0202
0.2	-0.0158	292.42	-0.0174	584.63	0.0192	876.73	0.0189	1168.8	0.0202
0.2	-0.0158	292.42	-0.0174	584.63	0.0192	876.73	0.0189	1168.8	0.0202
0.2	-0.0158	292.42	-0.0177	584.63	0.0192	876.73	0.0189	1168.8	0.0205
0.2	-0.0158	292.42	-0.0177	584.63	0.0195	876.73	0.0186	1168.8	0.0205
0.2	-0.0158	292.42	-0.0177	584.63	0.0195	876.73	0.0186	1168.8	0.0205
0.2	-0.0161	292.42	-0.0177	584.63	0.0195	876.73	0.0186	1168.8	0.0205
0.2	-0.0161	292.42	-0.0177	584.63	0.0195	876.73	0.0186	1168.8	0.0205
0.2	-0.0161	292.42	-0.0177	584.63	0.0195	876.73	0.0186	1168.8	0.0205
0.2	-0.0158	292.42	-0.018	584.63	0.0195	876.73	0.0189	1168.8	0.0205
0.2	-0.0158	292.42	-0.018	584.63	0.0192	876.73	0.0189	1168.8	0.0205
0.2	-0.0158	292.42	-0.018	584.63	0.0192	876.73	0.0189	1168.8	0.0202
0.2	-0.0161	292.42	-0.0174	584.63	0.0189	876.73	0.0189	1168.8	0.0202
0.2	-0.0161	292.42	-0.0174	584.63	0.0189	876.73	0.0189	1168.8	0.0202
0.2	-0.0161	292.42	-0.0177	584.63	0.0189	876.73	0.0189	1168.8	0.0202
0.2	-0.0158	292.42	-0.0177	584.63	0.0186	876.73	0.0189	1168.8	0.0198
0.2	-0.0158	292.42	-0.0177	584.63	0.0186	876.73	0.0189	1168.8	0.0198
0.2	-0.0158	292.42	-0.0177	584.63	0.0186	876.73	0.0189	1168.8	0.0198
0.2	-0.0158	292.42	-0.0177	584.63	0.0189	876.73	0.0189	1168.8	0.0202
0.2	-0.0158	292.42	-0.0177	584.63	0.0189	876.73	0.0189	1168.8	0.0202
0.2	-0.0161	292.42	-0.018	584.63	0.0189	876.73	0.0189	1168.8	0.0202
0.2	-0.0161	292.42	-0.018	584.63	0.0192	876.73	0.0189	1168.8	0.0202
0.2	-0.0161	292.42	-0.018	584.63	0.0192	876.73	0.0189	1168.8	0.0202
0.2	-0.0155	292.42	-0.0177	584.63	0.0192	876.73	0.0189	1168.8	0.0205
0.2	-0.0155	292.42	-0.0177	584.63	0.0195	876.73	0.0186	1168.8	0.0205
0.2	-0.0155	292.42	-0.0177	584.64	0.0195	876.73	0.0186	1168.8	0.0202
0.2	-0.0161	292.42	-0.0177	584.64	0.0192	876.73	0.0186	1168.8	0.0202
0.2	-0.0161	292.42	-0.0177	584.64	0.0192	876.73	0.0186	1168.8	0.0198
0.2	-0.0161	292.42	-0.018	584.64	0.0192	876.73	0.0186	1168.8	0.0198
0.2	-0.0158	292.42	-0.018	584.64	0.0189	876.73	0.0186	1168.8	0.0198
0.2	-0.0158	292.43	-0.018	584.64	0.0189	876.74	0.0186	1168.8	0.0195
0.2	-0.0158	292.43	-0.018	584.64	0.0189	876.74	0.0189	1168.8	0.0195
0.2	-0.0158	292.43	-0.018	584.64	0.0186	876.74	0.0189	1168.81	0.0198
0.21	-0.0158	292.43	-0.018	584.64	0.0186	876.74	0.0189	1168.81	0.0198
0.21	-0.0161	292.43	-0.018	584.64	0.0186	876.74	0.0189	1168.81	0.0198
0.21	-0.0161	292.43	-0.018	584.64	0.0186	876.74	0.0189	1168.81	0.0198
0.21	-0.0161	292.43	-0.018	584.64	0.0186	876.74	0.0192	1168.81	0.0198
0.21	-0.0161	292.43	-0.018	584.64	0.0186	876.74	0.0192	1168.81	0.0198
0.21	-0.0161	292.43	-0.018	584.64	0.0189	876.74	0.0192	1168.81	0.0198
0.21	-0.0161	292.43	-0.0177	584.64	0.0189	876.74	0.0189	1168.81	0.0198
0.21	-0.0155	292.43	-0.0177	584.64	0.0189	876.74	0.0189	1168.81	0.0198
0.21	-0.0155	292.43	-0.0177	584.64	0.0192	876.74	0.0189	1168.81	0.0198
0.21	-0.0155	292.43	-0.0177	584.64	0.0192	876.74	0.0189	1168.81	0.0202
0.21	-0.0161	292.43	-0.0177	584.64	0.0192	876.74	0.0189	1168.81	0.0202
0.21	-0.0161	292.43	-0.0177	584.64	0.0192	876.74	0.0189	1168.81	0.0202
0.21	-0.0158	292.43	-0.0177	584.64	0.0192	876.74	0.0189	1168.81	0.0202
0.21	-0.0158	292.43	-0.0177	584.64	0.0189	876.74	0.0189	1168.81	0.0202
0.21	-0.0158	292.43	-0.0177	584.64	0.0189	876.74	0.0189	1168.81	0.0198
0.21	-0.0158	292.43	-0.018	584.64	0.0189	876.74	0.0189	1168.81	0.0198
0.21	-0.0158	292.43	-0.018	584.64	0.0186	876.74	0.0189	1168.81	0.0198
0.21	-0.0158	292.43	-0.018	584.64	0.0186	876.74	0.0189	1168.81	0.0198
0.21	-0.0155	292.43	-0.018	584.64	0.0189	876.74	0.0186	1168.81	0.0198
0.21	-0.0155	292.43	-0.018	584.64	0.0189	876.74	0.0186	1168.81	0.0202
0.21	-0.0161	292.43	-0.018	584.64	0.0189	876.74	0.0186	1168.81	0.0202
0.21	-0.0161	292.43	-0.0177	584.64	0.0189	876.74	0.0186	1168.81	0.0202
0.21	-0.0161	292.43	-0.0177	584.64	0.0189	876.74	0.0186	1168.81	0.0202
0.21	-0.0161	292.43	-0.0174	584.64	0.0189	876.74	0.0186	1168.81	0.0202
0.21	-0.0161	292.43	-0.0174	584.64	0.0189	876.74	0.0186	1168.81	0.0202
0.21	-0.0161	292.43	-0.0174	584.64	0.0189	876.74	0.0186	1168.81	0.0202
0.21	-0.0158	292.43	-0.0177	584.64	0.0189	876.74	0.0186	1168.81	0.0202
0.21	-0.0158	292.43	-0.0177	584.64	0.0189	876.74	0.0186	1168.81	0.0202
0.21	-0.0158	292.43	-0.018	584.65	0.0189	876.74	0.0186	1168.81	0.0202
0.21	-0.0158	292.43	-0.018	584.65	0.0192	876.74	0.0186	1168.81	0.0202
0.21	-0.0158	292.43	-0.018	584.65	0.0192	876.74	0.0186	1168.81	0.0202
0.21	-0.0158	292.43	-0.0177	584.65	0.0192	876.74	0.0186	1168.81	0.0202
0.21	-0.0158	292.43	-0.0177	584.65	0.0192	876.74	0.0189	1168.81	0.0202
0.21	-0.0158	292.44	-0.0177	584.65	0.0192	876.75	0.0189	1168.81	0.0198
0.21	-0.0158	292.44	-0.018	584.65	0.0192	876.75	0.0189	1168.81	0.0198
0.21	-0.0158	292.44	-0.018	584.65	0.0192	876.75	0.0189	1168.82	0.0198
0.22	-0.0158	292.44	-0.018	584.65	0.0192	876.75	0.0189	1168.82	0.0202
0.22	-0.0158	292.44	-0.0183	584.65	0.0192	876.75	0.0189	1168.82	0.0202
0.22	-0.0158	292.44	-0.0183	584.65	0.0189	876.75	0.0189	1168.82	0.0198
0.22	-0.0158	292.44	-0.0183	584.65	0.0189	876.75	0.0186	1168.82	0.0198
0.22	-0.0161	292.44	-0.018	584.65	0.0189	876.75	0.0186	1168.82	0.0198
0.22	-0.0161	292.44	-0.018	584.65	0.0189	876.75	0.0186	1168.82	0.0198
0.22	-0.0161	292.44	-0.0174	584.65	0.0189	876.75	0.0189	1168.82	0.0198
0.22	-0.0158	292.44	-0.0174	584.65	0.0186	876.75	0.0189	1168.82	0.0195
0.22	-0.0158	292.44	-0.0174	584.65	0.0186	876.75	0.0189	1168.82	0.0195
0.22	-0.0158	292.44	-0.0177	584.65	0.0186	876.75	0.0189	1168.82	0.0195
0.22	-0.0158	292.44	-0.0177	584.65	0.0186	876.75	0.0189	1168.82	0.0195
0.22	-0.0158	292.44	-0.0177	584.65	0.0186	876.75	0.0192	1168.82	0.0195
0.22	-0.0158	292.44	-0.0177	584.65	0.0186	876.75	0.0192	1168.82	0.0198
0.22	-0.0158	292.44	-0.0177	584.65	0.0186	876.75	0.0189	1168.82	0.0198
0.22	-0.0158	292.44	-0.0177	584.65	0.0186	876.75	0.0189	1168.82	0.0198
0.22	-0.0158	292.44	-0.0177	584.65	0.0186	876.75	0.0189	1168.82	0.0198
0.22	-0.0158	292.44	-0.0177	584.65	0.0186	876.75	0.0189	1168.82	0.0198
0.22	-0.0161	292.44	-0.018	584.65	0.0186	876.75	0.0189	1168.82	0.0202
0.22	-0.0161	292.44	-0.018	584.65	0.0186	876.75	0.0186	1168.82	0.0202
0.22	-0.0161	292.44	-0.018	584.65	0.0186	876.75	0.0186	1168.82	0.0198
0.22	-0.0161	292.44	-0.0174	584.65	0.0186	876.75	0.0186	1168.82	0.0198
0.22	-0.0161	292.44	-0.0174	584.65	0.0189	876.75	0.0189	1168.82	0.0198
0.22	-0.0161	292.44	-0.0174	584.65	0.0189	876.75	0.0189	1168.82	0.0198
0.22	-0.0158	292.44	-0.018	584.65	0.0189	876.75	0.0189	1168.82	0.0198
0.22	-0.0158	292.44	-0.018	584.65	0.0192	876.75	0.0189	1168.82	0.0195
0.22	-0.0158	292.44	-0.018	584.65	0.0192	876.75	0.0189	1168.82	0.0195
0.22	-0.0158	292.44	-0.0177	584.65	0.0192	876.75	0.0189	1168.82	0.0195
0.22	-0.0158	292.44	-0.0177	584.65	0.0192	876.75	0.0189	1168.82	0.0202
0.22	-0.0158	292.44	-0.018	584.66	0.0192	876.75	0.0189	1168.82	0.0202
0.22	-0.0158	292.44	-0.018	584.66	0.0189	876.75	0.0189	1168.82	0.0205
0.22	-0.0158	292.44	-0.018	584.66	0.0189	876.75	0.0189	1168.82	0.0205
0.22	-0.0161	292.44	-0.018	584.66	0.0189	876.75	0.0189	1168.82	0.0208
0.22	-0.0161	292.44	-0.018	584.66	0.0186	876.75	0.0189	1168.82	0.0208
0.22	-0.0161	292.45	-0.018	584.66	0.0186	876.76	0.0189	1168.82	0.0208
0.22	-0.0158	292.45	-0.018	584.66	0.0186	876.76	0.0189	1168.82	0.0205
0.22	-0.0158	292.45	-0.018	584.66	0.0189	876.76	0.0186	1168.83	0.0205
0.23	-0.0158	292.45	-0.018	584.66	0.0189	876.76	0.0186	1168.83	0.0205
0.23	-0.0158	292.45	-0.018	584.66	0.0189	876.76	0.0186	1168.83	0.0205
0.23	-0.0158	292.45	-0.018	584.66	0.0189	876.76	0.0186	1168.83	0.0205
0.23	-0.0158	292.45	-0.0177	584.66	0.0189	876.76	0.0186	1168.83	0.0205
0.23	-0.0161	292.45	-0.0177	584.66	0.0189	876.76	0.0186	1168.83	0.0205
0.23	-0.0161	292.45	-0.0177	584.66	0.0192	876.76	0.0186	1168.83	0.0202
0.23	-0.0161	292.45	-0.0174	584.66	0.0192	876.76	0.0186	1168.83	0.0202
0.23	-0.0161	292.45	-0.0174	584.66	0.0189	876.76	0.0186	1168.83	0.0202
0.23	-0.0161	292.45	-0.0174	584.66	0.0189	876.76	0.0186	1168.83	0.0202
0.23	-0.0161	292.45	-0.018	584.66	0.0189	876.76	0.0189	1168.83	0.0202
0.23	-0.0161	292.45	-0.018	584.66	0.0189	876.76	0.0189	1168.83	0.0202
0.23	-0.0161	292.45	-0.018	584.66	0.0189	876.76	0.0189	1168.83	0.0202
0.23	-0.0161	292.45	-0.0174	584.66	0.0189	876.76	0.0192	1168.83	0.0205
0.23	-0.0161	292.45	-0.0174	584.66	0.0189	876.76	0.0192	1168.83	0.0205
0.23	-0.0161	292.45	-0.0177	584.66	0.0189	876.76	0.0192	1168.83	0.0205
0.23	-0.0158	292.45	-0.0177	584.66	0.0189	876.76	0.0192	1168.83	0.0205
0.23	-0.0158	292.45	-0.0177	584.66	0.0189	876.76	0.0189	1168.83	0.0205
0.23	-0.0158	292.45	-0.018	584.66	0.0189	876.76	0.0189	1168.83	0.0202
0.23	-0.0158	292.45	-0.018	584.66	0.0189	876.76	0.0189	1168.83	0.0202
0.23	-0.0158	292.45	-0.018	584.66	0.0189	876.76	0.0186	1168.83	0.0202
0.23	-0.0161	292.45	-0.018	584.66	0.0189	876.76	0.0186	1168.83	0.0198
0.23	-0.0161	292.45	-0.018	584.66	0.0186	876.76	0.0186	1168.83	0.0198
0.23	-0.0161	292.45	-0.018	584.66	0.0186	876.76	0.0186	1168.83	0.0195
0.23	-0.0161	292.45	-0.0183	584.66	0.0186	876.76	0.0189	1168.83	0.0195
0.23	-0.0161	292.45	-0.0183	584.66	0.0189	876.76	0.0189	1168.83	0.0195
0.23	-0.0161	292.45	-0.0183	584.66	0.0189	876.76	0.0189	1168.83	0.0198
0.23	-0.0161	292.45	-0.018	584.66	0.0189	876.76	0.0189	1168.83	0.0198
0.23	-0.0161	292.45	-0.018	584.66	0.0189	876.76	0.0189	1168.83	0.0198
0.23	-0.0161	292.45	-0.0174	584.67	0.0189	876.76	0.0192	1168.83	0.0198
0.23	-0.0161	292.45	-0.0174	584.67	0.0189	876.76	0.0192	1168.83	0.0202
0.23	-0.0161	292.45	-0.0174	584.67	0.0189	876.76	0.0192	1168.83	0.0202
0.23	-0.0161	292.45	-0.0177	584.67	0.0189	876.76	0.0189	1168.83	0.0202
0.23	-0.0161	292.45	-0.0177	584.67	0.0189	876.76	0.0189	1168.83	0.0198
0.23	-0.0161	292.46	-0.0177	584.67	0.0189	876.77	0.0189	1168.83	0.0198
0.23	-0.0158	292.46	-0.0177	584.67	0.0189	876.77	0.0189	1168.83	0.0202
0.23	-0.0158	292.46	-0.0177	584.67	0.0189	876.77	0.0189	1168.84	0.0202
0.24	-0.0158	292.46	-0.0177	584.67	0.0189	876.77	0.0186	1168.84	0.0202
0.24	-0.0158	292.46	-0.018	584.67	0.0189	876.77	0.0186	1168.84	0.0202
0.24	-0.0158	292.46	-0.018	584.67	0.0192	876.77	0.0186	1168.84	0.0202
0.24	-0.0158	292.46	-0.0177	584.67	0.0192	876.77	0.0186	1168.84	0.0205
0.24	-0.0158	292.46	-0.0177	584.67	0.0192	876.77	0.0186	1168.84	0.0205
0.24	-0.0158	292.46	-0.0177	584.67	0.0189	876.77	0.0186	1168.84	0.0205
0.24	-0.0158	292.46	-0.0177	584.67	0.0189	876.77	0.0186	1168.84	0.0205
0.24	-0.0158	292.46	-0.0177	584.67	0.0192	876.77	0.0186	1168.84	0.0205
0.24	-0.0158	292.46	-0.0177	584.67	0.0192	876.77	0.0186	1168.84	0.0205
0.24	-0.0161	292.46	-0.018	584.67	0.0192	876.77	0.0186	1168.84	0.0205
0.24	-0.0161	292.46	-0.018	584.67	0.0192	876.77	0.0186	1168.84	0.0205
0.24	-0.0161	292.46	-0.018	584.67	0.0192	876.77	0.0186	1168.84	0.0202
0.24	-0.0161	292.46	-0.018	584.67	0.0192	876.77	0.0186	1168.84	0.0202
0.24	-0.0161	292.46	-0.018	584.67	0.0195	876.77	0.0186	1168.84	0.0198
0.24	-0.0161	292.46	-0.0183	584.67	0.0195	876.77	0.0186	1168.84	0.0198
0.24	-0.0158	292.46	-0.0183	584.67	0.0195	876.77	0.0186	1168.84	0.0198
0.24	-0.0158	292.46	-0.0183	584.67	0.0192	876.77	0.0186	1168.84	0.0195
0.24	-0.0161	292.46	-0.0183	584.67	0.0192	876.77	0.0189	1168.84	0.0195
0.24	-0.0161	292.46	-0.0183	584.67	0.0189	876.77	0.0189	1168.84	0.0195
0.24	-0.0161	292.46	-0.0183	584.67	0.0189	876.77	0.0189	1168.84	0.0195
0.24	-0.0158	292.46	-0.018	584.67	0.0189	876.77	0.0189	1168.84	0.0198
0.24	-0.0158	292.46	-0.018	584.67	0.0189	876.77	0.0189	1168.84	0.0198
0.24	-0.0158	292.46	-0.018	584.67	0.0186	876.77	0.0189	1168.84	0.0198
0.24	-0.0161	292.46	-0.0183	584.67	0.0186	876.77	0.0189	1168.84	0.0198
0.24	-0.0161	292.46	-0.0183	584.67	0.0189	876.77	0.0189	1168.84	0.0198
0.24	-0.0161	292.46	-0.0183	584.67	0.0189	876.77	0.0189	1168.84	0.0202
0.24	-0.0158	292.46	-0.0183	584.67	0.0189	876.77	0.0189	1168.84	0.0202
0.24	-0.0158	292.46	-0.0183	584.67	0.0189	876.77	0.0192	1168.84	0.0202
0.24	-0.0161	292.46	-0.0186	584.68	0.0189	876.77	0.0192	1168.84	0.0198
0.24	-0.0161	292.46	-0.0186	584.68	0.0189	876.77	0.0192	1168.84	0.0198
0.24	-0.0161	292.46	-0.0186	584.68	0.0189	876.77	0.0192	1168.84	0.0202
0.24	-0.0161	292.46	-0.0174	584.68	0.0189	876.77	0.0192	1168.84	0.0202
0.24	-0.0161	292.46	-0.0174	584.68	0.0186	876.77	0.0192	1168.84	0.0202
0.24	-0.0161	292.47	-0.0174	584.68	0.0186	876.78	0.0192	1168.84	0.0202
0.24	-0.0158	292.47	-0.0177	584.68	0.0186	876.78	0.0189	1168.84	0.0202
0.24	-0.0158	292.47	-0.0177	584.68	0.0189	876.78	0.0189	1168.85	0.0202
0.25	-0.0158	292.47	-0.0177	584.68	0.0189	876.78	0.0192	1168.85	0.0202
0.25	-0.0158	292.47	-0.0183	584.68	0.0189	876.78	0.0192	1168.85	0.0202
0.25	-0.0158	292.47	-0.0183	584.68	0.0189	876.78	0.0192	1168.85	0.0198
0.25	-0.0161	292.47	-0.0177	584.68	0.0189	876.78	0.0189	1168.85	0.0198
0.25	-0.0161	292.47	-0.0177	584.68	0.0189	876.78	0.0189	1168.85	0.0195
0.25	-0.0161	292.47	-0.0177	584.68	0.0192	876.78	0.0189	1168.85	0.0195
0.25	-0.0161	292.47	-0.0177	584.68	0.0192	876.78	0.0189	1168.85	0.0198
0.25	-0.0161	292.47	-0.0177	584.68	0.0189	876.78	0.0189	1168.85	0.0198
0.25	-0.0161	292.47	-0.0177	584.68	0.0189	876.78	0.0186	1168.85	0.0198
0.25	-0.0161	292.47	-0.0177	584.68	0.0189	876.78	0.0186	1168.85	0.0202
0.25	-0.0161	292.47	-0.0177	584.68	0.0189	876.78	0.0186	1168.85	0.0202
0.25	-0.0161	292.47	-0.0177	584.68	0.0189	876.78	0.0186	1168.85	0.0202
0.25	-0.0161	292.47	-0.018	584.68	0.0189	876.78	0.0186	1168.85	0.0202
0.25	-0.0161	292.47	-0.018	584.68	0.0189	876.78	0.0186	1168.85	0.0202
0.25	-0.0161	292.47	-0.0177	584.68	0.0189	876.78	0.0186	1168.85	0.0202
0.25	-0.0161	292.47	-0.0177	584.68	0.0189	876.78	0.0189	1168.85	0.0202
0.25	-0.0161	292.47	-0.0177	584.68	0.0189	876.78	0.0189	1168.85	0.0198
0.25	-0.0161	292.47	-0.0183	584.68	0.0189	876.78	0.0192	1168.85	0.0198
0.25	-0.0161	292.47	-0.0183	584.68	0.0189	876.78	0.0192	1168.85	0.0198
0.25	-0.0161	292.47	-0.0183	584.68	0.0189	876.78	0.0192	1168.85	0.0202
0.25	-0.0161	292.47	-0.0183	584.68	0.0189	876.78	0.0192	1168.85	0.0202
0.25	-0.0161	292.47	-0.0183	584.68	0.0189	876.78	0.0192	1168.85	0.0202
0.25	-0.0161	292.47	-0.0183	584.68	0.0186	876.78	0.0192	1168.85	0.0202
0.25	-0.0158	292.47	-0.0183	584.68	0.0186	876.78	0.0192	1168.85	0.0202
0.25	-0.0158	292.47	-0.0183	584.68	0.0189	876.78	0.0192	1168.85	0.0205
0.25	-0.0161	292.47	-0.0183	584.68	0.0189	876.78	0.0192	1168.85	0.0205
0.25	-0.0161	292.47	-0.0177	584.68	0.0189	876.78	0.0192	1168.85	0.0205
0.25	-0.0161	292.47	-0.0177	584.68	0.0189	876.78	0.0195	1168.85	0.0205
0.25	-0.0161	292.47	-0.0177	584.69	0.0189	876.78	0.0195	1168.85	0.0205
0.25	-0.0161	292.47	-0.0177	584.69	0.0189	876.78	0.0192	1168.85	0.0205
0.25	-0.0161	292.47	-0.0177	584.69	0.0192	876.78	0.0192	1168.85	0.0205
0.25	-0.0161	292.47	-0.0174	584.69	0.0192	876.78	0.0192	1168.85	0.0205
0.25	-0.0161	292.47	-0.0174	584.69	0.0189	876.78	0.0189	1168.85	0.0205
0.25	-0.0164	292.48	-0.0177	584.69	0.0189	876.79	0.0189	1168.85	0.0205
0.25	-0.0164	292.48	-0.0177	584.69	0.0189	876.79	0.0186	1168.85	0.0205
0.25	-0.0164	292.48	-0.0177	584.69	0.0189	876.79	0.0186	1168.86	0.0205
0.26	-0.0161	292.48	-0.0177	584.69	0.0189	876.79	0.0186	1168.86	0.0205
0.26	-0.0161	292.48	-0.0174	584.69	0.0189	876.79	0.0189	1168.86	0.0205
0.26	-0.0161	292.48	-0.0174	584.69	0.0189	876.79	0.0189	1168.86	0.0202
0.26	-0.0161	292.48	-0.0177	584.69	0.0189	876.79	0.0189	1168.86	0.0202
0.26	-0.0161	292.48	-0.0177	584.69	0.0189	876.79	0.0189	1168.86	0.0198
0.26	-0.0161	292.48	-0.0177	584.69	0.0189	876.79	0.0192	1168.86	0.0198
0.26	-0.0161	292.48	-0.0177	584.69	0.0189	876.79	0.0192	1168.86	0.0198
0.26	-0.0161	292.48	-0.0177	584.69	0.0189	876.79	0.0192	1168.86	0.0195
0.26	-0.0161	292.48	-0.0177	584.69	0.0192	876.79	0.0192	1168.86	0.0195
0.26	-0.0161	292.48	-0.0177	584.69	0.0192	876.79	0.0192	1168.86	0.0198
0.26	-0.0161	292.48	-0.0177	584.69	0.0192	876.79	0.0192	1168.86	0.0198
0.26	-0.0161	292.48	-0.0183	584.69	0.0192	876.79	0.0192	1168.86	0.0198
0.26	-0.0161	292.48	-0.0183	584.69	0.0192	876.79	0.0192	1168.86	0.0202
0.26	-0.0161	292.48	-0.0183	584.69	0.0192	876.79	0.0189	1168.86	0.0202
0.26	-0.0158	292.48	-0.0186	584.69	0.0192	876.79	0.0189	1168.86	0.0205
0.26	-0.0158	292.48	-0.0186	584.69	0.0192	876.79	0.0186	1168.86	0.0205
0.26	-0.0158	292.48	-0.0186	584.69	0.0189	876.79	0.0186	1168.86	0.0205
0.26	-0.0161	292.48	-0.0183	584.69	0.0189	876.79	0.0186	1168.86	0.0205
0.26	-0.0161	292.48	-0.0183	584.69	0.0189	876.79	0.0186	1168.86	0.0205
0.26	-0.0161	292.48	-0.0183	584.69	0.0189	876.79	0.0186	1168.86	0.0205
0.26	-0.0161	292.48	-0.0183	584.69	0.0189	876.79	0.0186	1168.86	0.0205
0.26	-0.0161	292.48	-0.0183	584.69	0.0189	876.79	0.0186	1168.86	0.0205
0.26	-0.0161	292.48	-0.0177	584.69	0.0192	876.79	0.0186	1168.86	0.0205
0.26	-0.0161	292.48	-0.0177	584.69	0.0192	876.79	0.0189	1168.86	0.0205
0.26	-0.0161	292.48	-0.0177	584.69	0.0192	876.79	0.0189	1168.86	0.0208
0.26	-0.0158	292.48	-0.0186	584.69	0.0192	876.79	0.0192	1168.86	0.0208
0.26	-0.0158	292.48	-0.0186	584.69	0.0192	876.79	0.0192	1168.86	0.0208
0.26	-0.0158	292.48	-0.0186	584.69	0.0189	876.79	0.0192	1168.86	0.0208
0.26	-0.0158	292.48	-0.0183	584.7	0.0189	876.79	0.0192	1168.86	0.0208
0.26	-0.0158	292.48	-0.0183	584.7	0.0189	876.79	0.0192	1168.86	0.0205
0.26	-0.0158	292.48	-0.0177	584.7	0.0186	876.79	0.0192	1168.86	0.0205
0.26	-0.0161	292.48	-0.0177	584.7	0.0186	876.79	0.0192	1168.86	0.0205
0.26	-0.0161	292.48	-0.0177	584.7	0.0186	876.79	0.0189	1168.86	0.0202
0.26	-0.0161	292.49	-0.0177	584.7	0.0186	876.8	0.0189	1168.86	0.0202
0.26	-0.0158	292.49	-0.0177	584.7	0.0186	876.8	0.0189	1168.86	0.0198
0.26	-0.0158	292.49	-0.0177	584.7	0.0186	876.8	0.0189	1168.87	0.0198
0.27	-0.0161	292.49	-0.0177	584.7	0.0186	876.8	0.0189	1168.87	0.0202
0.27	-0.0161	292.49	-0.0177	584.7	0.0186	876.8	0.0189	1168.87	0.0202
0.27	-0.0161	292.49	-0.0177	584.7	0.0189	876.8	0.0189	1168.87	0.0202
0.27	-0.0161	292.49	-0.0186	584.7	0.0189	876.8	0.0189	1168.87	0.0202
0.27	-0.0161	292.49	-0.0186	584.7	0.0189	876.8	0.0189	1168.87	0.0202
0.27	-0.0161	292.49	-0.0186	584.7	0.0192	876.8	0.0189	1168.87	0.0205
0.27	-0.0158	292.49	-0.0183	584.7	0.0192	876.8	0.0189	1168.87	0.0205
0.27	-0.0158	292.49	-0.0183	584.7	0.0192	876.8	0.0189	1168.87	0.0205
0.27	-0.0158	292.49	-0.0183	584.7	0.0195	876.8	0.0186	1168.87	0.0205
0.27	-0.0161	292.49	-0.0177	584.7	0.0195	876.8	0.0186	1168.87	0.0205
0.27	-0.0161	292.49	-0.0177	584.7	0.0192	876.8	0.0189	1168.87	0.0205
0.27	-0.0161	292.49	-0.0177	584.7	0.0192	876.8	0.0189	1168.87	0.0205
0.27	-0.0161	292.49	-0.0177	584.7	0.0192	876.8	0.0189	1168.87	0.0205
0.27	-0.0161	292.49	-0.0177	584.7	0.0189	876.8	0.0189	1168.87	0.0205
0.27	-0.0161	292.49	-0.0177	584.7	0.0189	876.8	0.0189	1168.87	0.0205
0.27	-0.0161	292.49	-0.0177	584.7	0.0189	876.8	0.0189	1168.87	0.0202
0.27	-0.0161	292.49	-0.0177	584.7	0.0186	876.8	0.0189	1168.87	0.0202
0.27	-0.0158	292.49	-0.0177	584.7	0.0186	876.8	0.0189	1168.87	0.0202
0.27	-0.0158	292.49	-0.0177	584.7	0.0186	876.8	0.0189	1168.87	0.0202
0.27	-0.0158	292.49	-0.0183	584.7	0.0186	876.8	0.0189	1168.87	0.0202
0.27	-0.0161	292.49	-0.0183	584.7	0.0186	876.8	0.0189	1168.87	0.0202
0.27	-0.0161	292.49	-0.0183	584.7	0.0186	876.8	0.0192	1168.87	0.0202
0.27	-0.0161	292.49	-0.0183	584.7	0.0189	876.8	0.0192	1168.87	0.0205
0.27	-0.0161	292.49	-0.0183	584.7	0.0189	876.8	0.0192	1168.87	0.0205
0.27	-0.0161	292.49	-0.0183	584.7	0.0189	876.8	0.0192	1168.87	0.0205
0.27	-0.0164	292.49	-0.0183	584.7	0.0189	876.8	0.0189	1168.87	0.0208
0.27	-0.0164	292.49	-0.0183	584.7	0.0189	876.8	0.0189	1168.87	0.0208
0.27	-0.0164	292.49	-0.0183	584.7	0.0189	876.8	0.0189	1168.87	0.0208
0.27	-0.0161	292.49	-0.0183	584.71	0.0189	876.8	0.0186	1168.87	0.0208
0.27	-0.0161	292.49	-0.0183	584.71	0.0189	876.8	0.0186	1168.87	0.0208
0.27	-0.0161	292.49	-0.0183	584.71	0.0186	876.8	0.0189	1168.87	0.0208
0.27	-0.0161	292.49	-0.0186	584.71	0.0186	876.8	0.0189	1168.87	0.0208
0.27	-0.0161	292.49	-0.0186	584.71	0.0186	876.8	0.0189	1168.87	0.0205
0.27	-0.0164	292.5	-0.0183	584.71	0.0186	876.81	0.0189	1168.87	0.0205
0.27	-0.0164	292.5	-0.0183	584.71	0.0186	876.81	0.0189	1168.87	0.0205
0.27	-0.0164	292.5	-0.0183	584.71	0.0186	876.81	0.0189	1168.88	0.0205
0.28	-0.0161	292.5	-0.0177	584.71	0.0186	876.81	0.0189	1168.88	0.0205
0.28	-0.0161	292.5	-0.0177	584.71	0.0186	876.81	0.0189	1168.88	0.0205
0.28	-0.0161	292.5	-0.0177	584.71	0.0186	876.81	0.0186	1168.88	0.0205
0.28	-0.0161	292.5	-0.0183	584.71	0.0186	876.81	0.0186	1168.88	0.0205
0.28	-0.0161	292.5	-0.0183	584.71	0.0186	876.81	0.0189	1168.88	0.0205
0.28	-0.0161	292.5	-0.0183	584.71	0.0186	876.81	0.0189	1168.88	0.0205
0.28	-0.0161	292.5	-0.0183	584.71	0.0186	876.81	0.0189	1168.88	0.0205
0.28	-0.0161	292.5	-0.0183	584.71	0.0186	876.81	0.0189	1168.88	0.0205
0.28	-0.0161	292.5	-0.0186	584.71	0.0186	876.81	0.0189	1168.88	0.0202
0.28	-0.0158	292.5	-0.0186	584.71	0.0186	876.81	0.0189	1168.88	0.0202
0.28	-0.0158	292.5	-0.0186	584.71	0.0186	876.81	0.0189	1168.88	0.0202
0.28	-0.0161	292.5	-0.018	584.71	0.0189	876.81	0.0186	1168.88	0.0202
0.28	-0.0161	292.5	-0.018	584.71	0.0189	876.81	0.0186	1168.88	0.0202
0.28	-0.0161	292.5	-0.018	584.71	0.0189	876.81	0.0186	1168.88	0.0202
0.28	-0.0158	292.5	-0.0177	584.71	0.0189	876.81	0.0186	1168.88	0.0202
0.28	-0.0158	292.5	-0.0177	584.71	0.0189	876.81	0.0186	1168.88	0.0202
0.28	-0.0158	292.5	-0.0177	584.71	0.0189	876.81	0.0186	1168.88	0.0205
0.28	-0.0158	292.5	-0.0183	584.71	0.0189	876.81	0.0186	1168.88	0.0205
0.28	-0.0158	292.5	-0.0183	584.71	0.0189	876.81	0.0186	1168.88	0.0205
0.28	-0.0158	292.5	-0.0177	584.71	0.0189	876.81	0.0186	1168.88	0.0205
0.28	-0.0161	292.5	-0.0177	584.71	0.0189	876.81	0.0186	1168.88	0.0205
0.28	-0.0161	292.5	-0.0177	584.71	0.0189	876.81	0.0186	1168.88	0.0205
0.28	-0.0161	292.5	-0.0183	584.71	0.0192	876.81	0.0186	1168.88	0.0205
0.28	-0.0161	292.5	-0.0183	584.71	0.0192	876.81	0.0186	1168.88	0.0205
0.28	-0.0161	292.5	-0.0183	584.71	0.0192	876.81	0.0189	1168.88	0.0205
0.28	-0.0161	292.5	-0.0177	584.71	0.0195	876.81	0.0189	1168.88	0.0205
0.28	-0.0161	292.5	-0.0177	584.71	0.0195	876.81	0.0189	1168.88	0.0205
0.28	-0.0161	292.5	-0.0177	584.71	0.0195	876.81	0.0189	1168.88	0.0205
0.28	-0.0158	292.5	-0.0183	584.72	0.0192	876.81	0.0189	1168.88	0.0205
0.28	-0.0158	292.5	-0.0183	584.72	0.0192	876.81	0.0189	1168.88	0.0205
0.28	-0.0158	292.5	-0.0183	584.72	0.0192	876.81	0.0189	1168.88	0.0205
0.28	-0.0161	292.5	-0.0183	584.72	0.0192	876.81	0.0186	1168.88	0.0205
0.28	-0.0161	292.5	-0.0183	584.72	0.0192	876.81	0.0186	1168.88	0.0205
0.28	-0.0161	292.51	-0.0177	584.72	0.0189	876.82	0.0186	1168.88	0.0205
0.28	-0.0164	292.51	-0.0177	584.72	0.0189	876.82	0.0186	1168.88	0.0205
0.28	-0.0164	292.51	-0.0177	584.72	0.0189	876.82	0.0186	1168.89	0.0208
0.29	-0.0161	292.51	-0.0177	584.72	0.0189	876.82	0.0186	1168.89	0.0208
0.29	-0.0161	292.51	-0.0177	584.72	0.0189	876.82	0.0186	1168.89	0.0208
0.29	-0.0161	292.51	-0.0177	584.72	0.0189	876.82	0.0186	1168.89	0.0208
0.29	-0.0161	292.51	-0.0177	584.72	0.0189	876.82	0.0186	1168.89	0.0208
0.29	-0.0161	292.51	-0.0177	584.72	0.0189	876.82	0.0186	1168.89	0.0208
0.29	-0.0161	292.51	-0.018	584.72	0.0189	876.82	0.0189	1168.89	0.0208
0.29	-0.0161	292.51	-0.018	584.72	0.0189	876.82	0.0189	1168.89	0.0205
0.29	-0.0161	292.51	-0.018	584.72	0.0189	876.82	0.0189	1168.89	0.0205
0.29	-0.0161	292.51	-0.0183	584.72	0.0189	876.82	0.0189	1168.89	0.0205
0.29	-0.0161	292.51	-0.0183	584.72	0.0189	876.82	0.0192	1168.89	0.0202
0.29	-0.0161	292.51	0.0183	584.72	0.0189	876.82	0.0192	1168.89	0.0202
0.29	-0.0161	292.51	0.0183	584.72	0.0189	876.82	0.0192	1168.89	0.0205
0.29	-0.0161	292.51	0.0183	584.72	0.0189	876.82	0.0189	1168.89	0.0205
0.29	-0.0161	292.51	0.0177	584.72	0.0189	876.82	0.0189	1168.89	0.0205
0.29	-0.0158	292.51	0.0177	584.72	0.0189	876.82	0.0189	1168.89	0.0202
0.29	-0.0158	292.51	0.0177	584.72	0.0189	876.82	0.0189	1168.89	0.0202
0.29	-0.0158	292.51	0.0177	584.72	0.0189	876.82	0.0189	1168.89	0.0208
0.29	-0.0161	292.51	0.0177	584.72	0.0189	876.82	0.0186	1168.89	0.0208
0.29	-0.0161	292.51	0.0177	584.72	0.0189	876.82	0.0186	1168.89	0.0208
0.29	-0.0158	292.51	0.0177	584.72	0.0186	876.82	0.0186	1168.89	0.0208
0.29	-0.0158	292.51	0.0177	584.72	0.0186	876.82	0.0186	1168.89	0.0208
0.29	-0.0158	292.51	0.0177	584.72	0.0186	876.82	0.0186	1168.89	0.0211
0.29	-0.0161	292.51	0.0177	584.72	0.0186	876.82	0.0186	1168.89	0.0211
0.29	-0.0161	292.51	0.0177	584.72	0.0186	876.82	0.0186	1168.89	0.0211
0.29	-0.0161	292.51	0.0177	584.72	0.0186	876.82	0.0189	1168.89	0.0208
0.29	-0.0161	292.51	0.0177	584.72	0.0189	876.82	0.0189	1168.89	0.0208
0.29	-0.0161	292.51	0.0177	584.72	0.0189	876.82	0.0189	1168.89	0.0208
0.29	-0.0161	292.52	0.0177	584.72	0.0189	876.82	0.0189	1168.89	0.0208
0.29	-0.0161	292.52	0.0177	584.73	0.0192	876.82	0.0189	1168.89	0.0208
0.29	-0.0161	292.52	0.0177	584.73	0.0192	876.82	0.0189	1168.89	0.0208
0.29	-0.0161	292.52	0.0177	584.73	0.0195	876.82	0.0189	1168.89	0.0208
0.29	-0.0161	292.52	0.0177	584.73	0.0195	876.82	0.0189	1168.89	0.0208
0.29	-0.0161	292.52	0.0177	584.73	0.0195	876.82	0.0186	1168.89	0.0208
0.29	-0.0161	292.52	0.018	584.73	0.0195	876.83	0.0186	1168.89	0.0205
0.29	-0.0161	292.52	0.018	584.73	0.0195	876.83	0.0186	1168.89	0.0205
0.29	-0.0161	292.52	0.018	584.73	0.0195	876.83	0.0186	1168.9	0.0205
0.3	-0.0161	292.52	0.018	584.73	0.0192	876.83	0.0186	1168.9	0.0208
0.3	-0.0161	292.52	0.018	584.73	0.0192	876.83	0.0186	1168.9	0.0208
0.3	-0.0161	292.52	0.018	584.73	0.0192	876.83	0.0186	1168.9	0.0211
0.3	-0.0158	292.52	0.018	584.73	0.0189	876.83	0.0186	1168.9	0.0211
0.3	-0.0158	292.52	0.018	584.73	0.0189	876.83	0.0186	1168.9	0.0211
0.3	-0.0161	292.52	0.0177	584.73	0.0186	876.83	0.0186	1168.9	0.0214
0.3	-0.0161	292.52	0.0177	584.73	0.0186	876.83	0.0186	1168.9	0.0214
0.3	-0.0161	292.52	0.0177	584.73	0.0186	876.83	0.0189	1168.9	0.0211
0.3	-0.0164	292.52	0.0177	584.73	0.0186	876.83	0.0189	1168.9	0.0211
0.3	-0.0164	292.52	0.0177	584.73	0.0186	876.83	0.0189	1168.9	0.0211
0.3	-0.0164	292.52	0.0177	584.73	0.0186	876.83	0.0192	1168.9	0.0208
0.3	-0.0158	292.52	0.0177	584.73	0.0186	876.83	0.0192	1168.9	0.0208
0.3	-0.0158	292.52	0.0177	584.73	0.0186	876.83	0.0192	1168.9	0.0205
0.3	-0.0158	292.52	0.0177	584.73	0.0186	876.83	0.0192	1168.9	0.0205
0.3	-0.0161	292.52	0.0177	584.73	0.0186	876.83	0.0192	1168.9	0.0205
0.3	-0.0161	292.52	0.0177	584.73	0.0186	876.83	0.0192	1168.9	0.0205
0.3	-0.0164	292.52	0.0177	584.73	0.0189	876.83	0.0192	1168.9	0.0205
0.3	-0.0164	292.52	0.0177	584.73	0.0189	876.83	0.0189	1168.9	0.0208
0.3	-0.0164	292.52	0.0177	584.73	0.0189	876.83	0.0189	1168.9	0.0208
0.3	-0.0161	292.52	0.0177	584.73	0.0189	876.83	0.0189	1168.9	0.0208
0.3	-0.0161	292.52	0.0177	584.73	0.0189	876.83	0.0189	1168.9	0.0211
0.3	-0.0161	292.52	0.0177	584.73	0.0189	876.83	0.0189	1168.9	0.0211
0.3	-0.0161	292.52	0.0177	584.73	0.0189	876.83	0.0189	1168.9	0.0214
0.3	-0.0161	292.52	0.0177	584.73	0.0189	876.83	0.0186	1168.9	0.0214
0.3	-0.0161	292.52	0.018	584.73	0.0189	876.83	0.0186	1168.9	0.0211
0.3	-0.0161	292.52	0.018	584.73	0.0186	876.83	0.0186	1168.9	0.0211
0.3	-0.0161	292.52	0.018	584.73	0.0186	876.83	0.0186	1168.9	0.0211
0.3	-0.0161	292.53	0.018	584.73	0.0186	876.83	0.0186	1168.9	0.0211
0.3	-0.0158	292.53	0.018	584.74	0.0186	876.83	0.0186	1168.9	0.0211
0.3	-0.0158	292.53	0.018	584.74	0.0186	876.83	0.0186	1168.9	0.0208
0.3	-0.0164	292.53	0.018	584.74	0.0186	876.83	0.0186	1168.9	0.0208
0.3	-0.0164	292.53	0.018	584.74	0.0186	876.83	0.0186	1168.9	0.0208
0.3	-0.0164	292.53	0.018	584.74	0.0186	876.83	0.0189	1168.9	0.0208
0.3	-0.0161	292.53	0.0177	584.74	0.0189	876.84	0.0189	1168.9	0.0208
0.3	-0.0161	292.53	0.0177	584.74	0.0189	876.84	0.0189	1168.9	0.0208
0.3	-0.0161	292.53	0.0177	584.74	0.0189	876.84	0.0189	1168.91	0.0208
0.31	-0.0158	292.53	0.0177	584.74	0.0189	876.84	0.0189	1168.91	0.0208
0.31	-0.0158	292.53	0.0177	584.74	0.0189	876.84	0.0189	1168.91	0.0208
0.31	-0.0167	292.53	0.018	584.74	0.0189	876.84	0.0189	1168.91	0.0208
0.31	-0.0167	292.53	0.018	584.74	0.0192	876.84	0.0186	1168.91	0.0208
0.31	-0.0167	292.53	0.018	584.74	0.0192	876.84	0.0186	1168.91	0.0208
0.31	-0.0164	292.53	0.0183	584.74	0.0192	876.84	0.0189	1168.91	0.0208
0.31	-0.0164	292.53	0.0183	584.74	0.0189	876.84	0.0189	1168.91	0.0208
0.31	-0.0164	292.53	0.0183	584.74	0.0189	876.84	0.0189	1168.91	0.0211
0.31	-0.0161	292.53	0.0186	584.74	0.0192	876.84	0.0189	1168.91	0.0211
0.31	-0.0161	292.53	0.0186	584.74	0.0192	876.84	0.0189	1168.91	0.0211
0.31	-0.0161	292.53	0.0186	584.74	0.0192	876.84	0.0189	1168.91	0.0211
0.31	-0.0161	292.53	0.0186	584.74	0.0189	876.84	0.0192	1168.91	0.0211
0.31	-0.0161	292.53	0.0186	584.74	0.0189	876.84	0.0192	1168.91	0.0208
0.31	-0.0161	292.53	0.0186	584.74	0.0189	876.84	0.0189	1168.91	0.0208
0.31	-0.0164	292.53	0.0186	584.74	0.0192	876.84	0.0189	1168.91	0.0208
0.31	-0.0164	292.53	0.0186	584.74	0.0192	876.84	0.0189	1168.91	0.0205
0.31	-0.0161	292.53	0.0186	584.74	0.0192	876.84	0.0189	1168.91	0.0205
0.31	-0.0161	292.53	0.0186	584.74	0.0192	876.84	0.0189	1168.91	0.0205
0.31	-0.0161	292.53	0.0186	584.74	0.0192	876.84	0.0189	1168.91	0.0205
0.31	-0.0164	292.53	0.0186	584.74	0.0192	876.84	0.0189	1168.91	0.0205
0.31	-0.0164	292.53	0.0186	584.74	0.0192	876.84	0.0192	1168.91	0.0205
0.31	-0.0164	292.53	0.0183	584.74	0.0192	876.84	0.0192	1168.91	0.0205
0.31	-0.0158	292.53	0.0183	584.74	0.0189	876.84	0.0192	1168.91	0.0208
0.31	-0.0158	292.53	0.0183	584.74	0.0189	876.84	0.0195	1168.91	0.0208
0.31	-0.0158	292.53	0.018	584.74	0.0189	876.84	0.0195	1168.91	0.0208
0.31	-0.0161	292.53	0.018	584.74	0.0189	876.84	0.0195	1168.91	0.0211
0.31	-0.0161	292.53	0.018	584.74	0.0189	876.84	0.0192	1168.91	0.0211
0.31	-0.0161	292.54	0.0177	584.74	0.0189	876.84	0.0192	1168.91	0.0211
0.31	-0.0164	292.54	0.0177	584.75	0.0192	876.84	0.0189	1168.91	0.0211
0.31	-0.0164	292.54	0.0177	584.75	0.0192	876.84	0.0189	1168.91	0.0208
0.31	-0.0158	292.54	0.0177	584.75	0.0192	876.84	0.0186	1168.91	0.0208
0.31	-0.0158	292.54	0.0177	584.75	0.0195	876.84	0.0186	1168.91	0.0208
0.31	-0.0158	292.54	0.0177	584.75	0.0195	876.84	0.0189	1168.91	0.0205
0.31	-0.0161	292.54	0.0177	584.75	0.0192	876.85	0.0189	1168.91	0.0205
0.31	-0.0161	292.54	0.0177	584.75	0.0192	876.85	0.0189	1168.91	0.0205
0.31	-0.0161	292.54	0.0177	584.75	0.0192	876.85	0.0189	1168.92	0.0205
0.32	-0.0167	292.54	0.0177	584.75	0.0192	876.85	0.0189	1168.92	0.0205
0.32	-0.0167	292.54	0.0177	584.75	0.0192	876.85	0.0189	1168.92	0.0205
0.32	-0.0167	292.54	0.0177	584.75	0.0192	876.85	0.0189	1168.92	0.0205
0.32	-0.0164	292.54	0.0177	584.75	0.0192	876.85	0.0189	1168.92	0.0208
0.32	-0.0164	292.54	0.0177	584.75	0.0192	876.85	0.0189	1168.92	0.0208
0.32	-0.0164	292.54	0.0177	584.75	0.0192	876.85	0.0189	1168.92	0.0208
0.32	-0.0164	292.54	0.0177	584.75	0.0192	876.85	0.0189	1168.92	0.0208
0.32	-0.0164	292.54	0.0177	584.75	0.0192	876.85	0.0189	1168.92	0.0208
0.32	-0.0161	292.54	0.0177	584.75	0.0192	876.85	0.0189	1168.92	0.0208
0.32	-0.0161	292.54	0.0177	584.75	0.0192	876.85	0.0189	1168.92	0.0208
0.32	-0.0161	292.54	0.0177	584.75	0.0192	876.85	0.0189	1168.92	0.0208
0.32	-0.0161	292.54	0.0177	584.75	0.0192	876.85	0.0186	1168.92	0.0208
0.32	-0.0161	292.54	0.0177	584.75	0.0192	876.85	0.0186	1168.92	0.0208
0.32	-0.0161	292.54	0.0177	584.75	0.0192	876.85	0.0186	1168.92	0.0208
0.32	-0.0161	292.54	0.0177	584.75	0.0195	876.85	0.0186	1168.92	0.0208
0.32	-0.0161	292.54	0.0177	584.75	0.0195	876.85	0.0186	1168.92	0.0211
0.32	-0.0164	292.54	0.0177	584.75	0.0195	876.85	0.0189	1168.92	0.0211
0.32	-0.0164	292.54	0.0177	584.75	0.0195	876.85	0.0189	1168.92	0.0211
0.32	-0.0164	292.54	0.0177	584.75	0.0195	876.85	0.0189	1168.92	0.0208
0.32	-0.0161	292.54	0.0177	584.75	0.0195	876.85	0.0189	1168.92	0.0208
0.32	-0.0161	292.54	0.0177	584.75	0.0195	876.85	0.0189	1168.92	0.0208
0.32	-0.0161	292.54	0.0177	584.75	0.0195	876.85	0.0192	1168.92	0.0208
0.32	-0.0164	292.54	0.0177	584.75	0.0192	876.85	0.0192	1168.92	0.0208
0.32	-0.0164	292.54	0.0177	584.75	0.0192	876.85	0.0189	1168.92	0.0208
0.32	-0.0164	292.54	0.018	584.75	0.0192	876.85	0.0189	1168.92	0.0208
0.32	-0.0161	292.54	0.018	584.75	0.0192	876.85	0.0189	1168.92	0.0211
0.32	-0.0161	292.54	0.018	584.75	0.0192	876.85	0.0189	1168.92	0.0211
0.32	-0.0161	292.55	0.0183	584.75	0.0192	876.85	0.0189	1168.92	0.0211
0.32	-0.0167	292.55	0.0183	584.76	0.0192	876.85	0.0186	1168.92	0.0214
0.32	-0.0167	292.55	0.0183	584.76	0.0192	876.85	0.0186	1168.92	0.0214
0.32	-0.0164	292.55	0.0183	584.76	0.0192	876.85	0.0186	1168.92	0.0211
0.32	-0.0164	292.55	0.0183	584.76	0.0195	876.85	0.0186	1168.92	0.0211
0.32	-0.0164	292.55	0.0183	584.76	0.0195	876.85	0.0186	1168.92	0.0211
0.32	-0.0161	292.55	0.0183	584.76	0.0195	876.86	0.0186	1168.92	0.0211
0.32	-0.0161	292.55	0.0183	584.76	0.0195	876.86	0.0186	1168.92	0.0211
0.32	-0.0161	292.55	0.0183	584.76	0.0195	876.86	0.0186	1168.93	0.0208
0.33	-0.0164	292.55	0.0183	584.76	0.0195	876.86	0.0186	1168.93	0.0208
0.33	-0.0164	292.55	0.0183	584.76	0.0195	876.86	0.0186	1168.93	0.0211
0.33	-0.0164	292.55	0.0183	584.76	0.0195	876.86	0.0186	1168.93	0.0211
0.33	-0.0164	292.55	0.0183	584.76	0.0195	876.86	0.0186	1168.93	0.0211
0.33	-0.0164	292.55	0.0183	584.76	0.0195	876.86	0.0189	1168.93	0.0208
0.33	-0.0164	292.55	0.0183	584.76	0.0195	876.86	0.0189	1168.93	0.0208
0.33	-0.0164	292.55	0.0183	584.76	0.0192	876.86	0.0189	1168.93	0.0211
0.33	-0.0164	292.55	0.018	584.76	0.0192	876.86	0.0192	1168.93	0.0211
0.33	-0.0164	292.55	0.018	584.76	0.0192	876.86	0.0192	1168.93	0.0208
0.33	-0.0164	292.55	0.018	584.76	0.0192	876.86	0.0195	1168.93	0.0208
0.33	-0.0164	292.55	0.018	584.76	0.0192	876.86	0.0195	1168.93	0.0208
0.33	-0.0164	292.55	0.018	584.76	0.0189	876.86	0.0195	1168.93	0.0208
0.33	-0.0164	292.55	0.018	584.76	0.0189	876.86	0.0192	1168.93	0.0208
0.33	-0.0164	292.55	0.018	584.76	0.0189	876.86	0.0192	1168.93	0.0208
0.33	-0.0164	292.55	0.018	584.76	0.0192	876.86	0.0192	1168.93	0.0208
0.33	-0.0164	292.55	0.0183	584.76	0.0192	876.86	0.0192	1168.93	0.0208
0.33	-0.0161	292.55	0.0183	584.76	0.0192	876.86	0.0192	1168.93	0.0211
0.33	-0.0161	292.55	0.0183	584.76	0.0189	876.86	0.0192	1168.93	0.0211
0.33	-0.0161	292.55	0.0183	584.76	0.0189	876.86	0.0192	1168.93	0.0211
0.33	-0.0164	292.55	0.0183	584.76	0.0189	876.86	0.0192	1168.93	0.0211
0.33	-0.0164	292.55	0.0183	584.76	0.0189	876.86	0.0192	1168.93	0.0211
0.33	-0.0164	292.55	0.0183	584.76	0.0189	876.86	0.0192	1168.93	0.0211
0.33	-0.0164	292.55	0.0183	584.76	0.0189	876.86	0.0192	1168.93	0.0211
0.33	-0.0164	292.55	0.0183	584.76	0.0186	876.86	0.0192	1168.93	0.0211
0.33	-0.0164	292.55	0.0183	584.76	0.0186	876.86	0.0189	1168.93	0.0211
0.33	-0.0161	292.55	0.0183	584.76	0.0186	876.86	0.0189	1168.93	0.0211
0.33	-0.0161	292.55	0.0186	584.76	0.0186	876.86	0.0192	1168.93	0.0211
0.33	-0.0161	292.56	0.0186	584.76	0.0186	876.86	0.0192	1168.93	0.0211
0.33	-0.0161	292.56	0.0186	584.77	0.0186	876.86	0.0192	1168.93	0.0211
0.33	-0.0161	292.56	0.0186	584.77	0.0186	876.86	0.0192	1168.93	0.0211
0.33	-0.0164	292.56	0.0186	584.77	0.0186	876.86	0.0192	1168.93	0.0211
0.33	-0.0164	292.56	0.0186	584.77	0.0189	876.86	0.0195	1168.93	0.0208
0.33	-0.0164	292.56	0.0186	584.77	0.0189	876.86	0.0195	1168.93	0.0208
0.33	-0.0161	292.56	0.0186	584.77	0.0189	876.87	0.0195	1168.93	0.0211
0.33	-0.0161	292.56	0.0186	584.77	0.0192	876.87	0.0192	1168.93	0.0211
0.33	-0.0161	292.56	0.0186	584.77	0.0192	876.87	0.0192	1168.94	0.0211
0.34	-0.0161	292.56	0.0186	584.77	0.0195	876.87	0.0192	1168.94	0.0211
0.34	-0.0161	292.56	0.0186	584.77	0.0195	876.87	0.0192	1168.94	0.0211
0.34	-0.0161	292.56	0.0186	584.77	0.0195	876.87	0.0189	1168.94	0.0214
0.34	-0.0161	292.56	0.0186	584.77	0.0192	876.87	0.0189	1168.94	0.0214
0.34	-0.0161	292.56	0.0186	584.77	0.0192	876.87	0.0189	1168.94	0.0211
0.34	-0.0161	292.56	0.0186	584.77	0.0192	876.87	0.0192	1168.94	0.0211
0.34	-0.0161	292.56	0.0186	584.77	0.0192	876.87	0.0192	1168.94	0.0211
0.34	-0.0161	292.56	0.0186	584.77	0.0192	876.87	0.0189	1168.94	0.0211
0.34	-0.0167	292.56	0.0186	584.77	0.0192	876.87	0.0189	1168.94	0.0211
0.34	-0.0167	292.56	0.0186	584.77	0.0192	876.87	0.0189	1168.94	0.0211
0.34	-0.0167	292.56	0.0186	584.77	0.0192	876.87	0.0192	1168.94	0.0211
0.34	-0.0164	292.56	0.0186	584.77	0.0195	876.87	0.0192	1168.94	0.0211
0.34	-0.0164	292.56	0.0186	584.77	0.0195	876.87	0.0192	1168.94	0.0211
0.34	-0.0164	292.56	0.0183	584.77	0.0195	876.87	0.0192	1168.94	0.0211
0.34	-0.0164	292.56	0.0183	584.77	0.0195	876.87	0.0192	1168.94	0.0211
0.34	-0.0164	292.56	0.0183	584.77	0.0195	876.87	0.0195	1168.94	0.0211
0.34	-0.0164	292.56	0.0183	584.77	0.0195	876.87	0.0195	1168.94	0.0208
0.34	-0.0164	292.56	0.0183	584.77	0.0195	876.87	0.0195	1168.94	0.0208
0.34	-0.0164	292.56	0.0183	584.77	0.0195	876.87	0.0195	1168.94	0.0208
0.34	-0.0164	292.56	0.0183	584.77	0.0195	876.87	0.0195	1168.94	0.0211
0.34	-0.0164	292.56	0.0183	584.77	0.0195	876.87	0.0195	1168.94	0.0211
0.34	-0.0164	292.56	0.0183	584.77	0.0195	876.87	0.0195	1168.94	0.0211
0.34	-0.0164	292.56	0.0183	584.77	0.0195	876.87	0.0192	1168.94	0.0211
0.34	-0.0164	292.56	0.0183	584.77	0.0192	876.87	0.0192	1168.94	0.0211
0.34	-0.0164	292.56	0.0183	584.77	0.0192	876.87	0.0192	1168.94	0.0214
0.34	-0.0164	292.56	0.0183	584.77	0.0192	876.87	0.0192	1168.94	0.0214
0.34	-0.0164	292.56	0.018	584.77	0.0192	876.87	0.0192	1168.94	0.0214
0.34	-0.0164	292.57	0.018	584.77	0.0192	876.87	0.0189	1168.94	0.0214
0.34	-0.0164	292.57	0.018	584.78	0.0192	876.87	0.0189	1168.94	0.0214
0.34	-0.0164	292.57	0.0183	584.78	0.0192	876.87	0.0189	1168.94	0.0214
0.34	-0.0164	292.57	0.0183	584.78	0.0192	876.87	0.0189	1168.94	0.0214
0.34	-0.0164	292.57	0.0183	584.78	0.0195	876.87	0.0189	1168.94	0.0214
0.34	-0.0164	292.57	0.0183	584.78	0.0195	876.87	0.0186	1168.94	0.0214
0.34	-0.0164	292.57	0.0183	584.78	0.0195	876.88	0.0186	1168.94	0.0214
0.34	-0.0164	292.57	0.0183	584.78	0.0195	876.88	0.0189	1168.94	0.0211
0.34	-0.0164	292.57	0.0186	584.78	0.0195	876.88	0.0189	1168.95	0.0211
0.35	-0.0164	292.57	0.0186	584.78	0.0195	876.88	0.0189	1168.95	0.0211
0.35	-0.0164	292.57	0.0183	584.78	0.0195	876.88	0.0192	1168.95	0.0211
0.35	-0.0161	292.57	0.0183	584.78	0.0195	876.88	0.0192	1168.95	0.0211
0.35	-0.0161	292.57	0.0183	584.78	0.0195	876.88	0.0195	1168.95	0.0211
0.35	-0.0161	292.57	0.0183	584.78	0.0195	876.88	0.0195	1168.95	0.0211
0.35	-0.0161	292.57	0.0183	584.78	0.0195	876.88	0.0192	1168.95	0.0214
0.35	-0.0161	292.57	0.0183	584.78	0.0195	876.88	0.0192	1168.95	0.0214
0.35	-0.0161	292.57	0.0183	584.78	0.0195	876.88	0.0192	1168.95	0.0211
0.35	-0.0164	292.57	0.0183	584.78	0.0195	876.88	0.0192	1168.95	0.0211
0.35	-0.0164	292.57	0.0183	584.78	0.0195	876.88	0.0192	1168.95	0.0211
0.35	-0.0164	292.57	0.0186	584.78	0.0195	876.88	0.0192	1168.95	0.0208
0.35	-0.0164	292.57	0.0186	584.78	0.0195	876.88	0.0192	1168.95	0.0208
0.35	-0.0164	292.57	0.0186	584.78	0.0195	876.88	0.0192	1168.95	0.0205
0.35	-0.0161	292.57	0.0186	584.78	0.0195	876.88	0.0192	1168.95	0.0205
0.35	-0.0161	292.57	0.0186	584.78	0.0195	876.88	0.0192	1168.95	0.0205
0.35	-0.0161	292.57	0.0186	584.78	0.0195	876.88	0.0192	1168.95	0.0205
0.35	-0.0164	292.57	0.0186	584.78	0.0195	876.88	0.0192	1168.95	0.0205
0.35	-0.0164	292.57	0.0186	584.78	0.0195	876.88	0.0192	1168.95	0.0205
0.35	-0.0164	292.57	0.0186	584.78	0.0195	876.88	0.0189	1168.95	0.0205
0.35	-0.0164	292.57	0.0186	584.78	0.0195	876.88	0.0189	1168.95	0.0205
0.35	-0.0164	292.57	0.0186	584.78	0.0195	876.88	0.0192	1168.95	0.0208
0.35	-0.0164	292.57	0.0186	584.78	0.0195	876.88	0.0192	1168.95	0.0208
0.35	-0.0164	292.57	0.0186	584.78	0.0195	876.88	0.0192	1168.95	0.0208
0.35	-0.0164	292.57	0.0186	584.78	0.0195	876.88	0.0192	1168.95	0.0208
0.35	-0.0164	292.57	0.0186	584.78	0.0195	876.88	0.0192	1168.95	0.0208
0.35	-0.0164	292.57	0.0186	584.78	0.0195	876.88	0.0195	1168.95	0.0208
0.35	-0.0164	292.57	0.0186	584.78	0.0195	876.88	0.0195	1168.95	0.0208
0.35	-0.0164	292.58	0.0186	584.78	0.0195	876.88	0.0195	1168.95	0.0208
0.35	-0.0164	292.58	0.0186	584.79	0.0195	876.88	0.0192	1168.95	0.0208
0.35	-0.0164	292.58	0.0183	584.79	0.0195	876.88	0.0192	1168.95	0.0208
0.35	-0.0164	292.58	0.0183	584.79	0.0195	876.88	0.0189	1168.95	0.0211
0.35	-0.0164	292.58	0.0183	584.79	0.0195	876.88	0.0189	1168.95	0.0211
0.35	-0.0161	292.58	0.0183	584.79	0.0195	876.88	0.0189	1168.95	0.0214
0.35	-0.0161	292.58	0.0183	584.79	0.0195	876.89	0.0189	1168.95	0.0214
0.35	-0.0161	292.58	0.0183	584.79	0.0195	876.89	0.0189	1168.95	0.0214
0.35	-0.0164	292.58	0.0183	584.79	0.0195	876.89	0.0189	1168.96	0.0214
0.36	-0.0164	292.58	0.0183	584.79	0.0195	876.89	0.0189	1168.96	0.0214
0.36	-0.0164	292.58	0.0186	584.79	0.0195	876.89	0.0192	1168.96	0.0211
0.36	-0.0164	292.58	0.0186	584.79	0.0195	876.89	0.0192	1168.96	0.0211
0.36	-0.0164	292.58	0.0186	584.79	0.0195	876.89	0.0192	1168.96	0.0211
0.36	-0.0164	292.58	0.0186	584.79	0.0192	876.89	0.0189	1168.96	0.0211
0.36	-0.0164	292.58	0.0186	584.79	0.0192	876.89	0.0189	1168.96	0.0211
0.36	-0.0164	292.58	0.0186	584.79	0.0192	876.89	0.0192	1168.96	0.0211
0.36	-0.0164	292.58	0.0186	584.79	0.0192	876.89	0.0192	1168.96	0.0211
0.36	-0.0164	292.58	0.0186	584.79	0.0192	876.89	0.0192	1168.96	0.0214
0.36	-0.0164	292.58	0.0186	584.79	0.0192	876.89	0.0192	1168.96	0.0214
0.36	-0.0161	292.58	0.0186	584.79	0.0192	876.89	0.0192	1168.96	0.0214
0.36	-0.0161	292.58	0.0186	584.79	0.0192	876.89	0.0192	1168.96	0.0211
0.36	-0.0161	292.58	0.0186	584.79	0.0195	876.89	0.0192	1168.96	0.0211
0.36	-0.0164	292.58	0.0186	584.79	0.0195	876.89	0.0192	1168.96	0.0211
0.36	-0.0164	292.58	0.0186	584.79	0.0195	876.89	0.0192	1168.96	0.0211
0.36	-0.0161	292.58	0.0186	584.79	0.0195	876.89	0.0192	1168.96	0.0211
0.36	-0.0161	292.58	0.0186	584.79	0.0195	876.89	0.0189	1168.96	0.0211
0.36	-0.0161	292.58	0.0186	584.79	0.0195	876.89	0.0189	1168.96	0.0211
0.36	-0.0161	292.58	0.0186	584.79	0.0195	876.89	0.0192	1168.96	0.0214
0.36	-0.0164	292.58	0.0186	584.79	0.0195	876.89	0.0192	1168.96	0.0214
0.36	-0.0164	292.58	0.0186	584.79	0.0195	876.89	0.0192	1168.96	0.0214
0.36	-0.0164	292.58	0.0186	584.79	0.0195	876.89	0.0192	1168.96	0.0211
0.36	-0.0164	292.58	0.0186	584.79	0.0195	876.89	0.0192	1168.96	0.0211
0.36	-0.0164	292.58	0.0186	584.79	0.0195	876.89	0.0192	1168.96	0.0208
0.36	-0.0164	292.58	0.0186	584.79	0.0195	876.89	0.0192	1168.96	0.0208
0.36	-0.0164	292.58	0.0186	584.79	0.0195	876.89	0.0192	1168.96	0.0208
0.36	-0.0164	292.58	0.0183	584.79	0.0195	876.89	0.0192	1168.96	0.0208
0.36	-0.0164	292.59	0.0183	584.79	0.0195	876.89	0.0192	1168.96	0.0208
0.36	-0.0164	292.59	0.0183	584.8	0.0195	876.89	0.0192	1168.96	0.0211
0.36	-0.0164	292.59	0.0183	584.8	0.0195	876.89	0.0192	1168.96	0.0211
0.36	-0.0164	292.59	0.0183	584.8	0.0195	876.89	0.0192	1168.96	0.0214
0.36	-0.0164	292.59	0.0183	584.8	0.0195	876.89	0.0195	1168.96	0.0214
0.36	-0.0167	292.59	0.0183	584.8	0.0195	876.89	0.0195	1168.96	0.0214
0.36	-0.0167	292.59	0.0183	584.8	0.0195	876.9	0.0192	1168.96	0.0214
0.36	-0.0167	292.59	0.0183	584.8	0.0195	876.9	0.0192	1168.96	0.0214
0.36	-0.0164	292.59	0.0186	584.8	0.0195	876.9	0.0189	1168.97	0.0211
0.37	-0.0164	292.59	0.0186	584.8	0.0195	876.9	0.0189	1168.97	0.0211
0.37	-0.0164	292.59	0.0186	584.8	0.0195	876.9	0.0189	1168.97	0.0211
0.37	-0.0164	292.59	0.0186	584.8	0.0195	876.9	0.0186	1168.97	0.0211
0.37	-0.0164	292.59	0.0186	584.8	0.0195	876.9	0.0186	1168.97	0.0211
0.37	-0.0164	292.59	0.0186	584.8	0.0195	876.9	0.0189	1168.97	0.0211
0.37	-0.0164	292.59	0.0186	584.8	0.0195	876.9	0.0189	1168.97	0.0211
0.37	-0.0164	292.59	0.0186	584.8	0.0195	876.9	0.0189	1168.97	0.0211
0.37	-0.0158	292.59	0.0186	584.8	0.0195	876.9	0.0189	1168.97	0.0211
0.37	-0.0158	292.59	0.0186	584.8	0.0195	876.9	0.0189	1168.97	0.0211
0.37	-0.0158	292.59	0.0186	584.8	0.0195	876.9	0.0189	1168.97	0.0208
0.37	-0.0164	292.59	0.0186	584.8	0.0195	876.9	0.0189	1168.97	0.0208
0.37	-0.0164	292.59	0.0186	584.8	0.0195	876.9	0.0189	1168.97	0.0205
0.37	-0.0164	292.59	0.0186	584.8	0.0195	876.9	0.0189	1168.97	0.0205
0.37	-0.0167	292.59	0.0186	584.8	0.0195	876.9	0.0189	1168.97	0.0205
0.37	-0.0167	292.59	0.0186	584.8	0.0195	876.9	0.0189	1168.97	0.0208
0.37	-0.0158	292.59	0.0186	584.8	0.0195	876.9	0.0189	1168.97	0.0208
0.37	-0.0158	292.59	0.0186	584.8	0.0195	876.9	0.0189	1168.97	0.0208
0.37	-0.0158	292.59	0.0186	584.8	0.0195	876.9	0.0192	1168.97	0.0208
0.37	-0.0164	292.59	0.0186	584.8	0.0195	876.9	0.0192	1168.97	0.0211
0.37	-0.0164	292.59	0.0186	584.8	0.0195	876.9	0.0192	1168.97	0.0211
0.37	-0.0164	292.59	0.0186	584.8	0.0195	876.9	0.0192	1168.97	0.0211
0.37	-0.0164	292.59	0.0186	584.8	0.0195	876.9	0.0192	1168.97	0.0211
0.37	-0.0164	292.59	0.0186	584.8	0.0195	876.9	0.0192	1168.97	0.0211
0.37	-0.0164	292.59	0.0186	584.8	0.0195	876.9	0.0192	1168.97	0.0214
0.37	-0.0161	292.59	0.0186	584.8	0.0195	876.9	0.0189	1168.97	0.0214
0.37	-0.0161	292.59	0.0186	584.8	0.0195	876.9	0.0189	1168.97	0.0214
0.37	-0.0167	292.59	0.0186	584.8	0.0195	876.9	0.0189	1168.97	0.0214
0.37	-0.0167	292.6	0.0186	584.8	0.0195	876.9	0.0189	1168.97	0.0214
0.37	-0.0167	292.6	0.0186	584.81	0.0195	876.9	0.0189	1168.97	0.0211
0.37	-0.0167	292.6	0.0186	584.81	0.0195	876.9	0.0192	1168.97	0.0211
0.37	-0.0167	292.6	0.0186	584.81	0.0195	876.9	0.0192	1168.97	0.0211
0.37	-0.0167	292.6	0.0186	584.81	0.0195	876.9	0.0195	1168.97	0.0211
0.37	-0.0164	292.6	0.0186	584.81	0.0195	876.9	0.0195	1168.97	0.0211
0.37	-0.0164	292.6	0.0186	584.81	0.0195	876.91	0.0195	1168.97	0.0208
0.37	-0.0164	292.6	0.0186	584.81	0.0195	876.91	0.0195	1168.97	0.0208
0.37	-0.0164	292.6	0.0186	584.81	0.0195	876.91	0.0195	1168.98	0.0208
0.38	-0.0164	292.6	0.0186	584.81	0.0195	876.91	0.0195	1168.98	0.0211
0.38	-0.0164	292.6	0.0186	584.81	0.0195	876.91	0.0195	1168.98	0.0211
0.38	-0.0164	292.6	0.0186	584.81	0.0195	876.91	0.0195	1168.98	0.0211
0.38	-0.0164	292.6	0.0186	584.81	0.0195	876.91	0.0195	1168.98	0.0211
0.38	-0.0161	292.6	0.0186	584.81	0.0195	876.91	0.0195	1168.98	0.0214
0.38	-0.0161	292.6	0.0186	584.81	0.0195	876.91	0.0195	1168.98	0.0214
0.38	-0.0161	292.6	0.0186	584.81	0.0195	876.91	0.0195	1168.98	0.0214
0.38	-0.0164	292.6	0.0186	584.81	0.0195	876.91	0.0195	1168.98	0.0214
0.38	-0.0164	292.6	0.0186	584.81	0.0195	876.91	0.0195	1168.98	0.0214
0.38	-0.0164	292.6	0.0186	584.81	0.0195	876.91	0.0195	1168.98	0.0214
0.38	-0.0164	292.6	0.0186	584.81	0.0195	876.91	0.0192	1168.98	0.0214
0.38	-0.0164	292.6	0.0186	584.81	0.0195	876.91	0.0192	1168.98	0.0214
0.38	-0.0164	292.6	0.0186	584.81	0.0195	876.91	0.0192	1168.98	0.0214
0.38	-0.0164	292.6	0.0186	584.81	0.0195	876.91	0.0192	1168.98	0.0214
0.38	-0.0164	292.6	0.0186	584.81	0.0195	876.91	0.0192	1168.98	0.0214
0.38	-0.0164	292.6	0.0186	584.81	0.0195	876.91	0.0192	1168.98	0.0214
0.38	-0.0164	292.6	0.0186	584.81	0.0195	876.91	0.0192	1168.98	0.0214
0.38	-0.0164	292.6	0.0186	584.81	0.0195	876.91	0.0192	1168.98	0.0214
0.38	-0.0161	292.6	0.0186	584.81	0.0195	876.91	0.0192	1168.98	0.0214
0.38	-0.0161	292.6	0.0186	584.81	0.0195	876.91	0.0192	1168.98	0.0214
0.38	-0.0161	292.6	0.0186	584.81	0.0195	876.91	0.0192	1168.98	0.0214
0.38	-0.0164	292.6	0.0186	584.81	0.0195	876.91	0.0192	1168.98	0.0214
0.38	-0.0164	292.6	0.0186	584.81	0.0195	876.91	0.0192	1168.98	0.0214
0.38	-0.0164	292.6	0.0186	584.81	0.0195	876.91	0.0192	1168.98	0.0214
0.38	-0.0161	292.6	0.0186	584.81	0.0195	876.91	0.0192	1168.98	0.0214
0.38	-0.0161	292.6	0.0186	584.81	0.0195	876.91	0.0192	1168.98	0.0214
0.38	-0.0161	292.6	0.0186	584.81	0.0195	876.91	0.0192	1168.98	0.0211
0.38	-0.0161	292.61	0.0186	584.81	0.0195	876.91	0.0189	1168.98	0.0211
0.38	-0.0161	292.61	0.0186	584.82	0.0195	876.91	0.0189	1168.98	0.0211
0.38	-0.0164	292.61	0.0186	584.82	0.0195	876.91	0.0189	1168.98	0.0211
0.38	-0.0164	292.61	0.0186	584.82	0.0195	876.91	0.0189	1168.98	0.0211
0.38	-0.0164	292.61	0.0186	584.82	0.0195	876.91	0.0189	1168.98	0.0208
0.38	-0.0161	292.61	0.0186	584.82	0.0195	876.91	0.0192	1168.98	0.0208
0.38	-0.0161	292.61	0.0186	584.82	0.0195	876.92	0.0192	1168.98	0.0208
0.38	-0.0161	292.61	0.0186	584.82	0.0195	876.92	0.0195	1168.98	0.0211
0.38	-0.0161	292.61	0.0186	584.82	0.0195	876.92	0.0195	1168.99	0.0211
0.39	-0.0161	292.61	0.0186	584.82	0.0195	876.92	0.0195	1168.99	0.0208
0.39	-0.0161	292.61	0.0186	584.82	0.0195	876.92	0.0195	1168.99	0.0208
0.39	-0.0164	292.61	0.0186	584.82	0.0195	876.92	0.0195	1168.99	0.0208
0.39	-0.0164	292.61	0.0186	584.82	0.0195	876.92	0.0195	1168.99	0.0208
0.39	-0.0164	292.61	0.0186	584.82	0.0195	876.92	0.0195	1168.99	0.0208
0.39	-0.0164	292.61	0.0186	584.82	0.0195	876.92	0.0195	1168.99	0.0208
0.39	-0.0164	292.61	0.0186	584.82	0.0195	876.92	0.0195	1168.99	0.0208
0.39	-0.0167	292.61	0.0186	584.82	0.0195	876.92	0.0195	1168.99	0.0211
0.39	-0.0167	292.61	0.0186	584.82	0.0195	876.92	0.0195	1168.99	0.0211
0.39	-0.0167	292.61	0.0186	584.82	0.0195	876.92	0.0195	1168.99	0.0211
0.39	-0.0167	292.61	0.0186	584.82	0.0195	876.92	0.0195	1168.99	0.0214
0.39	-0.0167	292.61	0.0186	584.82	0.0195	876.92	0.0195	1168.99	0.0214
0.39	-0.0167	292.61	0.0186	584.82	0.0195	876.92	0.0195	1168.99	0.0214
0.39	-0.0164	292.61	0.0186	584.82	0.0195	876.92	0.0195	1168.99	0.0214
0.39	-0.0164	292.61	0.0186	584.82	0.0195	876.92	0.0195	1168.99	0.0214
0.39	-0.0171	292.61	0.0186	584.82	0.0195	876.92	0.0195	1168.99	0.0214
0.39	-0.0171	292.61	0.0186	584.82	0.0195	876.92	0.0195	1168.99	0.0214
0.39	-0.0171	292.61	0.0186	584.82	0.0195	876.92	0.0195	1168.99	0.0211
0.39	-0.0164	292.61	0.0186	584.82	0.0195	876.92	0.0195	1168.99	0.0211
0.39	-0.0164	292.61	0.0186	584.82	0.0195	876.92	0.0195	1168.99	0.0211
0.39	-0.0164	292.61	0.0186	584.82	0.0195	876.92	0.0195	1168.99	0.0211
0.39	-0.0167	292.61	0.0186	584.82	0.0195	876.92	0.0195	1168.99	0.0211
0.39	-0.0167	292.61	0.0186	584.82	0.0195	876.92	0.0195	1168.99	0.0211
0.39	-0.0164	292.61	0.0186	584.82	0.0195	876.92	0.0195	1168.99	0.0211
0.39	-0.0164	292.61	0.0186	584.82	0.0195	876.92	0.0195	1168.99	0.0211
0.39	-0.0164	292.61	0.0186	584.82	0.0195	876.92	0.0195	1168.99	0.0211
0.39	-0.0164	292.61	0.0186	584.82	0.0195	876.92	0.0195	1168.99	0.0211
0.39	-0.0167	292.62	0.0186	584.82	0.0195	876.92	0.0195	1168.99	0.0211
0.39	-0.0167	292.62	0.0186	584.83	0.0195	876.92	0.0195	1168.99	0.0211
0.39	-0.0167	292.62	0.0186	584.83	0.0195	876.92	0.0195	1168.99	0.0208
0.39	-0.0167	292.62	0.0186	584.83	0.0195	876.92	0.0195	1168.99	0.0208
0.39	-0.0167	292.62	0.0186	584.83	0.0195	876.92	0.0195	1168.99	0.0208
0.39	-0.0164	292.62	0.0186	584.83	0.0195	876.92	0.0195	1168.99	0.0211
0.39	-0.0164	292.62	0.0186	584.83	0.0195	876.93	0.0195	1168.99	0.0211
0.39	-0.0164	292.62	0.0186	584.83	0.0195	876.93	0.0195	1168.99	0.0211
0.39	-0.0164	292.62	0.0186	584.83	0.0195	876.93	0.0195	1169	0.0211
0.4	-0.0164	292.62	0.0186	584.83	0.0195	876.93	0.0195	1169	0.0211
0.4	-0.0164	292.62	0.0186	584.83	0.0195	876.93	0.0195	1169	0.0214
0.4	-0.0164	292.62	0.0186	584.83	0.0195	876.93	0.0195	1169	0.0214
0.4	-0.0164	292.62	0.0186	584.83	0.0195	876.93	0.0195	1169	0.0214
0.4	-0.0167	292.62	0.0186	584.83	0.0195	876.93	0.0195	1169	0.0214
0.4	-0.0167	292.62	0.0186	584.83	0.0195	876.93	0.0195	1169	0.0214
0.4	-0.0167	292.62	0.0186	584.83	0.0195	876.93	0.0192	1169	0.0214
0.4	-0.0167	292.62	0.0186	584.83	0.0195	876.93	0.0192	1169	0.0214
0.4	-0.0167	292.62	0.0186	584.83	0.0195	876.93	0.0192	1169	0.0214
0.4	-0.0167	292.62	0.0186	584.83	0.0195	876.93	0.0192	1169	0.0214
0.4	-0.0164	292.62	0.0186	584.83	0.0195	876.93	0.0192	1169	0.0214
0.4	-0.0164	292.62	0.0186	584.83	0.0195	876.93	0.0192	1169	0.0214
0.4	-0.0164	292.62	0.0186	584.83	0.0195	876.93	0.0192	1169	0.0214
0.4	-0.0164	292.62	0.0186	584.83	0.0195	876.93	0.0195	1169	0.0214
0.4	-0.0164	292.62	0.0186	584.83	0.0195	876.93	0.0195	1169	0.0214
0.4	-0.0164	292.62	0.0186	584.83	0.0195	876.93	0.0195	1169	0.0214
0.4	-0.0164	292.62	0.0186	584.83	0.0195	876.93	0.0195	1169	0.0214
0.4	-0.0164	292.62	0.0186	584.83	0.0195	876.93	0.0195	1169	0.0214
0.4	-0.0164	292.62	0.0186	584.83	0.0195	876.93	0.0195	1169	0.0214
0.4	-0.0164	292.62	0.0186	584.83	0.0195	876.93	0.0195	1169	0.0214
0.4	-0.0164	292.62	0.0186	584.83	0.0195	876.93	0.0192	1169	0.0211
0.4	-0.0161	292.62	0.0186	584.83	0.0195	876.93	0.0192	1169	0.0211
0.4	-0.0161	292.62	0.0186	584.83	0.0195	876.93	0.0192	1169	0.0211
0.4	-0.0167	292.62	0.0186	584.83	0.0195	876.93	0.0192	1169	0.0211
0.4	-0.0167	292.62	0.0186	584.83	0.0195	876.93	0.0192	1169	0.0211
0.4	-0.0167	292.62	0.0186	584.83	0.0195	876.93	0.0192	1169	0.0211
0.4	-0.0164	292.62	0.0186	584.83	0.0195	876.93	0.0192	1169	0.0211
0.4	-0.0164	292.63	0.0186	584.83	0.0195	876.93	0.0195	1169	0.0211
0.4	-0.0164	292.63	0.0186	584.84	0.0195	876.93	0.0195	1169	0.0211
0.4	-0.0161	292.63	0.0186	584.84	0.0195	876.93	0.0195	1169	0.0211
0.4	-0.0161	292.63	0.0186	584.84	0.0195	876.93	0.0195	1169	0.0211
0.4	-0.0161	292.63	0.0186	584.84	0.0195	876.93	0.0195	1169	0.0211
0.4	-0.0164	292.63	0.0186	584.84	0.0195	876.93	0.0195	1169	0.0208
0.4	-0.0164	292.63	0.0186	584.84	0.0195	876.94	0.0195	1169	0.0208
0.4	-0.0164	292.63	0.0186	584.84	0.0195	876.94	0.0195	1169	0.0208
0.4	-0.0164	292.63	0.0186	584.84	0.0195	876.94	0.0192	1169.01	0.0211
0.41	-0.0164	292.63	0.0186	584.84	0.0195	876.94	0.0192	1169.01	0.0211
0.41	-0.0164	292.63	0.0186	584.84	0.0195	876.94	0.0192	1169.01	0.0208
0.41	-0.0164	292.63	0.0186	584.84	0.0195	876.94	0.0192	1169.01	0.0208
0.41	-0.0164	292.63	0.0186	584.84	0.0195	876.94	0.0192	1169.01	0.0208
0.41	-0.0164	292.63	0.0186	584.84	0.0195	876.94	0.0189	1169.01	0.0211
0.41	-0.0164	292.63	0.0186	584.84	0.0195	876.94	0.0189	1169.01	0.0211
0.41	-0.0164	292.63	0.0186	584.84	0.0195	876.94	0.0189	1169.01	0.0211
0.41	-0.0164	292.63	0.0186	584.84	0.0195	876.94	0.0189	1169.01	0.0211
0.41	-0.0164	292.63	0.0186	584.84	0.0195	876.94	0.0189	1169.01	0.0211
0.41	-0.0161	292.63	0.0186	584.84	0.0195	876.94	0.0186	1169.01	0.0211
0.41	-0.0161	292.63	0.0186	584.84	0.0195	876.94	0.0186	1169.01	0.0211
0.41	-0.0161	292.63	0.0186	584.84	0.0195	876.94	0.0186	1169.01	0.0208
0.41	-0.0164	292.63	0.0186	584.84	0.0195	876.94	0.0186	1169.01	-0.0198
0.41	-0.0164	292.63	0.0186	584.84	0.0195	876.94	0.0186	1169.01	-0.0198
0.41	-0.0164	292.63	0.0186	584.84	0.0195	876.94	0.0189	1169.01	-0.0198
0.41	-0.0161	292.63	0.0186	584.84	0.0195	876.94	0.0189	1169.01	-0.0202
0.41	-0.0161	292.63	0.0186	584.84	0.0195	876.94	0.0189	1169.01	-0.0202
0.41	-0.0161	292.63	0.0183	584.84	0.0195	876.94	0.0189	1169.01	-0.0205
0.41	-0.0164	292.63	0.0183	584.84	0.0195	876.94	0.0189	1169.01	-0.0205
0.41	-0.0164	292.63	0.0183	584.84	0.0195	876.94	0.0192	1169.01	-0.0205
0.41	-0.0161	292.63	0.0183	584.84	0.0195	876.94	0.0192	1169.01	-0.0202
0.41	-0.0161	292.63	0.0183	584.84	0.0195	876.94	0.0192	1169.01	-0.0202
0.41	-0.0161	292.63	0.0183	584.84	0.0195	876.94	0.0192	1169.01	-0.0202
0.41	-0.0161	292.63	0.0183	584.84	0.0195	876.94	0.0195	1169.01	-0.0198
0.41	-0.0161	292.63	0.0183	584.84	0.0195	876.94	0.0195	1169.01	-0.0198
0.41	-0.0161	292.63	0.0183	584.84	0.0195	876.94	0.0195	1169.01	-0.0202
0.41	-0.0164	292.63	0.0183	584.84	0.0195	876.94	0.0195	1169.01	-0.0202
0.41	-0.0164	292.64	0.0183	584.84	0.0195	876.94	0.0195	1169.01	-0.0208
0.41	-0.0164	292.64	0.0183	584.85	0.0195	876.94	0.0195	1169.01	-0.0208
0.41	-0.0167	292.64	0.0183	584.85	0.0195	876.94	0.0195	1169.02	-0.0208
0.41	-0.0167	292.64	0.0183	584.85	0.0195	876.94	0.0195	1169.02	-0.0205
0.41	-0.0167	292.64	0.0183	584.85	0.0195	876.94	0.0195	1169.02	-0.0205
0.41	-0.0167	292.64	0.0183	584.85	0.0195	876.94	0.0195	1169.02	-0.0202
0.41	-0.0167	292.64	0.0183	584.85	0.0195	876.95	0.0195	1169.02	-0.0202
0.41	-0.0164	292.64	0.0186	584.85	0.0195	876.95	0.0195	1169.02	-0.0202
0.41	-0.0164	292.64	0.0186	584.85	0.0195	876.95	0.0195	1169.02	-0.0205
0.42	-0.0164	292.64	0.0186	584.85	0.0195	876.95	0.0195	1169.02	-0.0205
0.42	-0.0167	292.64	0.0186	584.85	0.0195	876.95	0.0195	1169.02	-0.0205
0.42	-0.0167	292.64	0.0186	584.85	0.0195	876.95	0.0195	1169.02	-0.0205
0.42	-0.0167	292.64	0.0186	584.85	0.0195	876.95	0.0195	1169.02	-0.0202
0.42	-0.0161	292.64	0.0186	584.85	0.0195	876.95	0.0192	1169.02	-0.0202
0.42	-0.0161	292.64	0.0186	584.85	0.0195	876.95	0.0192	1169.02	-0.0202
0.42	-0.0161	292.64	0.0186	584.85	0.0195	876.95	0.0192	1169.02	-0.0202
0.42	-0.0161	292.64	0.0186	584.85	0.0195	876.95	0.0192	1169.02	-0.0202
0.42	-0.0161	292.64	0.0186	584.85	0.0195	876.95	0.0192	1169.02	-0.0202
0.42	-0.0161	292.64	0.0186	584.85	0.0195	876.95	0.0192	1169.02	-0.0198
0.42	-0.0164	292.64	0.0186	584.85	0.0195	876.95	0.0192	1169.02	-0.0198
0.42	-0.0164	292.64	0.0186	584.85	0.0195	876.95	0.0192	1169.02	-0.0202
0.42	-0.0164	292.64	0.0186	584.85	0.0195	876.95	0.0195	1169.02	-0.0202
0.42	-0.0164	292.64	0.0186	584.85	0.0195	876.95	0.0195	1169.02	-0.0202
0.42	-0.0164	292.64	0.0186	584.85	0.0195	876.95	0.0195	1169.02	-0.0202
0.42	-0.0164	292.64	0.0186	584.85	0.0195	876.95	0.0195	1169.02	-0.0202
0.42	-0.0164	292.64	0.0186	584.85	0.0195	876.95	0.0195	1169.02	-0.0202
0.42	-0.0164	292.64	0.0186	584.85	0.0195	876.95	0.0195	1169.02	-0.0202
0.42	-0.0164	292.64	0.0186	584.85	0.0195	876.95	0.0195	1169.02	-0.0195
0.42	-0.0164	292.64	0.0186	584.85	0.0195	876.95	0.0195	1169.02	-0.0195
0.42	-0.0164	292.64	0.0186	584.85	0.0195	876.95	0.0195	1169.02	-0.0202
0.42	-0.0164	292.64	0.0186	584.85	0.0195	876.95	0.0195	1169.02	-0.0202
0.42	-0.0164	292.64	0.0186	584.85	0.0195	876.95	0.0195	1169.02	-0.0202
0.42	-0.0164	292.64	0.0186	584.85	0.0195	876.95	0.0195	1169.02	-0.0202
0.42	-0.0164	292.64	0.0186	584.85	0.0195	876.95	0.0195	1169.02	-0.0202
0.42	-0.0164	292.64	0.0186	584.85	0.0195	876.95	0.0195	1169.02	-0.0202
0.42	-0.0164	292.64	0.0189	584.85	0.0195	876.95	0.0195	1169.02	-0.0202
0.42	-0.0164	292.65	0.0189	584.85	0.0195	876.95	0.0195	1169.02	-0.0202
0.42	-0.0164	292.65	0.0192	584.86	0.0195	876.95	0.0195	1169.02	-0.0205
0.42	-0.0164	292.65	0.0192	584.86	0.0195	876.95	0.0195	1169.03	-0.0205
0.42	-0.0164	292.65	0.0192	584.86	0.0195	876.95	0.0195	1169.03	-0.0205
0.42	-0.0161	292.65	0.0192	584.86	0.0195	876.95	0.0195	1169.03	-0.0198
0.42	-0.0161	292.65	0.0192	584.86	0.0195	876.95	0.0195	1169.03	-0.0198
0.42	-0.0161	292.65	0.0192	584.86	0.0198	876.96	0.0195	1169.03	-0.0202
0.42	-0.0167	292.65	0.0189	584.86	0.0198	876.96	0.0195	1169.03	-0.0202
0.42	-0.0167	292.65	0.0189	584.86	0.0198	876.96	0.0195	1169.03	-0.0202
0.43	-0.0167	292.65	0.0189	584.86	0.0198	876.96	0.0195	1169.03	-0.0205
0.43	-0.0164	292.65	0.0189	584.86	0.0198	876.96	0.0195	1169.03	-0.0205
0.43	-0.0164	292.65	0.0189	584.86	0.0198	876.96	0.0195	1169.03	-0.0198
0.43	-0.0164	292.65	0.0189	584.86	0.0198	876.96	0.0195	1169.03	-0.0198
0.43	-0.0167	292.65	0.0189	584.86	0.0195	876.96	0.0195	1169.03	-0.0202
0.43	-0.0167	292.65	0.0189	584.86	0.0195	876.96	0.0195	1169.03	-0.0202
0.43	-0.0164	292.65	0.0189	584.86	0.0195	876.96	0.0195	1169.03	-0.0202
0.43	-0.0164	292.65	0.0189	584.86	0.0195	876.96	0.0195	1169.03	-0.0202
0.43	-0.0164	292.65	0.0189	584.86	0.0195	876.96	0.0195	1169.03	-0.0202
0.43	-0.0167	292.65	0.0186	584.86	0.0195	876.96	0.0195	1169.03	-0.0205
0.43	-0.0167	292.65	0.0186	584.86	0.0195	876.96	0.0195	1169.03	-0.0205
0.43	-0.0167	292.65	0.0186	584.86	0.0195	876.96	0.0195	1169.03	-0.0205
0.43	-0.0164	292.65	0.0186	584.86	0.0195	876.96	0.0195	1169.03	-0.0202
0.43	-0.0164	292.65	0.0186	584.86	0.0195	876.96	0.0195	1169.03	-0.0202
0.43	-0.0164	292.65	0.0189	584.86	0.0195	876.96	0.0195	1169.03	-0.0202
0.43	-0.0164	292.65	0.0189	584.86	0.0195	876.96	0.0195	1169.03	-0.0202
0.43	-0.0164	292.65	0.0189	584.86	0.0195	876.96	0.0195	1169.03	-0.0202
0.43	-0.0164	292.65	0.0192	584.86	0.0195	876.96	0.0195	1169.03	-0.0202
0.43	-0.0164	292.65	0.0192	584.86	0.0195	876.96	0.0195	1169.03	-0.0202
0.43	-0.0164	292.65	0.0192	584.86	0.0195	876.96	0.0195	1169.03	-0.0202
0.43	-0.0164	292.65	0.0192	584.86	0.0195	876.96	0.0195	1169.03	-0.0202
0.43	-0.0164	292.65	0.0192	584.86	0.0195	876.96	0.0195	1169.03	-0.0198
0.43	-0.0164	292.65	0.0192	584.86	0.0195	876.96	0.0195	1169.03	-0.0198
0.43	-0.0161	292.65	0.0189	584.86	0.0195	876.96	0.0195	1169.03	-0.0198
0.43	-0.0161	292.65	0.0189	584.86	0.0195	876.96	0.0195	1169.03	-0.0205
0.43	-0.0161	292.65	0.0186	584.86	0.0195	876.96	0.0195	1169.03	-0.0205
0.43	-0.0171	292.65	0.0186	584.86	0.0195	876.96	0.0195	1169.03	-0.0202
0.43	-0.0171	292.66	0.0186	584.86	0.0195	876.96	0.0195	1169.03	-0.0202
0.43	-0.0171	292.66	0.0186	584.87	0.0195	876.96	0.0195	1169.03	-0.0202
0.43	-0.0164	292.66	0.0186	584.87	0.0195	876.96	0.0195	1169.04	-0.0202
0.43	-0.0164	292.66	0.0186	584.87	0.0195	876.96	0.0195	1169.04	-0.0202
0.43	-0.0167	292.66	0.0186	584.87	0.0195	876.96	0.0195	1169.04	-0.0202
0.43	-0.0167	292.66	0.0186	584.87	0.0195	876.96	0.0195	1169.04	-0.0202
0.43	-0.0167	292.66	0.0186	584.87	0.0195	876.97	0.0195	1169.04	-0.0198
0.43	-0.0167	292.66	0.0189	584.87	0.0195	876.97	0.0195	1169.04	-0.0198
0.43	-0.0167	292.66	0.0189	584.87	0.0195	876.97	0.0195	1169.04	-0.0198
0.44	-0.0167	292.66	0.0192	584.87	0.0195	876.97	0.0195	1169.04	-0.0205
0.44	-0.0167	292.66	0.0192	584.87	0.0195	876.97	0.0195	1169.04	-0.0205
0.44	-0.0167	292.66	0.0192	584.87	0.0195	876.97	0.0195	1169.04	-0.0205
0.44	-0.0164	292.66	0.0192	584.87	0.0195	876.97	0.0195	1169.04	-0.0202
0.44	-0.0164	292.66	0.0192	584.87	0.0195	876.97	0.0195	1169.04	-0.0202
0.44	-0.0164	292.66	0.0192	584.87	0.0195	876.97	0.0195	1169.04	-0.0208
0.44	-0.0167	292.66	0.0192	584.87	0.0195	876.97	0.0195	1169.04	-0.0208
0.44	-0.0167	292.66	0.0192	584.87	0.0195	876.97	0.0195	1169.04	-0.0198
0.44	-0.0167	292.66	0.0192	584.87	0.0195	876.97	0.0195	1169.04	-0.0198
0.44	-0.0164	292.66	0.0192	584.87	0.0195	876.97	0.0195	1169.04	-0.0198
0.44	-0.0164	292.66	0.0192	584.87	0.0195	876.97	0.0195	1169.04	-0.0202
0.44	-0.0164	292.66	0.0192	584.87	0.0195	876.97	0.0195	1169.04	-0.0202
0.44	-0.0167	292.66	0.0192	584.87	0.0195	876.97	0.0195	1169.04	-0.0202
0.44	-0.0167	292.66	0.0192	584.87	0.0195	876.97	0.0195	1169.04	-0.0202
0.44	-0.0164	292.66	0.0189	584.87	0.0195	876.97	0.0195	1169.04	-0.0202
0.44	-0.0164	292.66	0.0189	584.87	0.0195	876.97	0.0195	1169.04	-0.0202
0.44	-0.0164	292.66	0.0189	584.87	0.0195	876.97	0.0195	1169.04	-0.0202
0.44	-0.0161	292.66	0.0186	584.87	0.0195	876.97	0.0195	1169.04	-0.0205
0.44	-0.0161	292.66	0.0186	584.87	0.0195	876.97	0.0195	1169.04	-0.0205
0.44	-0.0161	292.66	0.0186	584.87	0.0195	876.97	0.0195	1169.04	-0.0198
0.44	-0.0164	292.66	0.0189	584.87	0.0195	876.97	0.0195	1169.04	-0.0198
0.44	-0.0164	292.66	0.0189	584.87	0.0195	876.97	0.0195	1169.04	-0.0198
0.44	-0.0164	292.66	0.0189	584.87	0.0195	876.97	0.0195	1169.04	-0.0205
0.44	-0.0167	292.66	0.0189	584.87	0.0195	876.97	0.0195	1169.04	-0.0205
0.44	-0.0167	292.66	0.0189	584.87	0.0195	876.97	0.0195	1169.04	-0.0205
0.44	-0.0164	292.66	0.0192	584.87	0.0195	876.97	0.0195	1169.04	-0.0202
0.44	-0.0164	292.66	0.0192	584.87	0.0195	876.97	0.0195	1169.04	-0.0202
0.44	-0.0164	292.67	0.0192	584.87	0.0195	876.97	0.0195	1169.04	-0.0205
0.44	-0.0164	292.67	0.0189	584.88	0.0195	876.97	0.0195	1169.04	-0.0205
0.44	-0.0164	292.67	0.0189	584.88	0.0195	876.97	0.0195	1169.05	-0.0202
0.44	-0.0164	292.67	0.0189	584.88	0.0195	876.97	0.0195	1169.05	-0.0202
0.44	-0.0164	292.67	0.0192	584.88	0.0195	876.97	0.0195	1169.05	-0.0202
0.44	-0.0164	292.67	0.0192	584.88	0.0195	876.97	0.0195	1169.05	-0.0202
0.44	-0.0164	292.67	0.0192	584.88	0.0195	876.98	0.0198	1169.05	-0.0202
0.44	-0.0164	292.67	0.0192	584.88	0.0195	876.98	0.0198	1169.05	-0.0202
0.44	-0.0164	292.67	0.0192	584.88	0.0195	876.98	0.0198	1169.05	-0.0202
0.45	-0.0164	292.67	0.0192	584.88	0.0195	876.98	0.0198	1169.05	-0.0202
0.45	-0.0167	292.67	0.0192	584.88	0.0195	876.98	0.0198	1169.05	-0.0198
0.45	-0.0167	292.67	0.0192	584.88	0.0195	876.98	0.0198	1169.05	-0.0198
0.45	-0.0167	292.67	0.0192	584.88	0.0195	876.98	0.0198	1169.05	-0.0198
0.45	-0.0167	292.67	0.0192	584.88	0.0195	876.98	0.0195	1169.05	-0.0198
0.45	-0.0167	292.67	0.0192	584.88	0.0195	876.98	0.0195	1169.05	-0.0198
0.45	-0.0171	292.67	0.0192	584.88	0.0195	876.98	0.0195	1169.05	-0.0202
0.45	-0.0171	292.67	0.0192	584.88	0.0195	876.98	0.0195	1169.05	-0.0202
0.45	-0.0171	292.67	0.0192	584.88	0.0195	876.98	0.0195	1169.05	-0.0198
0.45	-0.0164	292.67	0.0192	584.88	0.0195	876.98	0.0195	1169.05	-0.0198
0.45	-0.0164	292.67	0.0192	584.88	0.0195	876.98	0.0195	1169.05	-0.0198
0.45	-0.0167	292.67	0.0189	584.88	0.0195	876.98	0.0198	1169.05	-0.0198
0.45	-0.0167	292.67	0.0189	584.88	0.0195	876.98	0.0198	1169.05	-0.0198
0.45	-0.0167	292.67	0.0189	584.88	0.0195	876.98	0.0198	1169.05	-0.0205
0.45	-0.0167	292.67	0.0186	584.88	0.0195	876.98	0.0198	1169.05	-0.0205
0.45	-0.0164	292.67	0.0186	584.88	0.0195	876.98	0.0198	1169.05	-0.0205
0.45	-0.0164	292.67	0.0186	584.88	0.0195	876.98	0.0198	1169.05	-0.0198
0.45	-0.0167	292.67	0.0186	584.88	0.0195	876.98	0.0198	1169.05	-0.0198
0.45	-0.0167	292.67	0.0186	584.88	0.0195	876.98	0.0198	1169.05	-0.0202
0.45	-0.0167	292.67	0.0186	584.88	0.0195	876.98	0.0198	1169.05	-0.0202
0.45	-0.0164	292.67	0.0186	584.88	0.0195	876.98	0.0198	1169.05	-0.0202
0.45	-0.0164	292.67	0.0186	584.88	0.0195	876.98	0.0198	1169.05	-0.0198
0.45	-0.0164	292.67	0.0186	584.88	0.0195	876.98	0.0198	1169.05	-0.0198
0.45	-0.0167	292.67	0.0186	584.88	0.0195	876.98	0.0198	1169.05	-0.0202
0.45	-0.0167	292.67	0.0186	584.88	0.0195	876.98	0.0198	1169.05	-0.0202
0.45	-0.0164	292.67	0.0189	584.88	0.0195	876.98	0.0198	1169.05	-0.0202
0.45	-0.0164	292.67	0.0189	584.88	0.0195	876.98	0.0198	1169.05	-0.0202
0.45	-0.0164	292.68	0.0189	584.88	0.0195	876.98	0.0198	1169.05	-0.0202
0.45	-0.0167	292.68	0.0192	584.89	0.0195	876.98	0.0198	1169.05	-0.0202
0.45	-0.0167	292.68	0.0192	584.89	0.0195	876.98	0.0198	1169.06	-0.0202
0.45	-0.0167	292.68	0.0192	584.89	0.0195	876.98	0.0202	1169.06	-0.0205
0.45	-0.0164	292.68	0.0192	584.89	0.0195	876.98	0.0202	1169.06	-0.0205
0.45	-0.0164	292.68	0.0192	584.89	0.0195	876.98	0.0202	1169.06	-0.0205
0.45	-0.0164	292.68	0.0192	584.89	0.0195	876.99	0.0198	1169.06	-0.0198
0.45	-0.0167	292.68	0.0192	584.89	0.0195	876.99	0.0198	1169.06	-0.0198
0.45	-0.0167	292.68	0.0192	584.89	0.0195	876.99	0.0202	1169.06	-0.0205
0.46	-0.0167	292.68	0.0189	584.89	0.0195	876.99	0.0202	1169.06	-0.0205
0.46	-0.0167	292.68	0.0189	584.89	0.0195	876.99	0.0202	1169.06	-0.0205
0.46	-0.0167	292.68	0.0189	584.89	0.0195	876.99	0.0198	1169.06	-0.0205
0.46	-0.0167	292.68	0.0189	584.89	0.0195	876.99	0.0198	1169.06	-0.0205
0.46	-0.0167	292.68	0.0189	584.89	0.0195	876.99	0.0198	1169.06	-0.0198
0.46	-0.0167	292.68	0.0189	584.89	0.0195	876.99	0.0198	1169.06	-0.0198
0.46	-0.0164	292.68	0.0189	584.89	0.0195	876.99	0.0195	1169.06	-0.0198
0.46	-0.0164	292.68	0.0189	584.89	0.0195	876.99	0.0195	1169.06	-0.0198
0.46	-0.0167	292.68	0.0189	584.89	0.0195	876.99	0.0195	1169.06	-0.0198
0.46	-0.0167	292.68	0.0189	584.89	0.0195	876.99	0.0195	1169.06	-0.0202
0.46	-0.0167	292.68	0.0189	584.89	0.0195	876.99	0.0195	1169.06	-0.0202
0.46	-0.0167	292.68	0.0189	584.89	0.0195	876.99	0.0195	1169.06	-0.0205
0.46	-0.0171	292.68	0.0189	584.89	0.0195	876.99	0.0195	1169.06	-0.0205
0.46	-0.0171	292.68	0.0189	584.89	0.0195	876.99	0.0198	1169.06	-0.0202
0.46	-0.0171	292.68	0.0186	584.89	0.0195	876.99	0.0198	1169.06	-0.0202
0.46	-0.0171	292.68	0.0186	584.89	0.0195	876.99	0.0198	1169.06	-0.0202
0.46	-0.0171	292.68	0.0186	584.89	0.0195	876.99	0.0198	1169.06	-0.0202
0.46	-0.0171	292.68	0.0189	584.89	0.0195	876.99	0.0198	1169.06	-0.0202
0.46	-0.0171	292.68	0.0189	584.89	0.0195	876.99	0.0198	1169.06	-0.0202
0.46	-0.0171	292.68	0.0189	584.89	0.0195	876.99	0.0198	1169.06	-0.0202
0.46	-0.0167	292.68	0.0189	584.89	0.0195	876.99	0.0198	1169.06	-0.0202
0.46	-0.0167	292.68	0.0189	584.89	0.0195	876.99	0.0195	1169.06	-0.0202
0.46	-0.0164	292.68	0.0192	584.89	0.0195	876.99	0.0195	1169.06	-0.0202
0.46	-0.0164	292.68	0.0192	584.89	0.0195	876.99	0.0195	1169.06	-0.0202
0.46	-0.0164	292.68	0.0192	584.89	0.0195	876.99	0.0195	1169.06	-0.0202
0.46	-0.0167	292.68	0.0189	584.89	0.0195	876.99	0.0195	1169.06	-0.0202
0.46	-0.0167	292.68	0.0189	584.89	0.0195	876.99	0.0195	1169.06	-0.0198
0.46	-0.0167	292.69	0.0189	584.89	0.0195	876.99	0.0195	1169.06	-0.0198
0.46	-0.0167	292.69	0.0192	584.9	0.0195	876.99	0.0195	1169.06	-0.0205
0.46	-0.0167	292.69	0.0192	584.9	0.0195	876.99	0.0195	1169.07	-0.0205
0.46	-0.0167	292.69	0.0192	584.9	0.0195	876.99	0.0195	1169.07	-0.0205
0.46	-0.0167	292.69	0.0192	584.9	0.0195	876.99	0.0195	1169.07	-0.0198
0.46	-0.0167	292.69	0.0192	584.9	0.0195	876.99	0.0195	1169.07	-0.0198
0.46	-0.0167	292.69	0.0195	584.9	0.0195	877	0.0195	1169.07	-0.0205
0.46	-0.0167	292.69	0.0195	584.9	0.0195	877	0.0195	1169.07	-0.0205
0.46	-0.0167	292.69	0.0195	584.9	0.0195	877	0.0195	1169.07	-0.0205
0.47	-0.0164	292.69	0.0195	584.9	0.0195	877	0.0195	1169.07	-0.0202
0.47	-0.0164	292.69	0.0195	584.9	0.0195	877	0.0195	1169.07	-0.0202
0.47	-0.0164	292.69	0.0195	584.9	0.0195	877	0.0195	1169.07	-0.0202
0.47	-0.0171	292.69	0.0192	584.9	0.0195	877	0.0195	1169.07	-0.0202
0.47	-0.0171	292.69	0.0192	584.9	0.0195	877	0.0195	1169.07	-0.0202
0.47	-0.0171	292.69	0.0192	584.9	0.0195	877	0.0195	1169.07	-0.0202
0.47	-0.0161	292.69	0.0192	584.9	0.0195	877	0.0195	1169.07	-0.0202
0.47	-0.0161	292.69	0.0192	584.9	0.0195	877	0.0195	1169.07	-0.0202
0.47	-0.0167	292.69	0.0189	584.9	0.0195	877	0.0195	1169.07	-0.0202
0.47	-0.0167	292.69	0.0189	584.9	0.0195	877	0.0195	1169.07	-0.0202
0.47	-0.0167	292.69	0.0189	584.9	0.0195	877	0.0195	1169.07	-0.0202
0.47	-0.0171	292.69	0.0192	584.9	0.0195	877	0.0195	1169.07	-0.0202
0.47	-0.0171	292.69	0.0192	584.9	0.0195	877	0.0195	1169.07	-0.0202
0.47	-0.0171	292.69	0.0192	584.9	0.0195	877	0.0195	1169.07	-0.0202
0.47	-0.0164	292.69	0.0189	584.9	0.0195	877	0.0195	1169.07	-0.0202
0.47	-0.0164	292.69	0.0189	584.9	0.0195	877	0.0195	1169.07	-0.0202
0.47	-0.0164	292.69	0.0189	584.9	0.0195	877	0.0195	1169.07	-0.0205
0.47	-0.0171	292.69	0.0192	584.9	0.0195	877	0.0198	1169.07	-0.0205
0.47	-0.0171	292.69	0.0192	584.9	0.0195	877	0.0198	1169.07	-0.0205
0.47	-0.0164	292.69	0.0189	584.9	0.0195	877	0.0202	1169.07	-0.0198
0.47	-0.0164	292.69	0.0189	584.9	0.0195	877	0.0202	1169.07	-0.0198
0.47	-0.0164	292.69	0.0189	584.9	0.0195	877	0.0202	1169.07	-0.0198
0.47	-0.0164	292.69	0.0189	584.9	0.0195	877	0.0202	1169.07	-0.0202
0.47	-0.0164	292.69	0.0189	584.9	0.0195	877	0.0202	1169.07	-0.0202
0.47	-0.0164	292.69	0.0189	584.9	0.0195	877	0.0198	1169.07	-0.0202
0.47	-0.0167	292.69	0.0189	584.9	0.0195	877	0.0198	1169.07	-0.0202
0.47	-0.0167	292.69	0.0189	584.9	0.0195	877	0.0198	1169.07	-0.0198
0.47	-0.0167	292.7	0.0189	584.9	0.0195	877	0.0195	1169.07	-0.0198
0.47	-0.0167	292.7	0.0192	584.91	0.0195	877	0.0195	1169.07	-0.0198
0.47	-0.0167	292.7	0.0192	584.91	0.0195	877	0.0195	1169.08	-0.0202
0.47	-0.0167	292.7	0.0192	584.91	0.0195	877	0.0195	1169.08	-0.0202
0.47	-0.0167	292.7	0.0192	584.91	0.0195	877	0.0195	1169.08	-0.0202
0.47	-0.0167	292.7	0.0192	584.91	0.0195	877	0.0195	1169.08	-0.0202
0.47	-0.0171	292.7	0.0192	584.91	0.0195	877.01	0.0195	1169.08	-0.0202
0.47	-0.0171	292.7	0.0192	584.91	0.0195	877.01	0.0198	1169.08	-0.0202
0.47	-0.0171	292.7	0.0192	584.91	0.0195	877.01	0.0198	1169.08	-0.0202
0.48	-0.0167	292.7	0.0192	584.91	0.0195	877.01	0.0198	1169.08	-0.0202
0.48	-0.0167	292.7	0.0192	584.91	0.0195	877.01	0.0198	1169.08	-0.0202
0.48	-0.0167	292.7	0.0192	584.91	0.0195	877.01	0.0198	1169.08	-0.0202
0.48	-0.0164	292.7	0.0192	584.91	0.0195	877.01	0.0202	1169.08	-0.0202
0.48	-0.0164	292.7	0.0192	584.91	0.0195	877.01	0.0202	1169.08	-0.0202
0.48	-0.0164	292.7	0.0192	584.91	0.0195	877.01	0.0198	1169.08	-0.0202
0.48	-0.0167	292.7	0.0192	584.91	0.0195	877.01	0.0198	1169.08	-0.0202
0.48	-0.0167	292.7	0.0192	584.91	0.0195	877.01	0.0198	1169.08	-0.0202
0.48	-0.0171	292.7	0.0192	584.91	0.0195	877.01	0.0202	1169.08	-0.0205
0.48	-0.0171	292.7	0.0192	584.91	0.0195	877.01	0.0202	1169.08	-0.0205
0.48	-0.0171	292.7	0.0192	584.91	0.0195	877.01	-0.0186	1169.08	-0.0202
0.48	-0.0167	292.7	0.0195	584.91	0.0195	877.01	-0.0186	1169.08	-0.0202
0.48	-0.0167	292.7	0.0195	584.91	0.0195	877.01	-0.0186	1169.08	-0.0202
0.48	-0.0167	292.7	0.0195	584.91	0.0195	877.01	-0.0183	1169.08	-0.0205
0.48	-0.0167	292.7	0.0195	584.91	0.0195	877.01	-0.0183	1169.08	-0.0205
0.48	-0.0167	292.7	0.0195	584.91	0.0195	877.01	-0.0189	1169.08	-0.0205
0.48	-0.0164	292.7	0.0195	584.91	0.0195	877.01	-0.0189	1169.08	-0.0205
0.48	-0.0164	292.7	0.0195	584.91	0.0195	877.01	-0.0189	1169.08	-0.0205
0.48	-0.0164	292.7	0.0195	584.91	0.0195	877.01	-0.0189	1169.08	-0.0198
0.48	-0.0164	292.7	0.0195	584.91	0.0195	877.01	-0.0189	1169.08	-0.0198
0.48	-0.0167	292.7	0.0195	584.91	0.0195	877.01	-0.0186	1169.08	-0.0202
0.48	-0.0167	292.7	0.0195	584.91	0.0195	877.01	-0.0186	1169.08	-0.0202
0.48	-0.0164	292.7	0.0195	584.91	0.0198	877.01	-0.0186	1169.08	-0.0202
0.48	-0.0164	292.7	0.0195	584.91	0.0198	877.01	-0.0186	1169.08	-0.0202
0.48	-0.0164	292.7	0.0195	584.91	0.0198	877.01	-0.0186	1169.08	-0.0202
0.48	-0.0167	292.7	0.0195	584.91	0.0202	877.01	-0.0189	1169.08	-0.0202
0.48	-0.0167	292.7	0.0195	584.91	0.0202	877.02	-0.0189	1169.08	-0.0202
0.48	-0.0167	292.71	0.0195	584.91	0.0202	877.02	-0.0186	1169.08	-0.0205
0.48	-0.0171	292.71	0.0195	584.92	0.0205	877.02	-0.0186	1169.08	-0.0205
0.48	-0.0171	292.71	0.0195	584.92	0.0205	877.02	-0.0189	1169.09	-0.0205
0.48	-0.0167	292.71	0.0192	584.92	0.0205	877.02	-0.0189	1169.09	-0.0205
0.48	-0.0167	292.71	0.0192	584.92	0.0202	877.02	-0.0189	1169.09	-0.0205
0.48	-0.0167	292.71	0.0192	584.92	0.0202	877.02	-0.0186	1169.09	-0.0202
0.48	-0.0167	292.71	0.0192	584.92	0.0202	877.02	-0.0186	1169.09	-0.0202
0.48	-0.0167	292.71	0.0192	584.92	0.0198	877.02	-0.0186	1169.09	-0.0202
0.48	-0.0167	292.71	0.0192	584.92	0.0198	877.02	-0.0186	1169.09	-0.0205
0.49	-0.0171	292.71	0.0192	584.92	0.0198	877.02	-0.0186	1169.09	-0.0205
0.49	-0.0171	292.71	0.0192	584.92	0.0195	877.02	-0.0189	1169.09	-0.0202
0.49	-0.0171	292.71	0.0192	584.92	0.0195	877.02	-0.0189	1169.09	-0.0202
0.49	-0.0167	292.71	0.0192	584.92	0.0198	877.02	-0.0186	1169.09	-0.0202
0.49	-0.0167	292.71	0.0192	584.92	0.0198	877.02	-0.0186	1169.09	-0.0205
0.49	-0.0167	292.71	0.0192	584.92	0.0198	877.02	-0.0186	1169.09	-0.0205
0.49	-0.0167	292.71	0.0192	584.92	0.0202	877.02	-0.0189	1169.09	-0.0205
0.49	-0.0167	292.71	0.0192	584.92	0.0202	877.02	-0.0189	1169.09	-0.0205
0.49	-0.0171	292.71	0.0189	584.92	0.0202	877.02	-0.0189	1169.09	-0.0202
0.49	-0.0171	292.71	0.0189	584.92	0.0202	877.02	-0.0189	1169.09	-0.0202
0.49	-0.0171	292.71	0.0189	584.92	0.0202	877.02	-0.0189	1169.09	-0.0202
0.49	-0.0167	292.71	0.0189	584.92	0.0202	877.02	-0.0189	1169.09	-0.0202
0.49	-0.0167	292.71	0.0189	584.92	0.0202	877.02	-0.0189	1169.09	-0.0202
0.49	-0.0171	292.71	0.0189	584.92	0.0202	877.02	-0.0186	1169.09	-0.0202
0.49	-0.0171	292.71	0.0189	584.92	0.0202	877.02	-0.0186	1169.09	-0.0202
0.49	-0.0171	292.71	0.0189	584.92	0.0202	877.02	-0.0186	1169.09	-0.0198
0.49	-0.0171	292.71	0.0192	584.92	0.0202	877.02	-0.0183	1169.09	-0.0198
0.49	-0.0167	292.71	0.0192	584.92	0.0202	877.02	-0.0183	1169.09	-0.0198
0.49	-0.0167	292.71	0.0192	584.92	0.0202	877.02	-0.0189	1169.09	-0.0198
0.49	-0.0167	292.71	0.0195	584.92	0.0202	877.02	-0.0189	1169.09	-0.0198
0.49	-0.0167	292.71	0.0195	584.92	0.0198	877.02	-0.0189	1169.09	-0.0202
0.49	-0.0167	292.71	0.0195	584.92	0.0198	877.02	-0.0189	1169.09	-0.0202
0.49	-0.0164	292.71	0.0195	584.92	0.0198	877.02	-0.0189	1169.09	-0.0202
0.49	-0.0164	292.71	0.0195	584.92	0.0195	877.02	-0.0186	1169.09	-0.0202
0.49	-0.0171	292.71	0.0195	584.92	0.0195	877.02	-0.0186	1169.09	-0.0202
0.49	-0.0171	292.71	0.0195	584.92	0.0198	877.02	-0.0189	1169.09	-0.0202
0.49	-0.0171	292.71	0.0195	584.92	0.0198	877.03	-0.0189	1169.09	-0.0202
0.49	-0.0171	292.72	0.0195	584.92	0.0198	877.03	-0.0189	1169.09	-0.0202
0.49	-0.0167	292.72	0.0195	584.93	0.0202	877.03	-0.0189	1169.09	-0.0198
0.49	-0.0167	292.72	0.0195	584.93	0.0202	877.03	-0.0189	1169.1	-0.0198
0.49	-0.0167	292.72	0.0195	584.93	0.0202	877.03	-0.0189	1169.1	-0.0202
0.49	-0.0167	292.72	0.0195	584.93	0.0202	877.03	-0.0189	1169.1	-0.0202
0.49	-0.0167	292.72	0.0195	584.93	0.0202	877.03	-0.0189	1169.1	-0.0202
0.49	-0.0167	292.72	0.0195	584.93	0.0202	877.03	-0.0189	1169.1	-0.0202
0.49	-0.0167	292.72	0.0195	584.93	0.0202	877.03	-0.0189	1169.1	-0.0202
0.49	-0.0167	292.72	0.0195	584.93	0.0202	877.03	-0.0189	1169.1	-0.0202
0.5	-0.0167	292.72	0.0195	584.93	0.0202	877.03	-0.0189	1169.1	-0.0202
0.5	-0.0167	292.72	0.0195	584.93	0.0202	877.03	-0.0189	1169.1	-0.0202
0.5	-0.0167	292.72	0.0195	584.93	0.0202	877.03	-0.0189	1169.1	-0.0198
0.5	-0.0167	292.72	0.0195	584.93	0.0202	877.03	-0.0189	1169.1	-0.0198
0.5	-0.0167	292.72	0.0195	584.93	0.0202	877.03	-0.0189	1169.1	-0.0202
0.5	-0.0171	292.72	0.0195	584.93	0.0202	877.03	-0.0189	1169.1	-0.0202
0.5	-0.0171	292.72	0.0195	584.93	0.0202	877.03	-0.0186	1169.1	-0.0202
0.5	-0.0171	292.72	0.0195	584.93	0.0202	877.03	-0.0186	1169.1	-0.0202
0.5	-0.0167	292.72	0.0195	584.93	0.0202	877.03	-0.0186	1169.1	-0.0202
0.5	-0.0167	292.72	0.0195	584.93	0.0198	877.03	-0.0186	1169.1	-0.0202
0.5	-0.0167	292.72	0.0195	584.93	0.0198	877.03	-0.0186	1169.1	-0.0202
0.5	-0.0167	292.72	0.0195	584.93	0.0198	877.03	-0.0189	1169.1	-0.0202
0.5	-0.0167	292.72	0.0195	584.93	0.0198	877.03	-0.0189	1169.1	-0.0198
0.5	-0.0167	292.72	0.0195	584.93	0.0198	877.03	-0.0189	1169.1	-0.0198
0.5	-0.0167	292.72	0.0195	584.93	0.0195	877.03	-0.0189	1169.1	-0.0202
0.5	-0.0167	292.72	0.0195	584.93	0.0195	877.03	-0.0189	1169.1	-0.0202
0.5	-0.0167	292.72	0.0192	584.93	0.0195	877.03	-0.0189	1169.1	-0.0202
0.5	-0.0167	292.72	0.0192	584.93	0.0195	877.03	-0.0189	1169.1	-0.0202
0.5	-0.0167	292.72	0.0192	584.93	0.0195	877.03	-0.0189	1169.1	-0.0202
0.5	-0.0164	292.72	0.0192	584.93	0.0195	877.03	-0.0189	1169.1	-0.0198
0.5	-0.0164	292.72	0.0192	584.93	0.0195	877.03	-0.0189	1169.1	-0.0198
0.5	-0.0164	292.72	0.0192	584.93	0.0195	877.03	-0.0189	1169.1	-0.0202
0.5	-0.0167	292.72	0.0189	584.93	0.0195	877.03	-0.0189	1169.1	-0.0202
0.5	-0.0167	292.72	0.0189	584.93	0.0198	877.03	-0.0189	1169.1	-0.0202
0.5	-0.0164	292.72	0.0192	584.93	0.0198	877.03	-0.0189	1169.1	-0.0198
0.5	-0.0164	292.72	0.0192	584.93	0.0198	877.03	-0.0189	1169.1	-0.0198
0.5	-0.0164	292.72	0.0192	584.93	0.0198	877.04	-0.0189	1169.1	-0.0202
0.5	-0.0164	292.73	0.0192	584.93	0.0198	877.04	-0.0189	1169.1	-0.0202
0.5	-0.0171	292.73	0.0192	584.94	0.0198	877.04	-0.0189	1169.1	-0.0202
0.5	-0.0171	292.73	0.0192	584.94	0.0198	877.04	-0.0189	1169.11	-0.0202
0.5	-0.0167	292.73	0.0192	584.94	0.0198	877.04	-0.0189	1169.11	-0.0202
0.5	-0.0167	292.73	0.0192	584.94	0.0195	877.04	-0.0186	1169.11	-0.0198
0.5	-0.0167	292.73	0.0192	584.94	0.0195	877.04	-0.0186	1169.11	-0.0198
0.5	-0.0167	292.73	0.0192	584.94	0.0195	877.04	-0.0189	1169.11	-0.0202
0.5	-0.0167	292.73	0.0192	584.94	0.0198	877.04	-0.0189	1169.11	-0.0202
0.5	-0.0164	292.73	0.0192	584.94	0.0198	877.04	-0.0189	1169.11	-0.0202
0.51	-0.0164	292.73	0.0192	584.94	0.0198	877.04	-0.0189	1169.11	-0.0202
0.51	-0.0164	292.73	0.0192	584.94	0.0198	877.04	-0.0189	1169.11	-0.0202
0.51	-0.0164	292.73	0.0192	584.94	0.0198	877.04	-0.0189	1169.11	-0.0202
0.51	-0.0167	292.73	0.0195	584.94	0.0202	877.04	-0.0189	1169.11	-0.0205
0.51	-0.0167	292.73	0.0195	584.94	0.0202	877.04	-0.0189	1169.11	-0.0205
0.51	-0.0171	292.73	0.0195	584.94	0.0202	877.04	-0.0189	1169.11	-0.0205
0.51	-0.0171	292.73	0.0195	584.94	0.0198	877.04	-0.0189	1169.11	-0.0205
0.51	-0.0171	292.73	0.0195	584.94	0.0198	877.04	-0.0189	1169.11	-0.0202
0.51	-0.0171	292.73	0.0195	584.94	0.0198	877.04	-0.0189	1169.11	-0.0202
0.51	-0.0171	292.73	0.0195	584.94	0.0198	877.04	-0.0186	1169.11	-0.0202
0.51	-0.0171	292.73	0.0195	584.94	0.0198	877.04	-0.0186	1169.11	-0.0198
0.51	-0.0171	292.73	0.0195	584.94	0.0198	877.04	-0.0186	1169.11	-0.0198
0.51	-0.0171	292.73	0.0195	584.94	0.0195	877.04	-0.0189	1169.11	-0.0198
0.51	0.018	292.73	0.0192	584.94	0.0195	877.04	-0.0189	1169.11	-0.0198
0.51	0.018	292.73	0.0192	584.94	0.0195	877.04	-0.0189	1169.11	-0.0202
0.51	0.018	292.73	0.0192	584.94	0.0195	877.04	-0.0189	1169.11	-0.0202
0.51	0.018	292.73	0.0192	584.94	0.0195	877.04	-0.0189	1169.11	-0.0202
0.51	0.0174	292.73	0.0192	584.94	0.0195	877.04	-0.0192	1169.11	-0.0205
0.51	0.0174	292.73	0.0192	584.94	0.0195	877.04	-0.0192	1169.11	-0.0205
0.51	0.0174	292.73	0.0192	584.94	0.0195	877.04	-0.0186	1169.11	-0.0198
0.51	0.0174	292.73	0.0192	584.94	0.0198	877.04	-0.0186	1169.11	-0.0198
0.51	0.0174	292.73	0.0192	584.94	0.0198	877.04	-0.0189	1169.11	-0.0198
0.51	0.0171	292.73	0.0195	584.94	0.0198	877.04	-0.0189	1169.11	-0.0198
0.51	0.0171	292.73	0.0195	584.94	0.0198	877.04	-0.0189	1169.11	-0.0198
0.51	0.0171	292.73	0.0195	584.94	0.0198	877.04	-0.0189	1169.11	-0.0198
0.51	0.0171	292.73	0.0195	584.94	0.0198	877.04	-0.0189	1169.11	-0.0198
0.51	0.0171	292.73	0.0195	584.94	0.0202	877.05	-0.0189	1169.11	-0.0202
0.51	0.0171	292.74	0.0195	584.94	0.0202	877.05	-0.0189	1169.11	-0.0202
0.51	0.0174	292.74	0.0195	584.95	0.0198	877.05	-0.0189	1169.11	-0.0202
0.51	0.0174	292.74	0.0195	584.95	0.0198	877.05	-0.0192	1169.12	-0.0202
0.51	0.0174	292.74	0.0195	584.95	0.0198	877.05	-0.0192	1169.12	-0.0202
0.52	0.0177	292.74	0.0195	584.95	0.0198	877.05	-0.0192	1169.12	-0.0202
0.52	0.0177	292.74	0.0192	584.95	0.0198	877.05	-0.0192	1169.12	-0.0202
0.52	0.0177	292.74	0.0192	584.95	0.0198	877.05	-0.0192	1169.12	-0.0202
0.52	0.0177	292.74	0.0192	584.95	0.0198	877.05	-0.0189	1169.12	-0.0202
0.52	0.0177	292.74	0.0192	584.95	0.0198	877.05	-0.0189	1169.12	-0.0202
0.52	0.0177	292.74	0.0192	584.95	0.0198	877.05	-0.0189	1169.12	-0.0202
0.52	0.0177	292.74	0.0192	584.95	0.0202	877.05	-0.0189	1169.12	-0.0202
0.52	0.0177	292.74	0.0192	584.95	0.0202	877.05	-0.0189	1169.12	-0.0202
0.52	0.0174	292.74	0.0192	584.95	0.0205	877.05	-0.0189	1169.12	-0.0198
0.52	0.0174	292.74	0.0192	584.95	0.0205	877.05	-0.0189	1169.12	-0.0198
0.52	0.0174	292.74	0.0195	584.95	0.0205	877.05	-0.0186	1169.12	-0.0198
0.52	0.0174	292.74	0.0195	584.95	0.0202	877.05	-0.0186	1169.12	-0.0198
0.52	0.0174	292.74	0.0195	584.95	0.0202	877.05	-0.0186	1169.12	-0.0198
0.52	0.0174	292.74	0.0195	584.95	0.0202	877.05	-0.0186	1169.12	-0.0198
0.52	0.0174	292.74	0.0195	584.95	0.0202	877.05	-0.0186	1169.12	-0.0198
0.52	0.0174	292.74	0.0198	584.95	0.0202	877.05	-0.0189	1169.12	-0.0202
0.52	0.0174	292.74	0.0198	584.95	0.0202	877.05	-0.0189	1169.12	-0.0202
0.52	0.0174	292.74	0.0198	584.95	0.0202	877.05	-0.0189	1169.12	-0.0198
0.52	0.0174	292.74	0.0198	584.95	0.0202	877.05	-0.0189	1169.12	-0.0198
0.52	0.0174	292.74	0.0198	584.95	0.0205	877.05	-0.0189	1169.12	-0.0198
0.52	0.0174	292.74	0.0198	584.95	0.0205	877.05	-0.0189	1169.12	-0.0202
0.52	0.0174	292.74	0.0198	584.95	0.0205	877.05	-0.0189	1169.12	-0.0202
0.52	0.0174	292.74	0.0198	584.95	0.0205	877.05	-0.0189	1169.12	-0.0202
0.52	0.0174	292.74	0.0198	584.95	0.0205	877.05	-0.0189	1169.12	-0.0202
0.52	0.0174	292.74	0.0195	584.95	0.0205	877.05	-0.0189	1169.12	-0.0202
0.52	0.0174	292.74	0.0195	584.95	0.0202	877.05	-0.0189	1169.12	-0.0202
0.52	0.0174	292.74	0.0195	584.95	0.0202	877.05	-0.0189	1169.12	-0.0202
0.52	0.0174	292.74	0.0195	584.95	0.0202	877.05	-0.0189	1169.12	-0.0202
0.52	0.0174	292.74	0.0195	584.95	0.0198	877.05	-0.0189	1169.12	-0.0202
0.52	0.0174	292.74	0.0195	584.95	0.0198	877.05	-0.0189	1169.12	-0.0202
0.52	0.0174	292.74	0.0195	584.95	0.0198	877.05	-0.0189	1169.12	-0.0198
0.52	0.0174	292.74	0.0195	584.95	0.0195	877.06	-0.0189	1169.12	-0.0198
0.52	0.0177	292.75	0.0195	584.95	0.0195	877.06	-0.0189	1169.12	-0.0198
0.52	0.0177	292.75	0.0195	584.96	0.0198	877.06	-0.0189	1169.12	-0.0202
0.52	0.0177	292.75	0.0195	584.96	0.0198	877.06	-0.0189	1169.13	-0.0202
0.52	0.0174	292.75	0.0195	584.96	0.0198	877.06	-0.0189	1169.13	-0.0202
0.53	0.0174	292.75	0.0195	584.96	0.0202	877.06	-0.0189	1169.13	-0.0202
0.53	0.0174	292.75	0.0195	584.96	0.0202	877.06	-0.0186	1169.13	-0.0202
0.53	0.0171	292.75	0.0195	584.96	0.0202	877.06	-0.0186	1169.13	-0.0202
0.53	0.0171	292.75	0.0195	584.96	0.0202	877.06	-0.0189	1169.13	-0.0202
0.53	0.0171	292.75	0.0195	584.96	0.0202	877.06	-0.0189	1169.13	-0.0202
0.53	0.0171	292.75	0.0195	584.96	0.0202	877.06	-0.0189	1169.13	-0.0202
0.53	0.0171	292.75	0.0195	584.96	0.0198	877.06	-0.0189	1169.13	-0.0202
0.53	0.0174	292.75	0.0195	584.96	0.0198	877.06	-0.0189	1169.13	-0.0202
0.53	0.0174	292.75	0.0195	584.96	0.0198	877.06	-0.0189	1169.13	-0.0205
0.53	0.0174	292.75	0.0195	584.96	0.0198	877.06	-0.0189	1169.13	-0.0205
0.53	0.0177	292.75	0.0195	584.96	0.0198	877.06	-0.0189	1169.13	-0.0205
0.53	0.0177	292.75	0.0195	584.96	0.0198	877.06	-0.0186	1169.13	-0.0202
0.53	0.0177	292.75	0.0195	584.96	0.0198	877.06	-0.0186	1169.13	-0.0202
0.53	0.0174	292.75	0.0195	584.96	0.0198	877.06	-0.0186	1169.13	-0.0205
0.53	0.0174	292.75	0.0195	584.96	0.0198	877.06	-0.0186	1169.13	-0.0205
0.53	0.0174	292.75	0.0195	584.96	0.0198	877.06	-0.0189	1169.13	-0.0198
0.53	0.0174	292.75	0.0195	584.96	0.0198	877.06	-0.0189	1169.13	-0.0198
0.53	0.0174	292.75	0.0195	584.96	0.0195	877.06	-0.0189	1169.13	-0.0198
0.53	0.0174	292.75	0.0195	584.96	0.0195	877.06	-0.0189	1169.13	-0.0202
0.53	0.0171	292.75	0.0195	584.96	0.0195	877.06	-0.0189	1169.13	-0.0202
0.53	0.0171	292.75	0.0195	584.96	0.0198	877.06	-0.0183	1169.13	-0.0202
0.53	0.0171	292.75	0.0195	584.96	0.0198	877.06	-0.0183	1169.13	-0.0202
0.53	0.0171	292.75	0.0195	584.96	0.0202	877.06	-0.0189	1169.13	-0.0202
0.53	0.0171	292.75	0.0195	584.96	0.0202	877.06	-0.0189	1169.13	-0.0202
0.53	0.0167	292.75	0.0195	584.96	0.0202	877.06	-0.0189	1169.13	-0.0202
0.53	0.0167	292.75	0.0195	584.96	0.0202	877.06	-0.0183	1169.13	-0.0202
0.53	0.0167	292.75	0.0195	584.96	0.0202	877.06	-0.0183	1169.13	-0.0202
0.53	0.0171	292.75	0.0195	584.96	0.0202	877.06	-0.0189	1169.13	-0.0202
0.53	0.0171	292.75	0.0195	584.96	0.0202	877.06	-0.0189	1169.13	-0.0202
0.53	0.0171	292.75	0.0195	584.96	0.0202	877.06	-0.0189	1169.13	-0.0202
0.53	0.0174	292.75	0.0195	584.96	0.0202	877.06	-0.0189	1169.13	-0.0198
0.53	0.0174	292.75	0.0195	584.96	0.0202	877.07	-0.0189	1169.13	-0.0198
0.53	0.0174	292.76	0.0195	584.96	0.0202	877.07	-0.0189	1169.13	-0.0198
0.53	0.0177	292.76	0.0195	584.97	0.0202	877.07	-0.0189	1169.13	-0.0198
0.53	0.0177	292.76	0.0195	584.97	0.0202	877.07	-0.0189	1169.14	-0.0198
0.53	0.0177	292.76	0.0195	584.97	0.0202	877.07	-0.0189	1169.14	-0.0202
0.54	0.0177	292.76	0.0195	584.97	0.0198	877.07	-0.0189	1169.14	-0.0202
0.54	0.0177	292.76	0.0195	584.97	0.0198	877.07	-0.0189	1169.14	-0.0202
0.54	0.0177	292.76	0.0195	584.97	0.0198	877.07	-0.0189	1169.14	-0.0198
0.54	0.0177	292.76	0.0195	584.97	0.0195	877.07	-0.0189	1169.14	-0.0198
0.54	0.0177	292.76	0.0195	584.97	0.0195	877.07	-0.0189	1169.14	-0.0202
0.54	0.0177	292.76	0.0195	584.97	0.0195	877.07	-0.0189	1169.14	-0.0202
0.54	0.0177	292.76	0.0195	584.97	0.0198	877.07	-0.0186	1169.14	-0.0202
0.54	0.0177	292.76	0.0195	584.97	0.0198	877.07	-0.0186	1169.14	-0.0205
0.54	0.0177	292.76	0.0195	584.97	0.0198	877.07	-0.0186	1169.14	-0.0205
0.54	0.0177	292.76	0.0195	584.97	0.0202	877.07	-0.0186	1169.14	-0.0198
0.54	0.0177	292.76	0.0195	584.97	0.0202	877.07	-0.0186	1169.14	-0.0198
0.54	0.0177	292.76	0.0195	584.97	0.0202	877.07	-0.0189	1169.14	-0.0198
0.54	0.0177	292.76	0.0195	584.97	0.0205	877.07	-0.0189	1169.14	-0.0198
0.54	0.0177	292.76	0.0192	584.97	0.0205	877.07	-0.0186	1169.14	-0.0198
0.54	0.0177	292.76	0.0192	584.97	0.0205	877.07	-0.0186	1169.14	-0.0198
0.54	0.0177	292.76	0.0189	584.97	0.0205	877.07	-0.0186	1169.14	-0.0198
0.54	0.0174	292.76	0.0189	584.97	0.0205	877.07	-0.0189	1169.14	-0.0198
0.54	0.0174	292.76	0.0189	584.97	0.0205	877.07	-0.0189	1169.14	-0.0202
0.54	0.0171	292.76	0.0189	584.97	0.0205	877.07	-0.0189	1169.14	-0.0202
0.54	0.0171	292.76	0.0189	584.97	0.0205	877.07	-0.0189	1169.14	-0.0198
0.54	0.0171	292.76	0.0192	584.97	0.0205	877.07	-0.0186	1169.14	-0.0198
0.54	0.0167	292.76	0.0192	584.97	0.0205	877.07	-0.0186	1169.14	-0.0198
0.54	0.0167	292.76	0.0192	584.97	0.0205	877.07	-0.0186	1169.14	-0.0198
0.54	0.0167	292.76	0.0192	584.97	0.0205	877.07	-0.0189	1169.14	-0.0202
0.54	0.0167	292.76	0.0195	584.97	0.0205	877.07	-0.0189	1169.14	-0.0202
0.54	0.0167	292.76	0.0195	584.97	0.0205	877.07	-0.0189	1169.14	-0.0202
0.54	0.0167	292.76	0.0195	584.97	0.0205	877.07	-0.0189	1169.14	-0.0202
0.54	0.0167	292.76	0.0195	584.97	0.0205	877.07	-0.0189	1169.14	-0.0202
0.54	0.0167	292.76	0.0195	584.97	0.0205	877.07	-0.0189	1169.14	-0.0202
0.54	0.0167	292.76	0.0195	584.97	0.0205	877.07	-0.0189	1169.14	-0.0202
0.54	0.0171	292.76	0.0195	584.97	0.0205	877.07	-0.0186	1169.14	-0.0202
0.54	0.0171	292.76	0.0195	584.97	0.0205	877.08	-0.0186	1169.14	-0.0202
0.54	0.0174	292.77	0.0195	584.97	0.0205	877.08	-0.0186	1169.14	-0.0202
0.54	0.0174	292.77	0.0195	584.98	0.0205	877.08	-0.0189	1169.14	-0.0202
0.54	0.0174	292.77	0.0195	584.98	0.0205	877.08	-0.0189	1169.15	-0.0198
0.54	0.0174	292.77	0.0195	584.98	0.0205	877.08	-0.0189	1169.15	-0.0198
0.55	0.0174	292.77	0.0195	584.98	0.0202	877.08	-0.0189	1169.15	-0.0198
0.55	0.0174	292.77	0.0195	584.98	0.0202	877.08	-0.0189	1169.15	-0.0198
0.55	0.0174	292.77	0.0195	584.98	0.0202	877.08	-0.0189	1169.15	-0.0202
0.55	0.0174	292.77	0.0195	584.98	0.0202	877.08	-0.0189	1169.15	-0.0202
0.55	0.0174	292.77	0.0195	584.98	0.0202	877.08	-0.0189	1169.15	-0.0202
0.55	0.0174	292.77	0.0195	584.98	0.0202	877.08	-0.0189	1169.15	-0.0202
0.55	0.0174	292.77	0.0195	584.98	0.0198	877.08	-0.0189	1169.15	-0.0202
0.55	0.0177	292.77	0.0195	584.98	0.0198	877.08	-0.0189	1169.15	-0.0195
0.55	0.0177	292.77	0.0195	584.98	0.0202	877.08	-0.0189	1169.15	-0.0195
0.55	0.0177	292.77	0.0192	584.98	0.0202	877.08	-0.0189	1169.15	-0.0202
0.55	0.0177	292.77	0.0192	584.98	0.0202	877.08	-0.0189	1169.15	-0.0202
0.55	0.0177	292.77	0.0192	584.98	0.0202	877.08	-0.0189	1169.15	-0.0202
0.55	0.0177	292.77	0.0192	584.98	0.0202	877.08	-0.0189	1169.15	-0.0205
0.55	0.0177	292.77	0.0192	584.98	0.0202	877.08	-0.0189	1169.15	-0.0205
0.55	0.0177	292.77	0.0192	584.98	0.0205	877.08	-0.0189	1169.15	-0.0198
0.55	0.0177	292.77	0.0192	584.98	0.0205	877.08	-0.0189	1169.15	-0.0198
0.55	0.0177	292.77	0.0192	584.98	0.0205	877.08	-0.0189	1169.15	-0.0198
0.55	0.0177	292.77	0.0192	584.98	0.0202	877.08	-0.0189	1169.15	-0.0198
0.55	0.0174	292.77	0.0198	584.98	0.0202	877.08	-0.0189	1169.15	-0.0198
0.55	0.0174	292.77	0.0198	584.98	0.0202	877.08	-0.0189	1169.15	-0.0195
0.55	0.0174	292.77	0.0198	584.98	0.0202	877.08	-0.0189	1169.15	-0.0195
0.55	0.0174	292.77	0.0198	584.98	0.0202	877.08	-0.0189	1169.15	-0.0195
0.55	0.0174	292.77	0.0198	584.98	0.0202	877.08	-0.0189	1169.15	-0.0202
0.55	0.0174	292.77	0.0198	584.98	0.0202	877.08	-0.0189	1169.15	-0.0202
0.55	0.0171	292.77	0.0198	584.98	0.0202	877.08	-0.0186	1169.15	-0.0195
0.55	0.0171	292.77	0.0198	584.98	0.0202	877.08	-0.0186	1169.15	-0.0195
0.55	0.0174	292.77	0.0195	584.98	0.0202	877.08	-0.0189	1169.15	-0.0195
0.55	0.0174	292.77	0.0195	584.98	0.0202	877.08	-0.0189	1169.15	-0.0198
0.55	0.0174	292.77	0.0192	584.98	0.0202	877.08	-0.0189	1169.15	-0.0198
0.55	0.0174	292.77	0.0192	584.98	0.0202	877.08	-0.0189	1169.15	-0.0198
0.55	0.0174	292.77	0.0192	584.98	0.0202	877.08	-0.0189	1169.15	-0.0198
0.55	0.0174	292.77	0.0192	584.98	0.0202	877.09	-0.0189	1169.15	-0.0198
0.55	0.0174	292.78	0.0192	584.98	0.0202	877.09	-0.0189	1169.15	-0.0202
0.55	0.0174	292.78	0.0192	584.99	0.0202	877.09	-0.0189	1169.15	-0.0202
0.55	0.0174	292.78	0.0192	584.99	0.0205	877.09	-0.0186	1169.16	-0.0195
0.55	0.0171	292.78	0.0192	584.99	0.0205	877.09	-0.0186	1169.16	-0.0195
0.56	0.0171	292.78	0.0192	584.99	0.0202	877.09	-0.0192	1169.16	-0.0195
0.56	0.0171	292.78	0.0195	584.99	0.0202	877.09	-0.0192	1169.16	-0.0195
0.56	0.0171	292.78	0.0195	584.99	0.0202	877.09	-0.0189	1169.16	-0.0195
0.56	0.0171	292.78	0.0195	584.99	0.0198	877.09	-0.0189	1169.16	-0.0202
0.56	0.0174	292.78	0.0195	584.99	0.0198	877.09	-0.0189	1169.16	-0.0202
0.56	0.0174	292.78	0.0195	584.99	0.0198	877.09	-0.0189	1169.16	-0.0195
0.56	0.0174	292.78	0.0195	584.99	0.0195	877.09	-0.0189	1169.16	-0.0195
0.56	0.0177	292.78	0.0195	584.99	0.0195	877.09	-0.0189	1169.16	-0.0195
0.56	0.0177	292.78	0.0195	584.99	0.0195	877.09	-0.0189	1169.16	-0.0198
0.56	0.0177	292.78	0.0195	584.99	0.0195	877.09	-0.0189	1169.16	-0.0198
0.56	0.0177	292.78	0.0195	584.99	0.0195	877.09	-0.0189	1169.16	-0.0202
0.56	0.0177	292.78	0.0195	584.99	0.0195	877.09	-0.0189	1169.16	-0.0202
0.56	0.0174	292.78	0.0192	584.99	0.0198	877.09	-0.0192	1169.16	-0.0202
0.56	0.0174	292.78	0.0192	584.99	0.0198	877.09	-0.0192	1169.16	-0.0202
0.56	0.0174	292.78	0.0192	584.99	0.0198	877.09	-0.0192	1169.16	-0.0202
0.56	0.0174	292.78	0.0192	584.99	0.0198	877.09	-0.0189	1169.16	-0.0202
0.56	0.0174	292.78	0.0192	584.99	0.0198	877.09	-0.0189	1169.16	-0.0202
0.56	0.0174	292.78	0.0192	584.99	0.0198	877.09	-0.0189	1169.16	-0.0205
0.56	0.0171	292.78	0.0192	584.99	0.0198	877.09	-0.0189	1169.16	-0.0205
0.56	0.0171	292.78	0.0192	584.99	0.0198	877.09	-0.0189	1169.16	-0.0205
[truncated: 1,046,576+ more rows]

## Sheet: Na-Na3Zr2Si2PO12-Na
h	V
0	0
0	0
0	0
0	0
0	0
0	0
0	0
0	0
0	0
0	0
0	-0.0003
0	-0.0003
0.01	0
0.01	0
0.01	0
0.01	0
0.01	0
0.01	0
0.01	0
0.01	0
0.01	0
0.01	0
0.01	0
0.01	0
0.01	0
0.01	-0.0384
0.01	-0.0384
0.01	-0.0384
0.01	-0.0381
0.01	-0.0381
0.01	-0.0378
0.01	-0.0378
0.01	-0.0378
0.01	-0.0384
0.01	-0.0384
0.01	-0.0375
0.01	-0.0375
0.01	-0.0384
0.01	-0.0384
0.01	-0.0384
0.01	-0.0384
0.01	-0.0384
0.02	-0.0384
0.02	-0.0384
0.02	-0.0384
0.02	-0.0391
0.02	-0.0391
0.02	-0.0391
0.02	-0.0391
0.02	-0.0391
0.02	-0.0391
0.02	-0.0391
0.02	-0.0391
0.02	-0.0391
0.02	-0.0394
0.02	-0.0394
0.02	-0.0394
0.02	-0.0394
0.02	-0.0394
0.02	-0.0394
0.02	-0.0394
0.02	-0.0394
0.02	-0.0394
0.02	-0.0397
0.02	-0.0397
0.02	-0.0397
0.02	-0.0394
0.02	-0.0394
0.02	-0.0403
0.02	-0.0403
0.02	-0.0397
0.02	-0.0397
0.02	-0.0397
0.02	-0.0406
0.02	-0.0406
0.02	-0.0403
0.02	-0.0403
0.02	-0.0403
0.03	-0.0406
0.03	-0.0406
0.03	-0.0403
0.03	-0.0403
0.03	-0.04
0.03	-0.04
0.03	-0.04
0.03	-0.0406
0.03	-0.0406
0.03	-0.0406
0.03	-0.0406
0.03	-0.0409
0.03	-0.0409
0.03	-0.0409
0.03	-0.0409
0.03	-0.0409
0.03	-0.0409
0.03	-0.0409
0.03	-0.0406
0.03	-0.0406
0.03	-0.0406
0.03	-0.0406
0.03	-0.0406
0.03	-0.0409
0.03	-0.0409
0.03	-0.0412
0.03	-0.0412
0.03	-0.0412
0.03	-0.0409
0.03	-0.0409
0.03	-0.0409
0.03	-0.0412
0.03	-0.0412
0.03	-0.0415
0.03	-0.0415
0.03	-0.0422
0.04	-0.0422
0.04	-0.0422
0.04	-0.0419
0.04	-0.0419
0.04	-0.0415
0.04	-0.0415
0.04	-0.0419
0.04	-0.0419
0.04	-0.0419
0.04	-0.0415
0.04	-0.0415
0.04	-0.0419
0.04	-0.0419
0.04	-0.0419
0.04	-0.0419
0.04	-0.0419
0.04	-0.0419
0.04	-0.0419
0.04	-0.0422
0.04	-0.0422
0.04	-0.0419
0.04	-0.0419
0.04	-0.0419
0.04	-0.0419
0.04	-0.0419
0.04	-0.0422
0.04	-0.0422
0.04	-0.0419
0.04	-0.0419
0.04	-0.0419
0.04	-0.0422
0.04	-0.0422
0.04	-0.0422
0.04	-0.0422
0.04	-0.0425
0.04	-0.0425
0.05	-0.0425
0.05	-0.0419
0.05	-0.0419
0.05	-0.0425
0.05	-0.0425
0.05	-0.0425
0.05	-0.0419
0.05	-0.0419
0.05	-0.0419
0.05	-0.0419
0.05	-0.0419
0.05	-0.0419
0.05	-0.0419
0.05	-0.0419
0.05	-0.0419
0.05	-0.0419
0.05	-0.0425
0.05	-0.0425
0.05	-0.0422
0.05	-0.0422
0.05	-0.0422
0.05	-0.0422
0.05	-0.0422
0.05	-0.0425
0.05	-0.0425
0.05	-0.0422
0.05	-0.0422
0.05	-0.0425
0.05	-0.0425
0.05	-0.0425
0.05	-0.0422
0.05	-0.0422
0.05	-0.0428
0.05	-0.0428
0.05	-0.0422
0.05	-0.0422
0.06	-0.0422
0.06	-0.0422
0.06	-0.0422
0.06	-0.0425
0.06	-0.0425
0.06	-0.0425
0.06	-0.0428
0.06	-0.0428
0.06	-0.0431
0.06	-0.0431
0.06	-0.0422
0.06	-0.0422
0.06	-0.0428
0.06	-0.0428
0.06	-0.0428
0.06	-0.0428
0.06	-0.0428
0.06	-0.0428
0.06	-0.0428
0.06	-0.0428
0.06	-0.0425
0.06	-0.0425
0.06	-0.0422
0.06	-0.0422
0.06	-0.0422
0.06	-0.0422
0.06	-0.0422
0.06	-0.0431
0.06	-0.0431
0.06	-0.0425
0.06	-0.0425
0.06	-0.0425
0.06	-0.0425
0.06	-0.0425
0.06	-0.0431
0.06	-0.0431
0.07	-0.0431
0.07	-0.0431
0.07	-0.0431
0.07	-0.0431
0.07	-0.0431
0.07	-0.0431
0.07	-0.0431
0.07	-0.0431
0.07	-0.0431
0.07	-0.0431
0.07	-0.0425
0.07	-0.0425
0.07	-0.0431
0.07	-0.0431
0.07	-0.0425
0.07	-0.0425
0.07	-0.0425
0.07	-0.0431
0.07	-0.0431
0.07	-0.0434
0.07	-0.0434
0.07	-0.0434
0.07	-0.0425
0.07	-0.0425
0.07	-0.0425
0.07	-0.0425
0.07	-0.0425
0.07	-0.0425
0.07	-0.0425
0.07	-0.0425
0.07	-0.0425
0.07	-0.0431
0.07	-0.0431
0.07	-0.0434
0.07	-0.0434
0.07	-0.0434
0.08	-0.0434
0.08	-0.0434
0.08	-0.0434
0.08	-0.0434
0.08	-0.0425
0.08	-0.0425
0.08	-0.0425
0.08	-0.0434
0.08	-0.0434
0.08	-0.0425
0.08	-0.0425
0.08	-0.0425
0.08	-0.0434
0.08	-0.0434
0.08	-0.0425
0.08	-0.0425
0.08	-0.0428
0.08	-0.0428
0.08	-0.0428
0.08	-0.0425
0.08	-0.0425
0.08	-0.0437
0.08	-0.0437
0.08	-0.0437
0.08	-0.0437
0.08	-0.0437
0.08	-0.0437
0.08	-0.0437
0.08	-0.0437
0.08	-0.0437
0.08	-0.0437
0.08	-0.0428
0.08	-0.0428
0.08	-0.0431
0.08	-0.0431
0.08	-0.0431
0.09	-0.0437
0.09	-0.0437
0.09	-0.0437
0.09	-0.0437
0.09	-0.0437
0.09	-0.044
0.09	-0.044
0.09	-0.0434
0.09	-0.0434
0.09	-0.0434
0.09	-0.0434
0.09	-0.0437
0.09	-0.0437
0.09	-0.0437
0.09	-0.044
0.09	-0.044
0.09	-0.044
0.09	-0.0434
0.09	-0.0434
0.09	-0.0434
0.09	-0.0434
0.09	-0.044
0.09	-0.044
0.09	-0.044
0.09	-0.0434
0.09	-0.0434
0.09	-0.0437
0.09	-0.0437
0.09	-0.0434
0.09	-0.0434
0.09	-0.044
0.09	-0.044
0.09	-0.044
0.09	-0.044
0.09	-0.044
0.09	-0.0437
0.1	-0.0437
0.1	-0.0437
0.1	-0.044
0.1	-0.044
0.1	-0.0437
0.1	-0.0437
0.1	-0.0437
0.1	-0.044
0.1	-0.044
0.1	-0.044
0.1	-0.044
0.1	-0.0437
0.1	-0.0437
0.1	-0.0437
0.1	-0.0446
0.1	-0.0446
0.1	-0.0443
0.1	-0.0443
0.1	-0.044
0.1	-0.044
0.1	-0.044
0.1	-0.0443
0.1	-0.0443
0.1	-0.044
0.1	-0.044
0.1	-0.044
0.1	-0.0446
0.1	-0.0446
0.1	-0.0437
0.1	-0.0437
0.1	-0.0443
0.1	-0.0443
0.1	-0.0443
0.1	-0.044
0.1	-0.044
0.1	-0.0443
0.11	-0.0443
0.11	-0.044
0.11	-0.044
0.11	-0.044
0.11	-0.0446
0.11	-0.0446
0.11	-0.0446
0.11	-0.0446
0.11	-0.044
0.11	-0.044
0.11	-0.044
0.11	-0.0443
0.11	-0.0443
0.11	-0.0446
0.11	-0.0446
0.11	-0.0443
0.11	-0.0443
0.11	-0.0443
0.11	-0.044
0.11	-0.044
0.11	-0.0456
0.11	-0.0456
0.11	-0.0456
0.11	-0.0456
0.11	-0.0456
0.11	-0.0437
0.11	-0.0437
0.11	-0.0437
0.11	-0.0446
0.11	-0.0446
0.11	-0.045
0.11	-0.045
0.11	-0.0446
0.11	-0.0446
0.11	-0.0446
0.11	-0.0443
0.12	-0.0443
0.12	-0.0456
0.12	-0.0456
0.12	-0.0443
0.12	-0.0443
0.12	-0.0443
0.12	-0.0443
0.12	-0.0443
0.12	-0.0446
0.12	-0.0446
0.12	-0.0446
0.12	-0.0446
0.12	-0.0446
0.12	-0.0456
0.12	-0.0456
0.12	-0.0446
0.12	-0.0446
0.12	-0.0446
0.12	-0.0446
0.12	-0.0446
0.12	-0.0446
0.12	-0.0446
0.12	-0.0443
0.12	-0.0443
0.12	-0.0443
0.12	-0.0456
0.12	-0.0456
0.12	-0.045
0.12	-0.045
0.12	-0.045
0.12	-0.045
0.12	-0.045
0.12	-0.0459
0.12	-0.0459
0.12	-0.0459
0.12	-0.0459
0.13	-0.0465
0.13	-0.0465
0.13	-0.0465
0.13	-0.0459
0.13	-0.0459
0.13	-0.0459
0.13	-0.0459
0.13	-0.0459
0.13	-0.0462
0.13	-0.0462
0.13	-0.0465
0.13	-0.0465
0.13	-0.0468
0.13	-0.0468
0.13	-0.0468
0.13	-0.0465
0.13	-0.0465
0.13	-0.0468
0.13	-0.0468
0.13	-0.0462
0.13	-0.0462
0.13	-0.0462
0.13	-0.0468
0.13	-0.0468
0.13	-0.0468
0.13	-0.0468
0.13	-0.0468
0.13	-0.0471
0.13	-0.0471
0.13	-0.0468
0.13	-0.0468
0.13	-0.0468
0.13	-0.0468
0.13	-0.0468
0.13	-0.0468
0.13	-0.0468
0.14	-0.0471
0.14	-0.0471
0.14	-0.0471
0.14	-0.0468
0.14	-0.0468
0.14	-0.0468
0.14	-0.0468
0.14	-0.0471
0.14	-0.0471
0.14	-0.0471
0.14	-0.0474
0.14	-0.0474
0.14	-0.0471
0.14	-0.0471
0.14	-0.0471
0.14	-0.0471
0.14	-0.0471
0.14	-0.0471
0.14	-0.0471
0.14	-0.0474
0.14	-0.0474
0.14	-0.0474
0.14	-0.0474
0.14	-0.0474
0.14	-0.0474
0.14	-0.0474
0.14	-0.0474
0.14	-0.0474
0.14	-0.0474
0.14	-0.0471
0.14	-0.0471
0.14	-0.0474
0.14	-0.0474
0.14	-0.0471
0.14	-0.0471
0.14	-0.0471
0.15	-0.0471
0.15	-0.0471
0.15	-0.0477
0.15	-0.0477
0.15	-0.0477
0.15	-0.0471
0.15	-0.0471
0.15	-0.0474
0.15	-0.0474
0.15	-0.0474
0.15	-0.0474
0.15	-0.0474
0.15	-0.0477
0.15	-0.0477
0.15	-0.0471
0.15	-0.0471
0.15	-0.0471
0.15	-0.0474
0.15	-0.0474
0.15	-0.0481
0.15	-0.0481
0.15	-0.0474
0.15	-0.0474
0.15	-0.0474
0.15	-0.0474
0.15	-0.0474
0.15	-0.0474
0.15	-0.0474
0.15	-0.0474
0.15	-0.0474
0.15	-0.0474
0.15	-0.0481
0.15	-0.0481
0.15	-0.0477
0.15	-0.0477
0.15	-0.0484
0.16	-0.0484
0.16	-0.0484
0.16	-0.0474
0.16	-0.0474
0.16	-0.0474
0.16	-0.0474
0.16	-0.0477
0.16	-0.0477
0.16	-0.0477
0.16	-0.0477
0.16	-0.0477
0.16	-0.0474
0.16	-0.0474
0.16	-0.0481
0.16	-0.0481
0.16	-0.0481
0.16	-0.0481
0.16	-0.0481
0.16	-0.0474
0.16	-0.0474
0.16	-0.0474
0.16	-0.0474
0.16	-0.0474
0.16	-0.0474
0.16	-0.0474
0.16	-0.0474
0.16	-0.0474
0.16	-0.0474
0.16	-0.0474
0.16	-0.0474
0.16	-0.0481
0.16	-0.0481
0.16	-0.0481
0.16	-0.0481
0.16	-0.0481
0.16	-0.0481
0.17	-0.0481
0.17	-0.0481
0.17	-0.0481
0.17	-0.0474
0.17	-0.0474
0.17	-0.0474
0.17	-0.0474
0.17	-0.0474
0.17	-0.0474
0.17	-0.0477
0.17	-0.0477
0.17	-0.0481
0.17	-0.0481
0.17	-0.0474
0.17	-0.0474
0.17	-0.0474
0.17	-0.0484
0.17	-0.0484
0.17	-0.0484
0.17	-0.0484
0.17	-0.0484
0.17	-0.0477
0.17	-0.0477
0.17	-0.0481
0.17	-0.0481
0.17	-0.0484
0.17	-0.0484
0.17	-0.0481
0.17	-0.0481
0.17	-0.0481
0.17	-0.0474
0.17	-0.0474
0.17	-0.0477
0.17	-0.0477
0.17	-0.0487
0.17	-0.0487
0.18	-0.0487
0.18	-0.0487
0.18	-0.0487
0.18	-0.0477
0.18	-0.0477
0.18	-0.0474
0.18	-0.0474
0.18	-0.0474
0.18	-0.0477
0.18	-0.0477
0.18	-0.0487
0.18	-0.0487
0.18	-0.0487
0.18	-0.0474
0.18	-0.0474
0.18	-0.0484
0.18	-0.0484
0.18	-0.0477
0.18	-0.0477
0.18	-0.0477
0.18	-0.0487
0.18	-0.0487
0.18	-0.0474
0.18	-0.0474
0.18	-0.0474
0.18	-0.0481
0.18	-0.0481
0.18	-0.0477
0.18	-0.0477
0.18	-0.0481
0.18	-0.0481
0.18	-0.0481
0.18	-0.0477
0.18	-0.0477
0.18	-0.0477
0.18	-0.0477
0.19	-0.0487
0.19	-0.0487
0.19	-0.0487
0.19	-0.0481
0.19	-0.0481
0.19	-0.0477
0.19	-0.0477
0.19	-0.0474
0.19	-0.0474
0.19	-0.0474
0.19	-0.049
0.19	-0.049
0.19	-0.0477
0.19	-0.0477
0.19	-0.049
0.19	-0.049
0.19	-0.049
0.19	-0.0477
0.19	-0.0477
0.19	-0.0477
0.19	-0.0477
0.19	-0.0477
0.19	-0.0484
0.19	-0.0484
0.19	-0.0477
0.19	-0.0477
0.19	-0.049
0.19	-0.049
0.19	-0.049
0.19	-0.0493
0.19	-0.0493
0.19	-0.0487
0.19	-0.0487
0.19	-0.0487
0.19	-0.0477
0.19	-0.0477
0.2	-0.049
0.2	-0.049
0.2	-0.0484
0.2	-0.0484
0.2	-0.0484
0.2	-0.049
0.2	-0.049
0.2	-0.0477
0.2	-0.0477
0.2	-0.0493
0.2	-0.0493
0.2	-0.0493
0.2	-0.049
0.2	-0.049
0.2	-0.0477
0.2	-0.0477
0.2	-0.0484
0.2	-0.0484
0.2	-0.0484
0.2	-0.0481
0.2	-0.0481
0.2	-0.0493
0.2	-0.0493
0.2	-0.0493
0.2	-0.0484
0.2	-0.0484
0.2	-0.0484
0.2	-0.0484
0.2	-0.0496
0.2	-0.0496
0.2	-0.0496
0.2	-0.0496
0.2	-0.0496
0.2	-0.0484
0.2	-0.0484
0.2	-0.0484
0.21	-0.0484
0.21	-0.0484
0.21	-0.0484
0.21	-0.0484
0.21	-0.0484
0.21	-0.0496
0.21	-0.0496
0.21	-0.0496
0.21	-0.0496
0.21	-0.0496
0.21	-0.0484
0.21	-0.0484
0.21	-0.0487
0.21	-0.0487
0.21	-0.0493
0.21	-0.0493
0.21	-0.0493
0.21	-0.0496
0.21	-0.0496
0.21	-0.0487
0.21	-0.0487
0.21	-0.0481
0.21	-0.0481
0.21	-0.0481
0.21	-0.0493
0.21	-0.0493
0.21	-0.0487
0.21	-0.0487
0.21	-0.0487
0.21	-0.0481
0.21	-0.0481
0.21	-0.0487
0.21	-0.0487
0.21	-0.0496
0.21	-0.0496
0.21	-0.0496
0.22	-0.0496
0.22	-0.0496
0.22	-0.0481
0.22	-0.0481
0.22	-0.0496
0.22	-0.0496
0.22	-0.0496
0.22	-0.0496
0.22	-0.049
0.22	-0.049
0.22	-0.049
0.22	-0.049
0.22	-0.0493
0.22	-0.0493
0.22	-0.0499
0.22	-0.0499
0.22	-0.0496
0.22	-0.0496
0.22	-0.0496
0.22	-0.0487
0.22	-0.0487
0.22	-0.049
0.22	-0.049
0.22	-0.0487
0.22	-0.0487
0.22	-0.0487
0.22	-0.0487
0.22	-0.0487
0.22	-0.0499
0.22	-0.0499
0.22	-0.0499
0.22	-0.0499
0.22	-0.0499
0.22	-0.0487
0.22	-0.0487
0.22	-0.0496
0.23	-0.0496
0.23	-0.0496
0.23	-0.0487
0.23	-0.0487
0.23	-0.0484
0.23	-0.0484
0.23	-0.0487
0.23	-0.0487
0.23	-0.0487
0.23	-0.0487
0.23	-0.0487
0.23	-0.0496
0.23	-0.0496
0.23	-0.0499
0.23	-0.0499
0.23	-0.0499
0.23	-0.049
0.23	-0.049
0.23	-0.049
0.23	-0.049
0.23	-0.049
0.23	-0.0487
0.23	-0.0487
0.23	-0.0487
0.23	-0.0487
0.23	-0.049
0.23	-0.049
0.23	-0.049
0.23	-0.0499
0.23	-0.0499
0.23	-0.0499
0.23	-0.0499
0.23	-0.0487
0.23	-0.0487
0.23	-0.0487
0.23	-0.0487
0.24	-0.0487
0.24	-0.0499
0.24	-0.0499
0.24	-0.0496
0.24	-0.0496
0.24	-0.0496
0.24	-0.0484
0.24	-0.0484
0.24	-0.0496
0.24	-0.0496
0.24	-0.0487
0.24	-0.0487
0.24	-0.0487
0.24	-0.0487
0.24	-0.0487
0.24	-0.0487
0.24	-0.0487
0.24	-0.0487
0.24	-0.0484
0.24	-0.0484
0.24	-0.0487
0.24	-0.0487
0.24	-0.049
0.24	-0.049
0.24	-0.049
0.24	-0.0496
0.24	-0.0496
0.24	-0.0487
0.24	-0.0487
0.24	-0.0499
0.24	-0.0499
0.24	-0.0499
0.24	-0.049
0.24	-0.049
0.24	-0.0487
0.24	-0.0487
0.25	-0.0487
0.25	-0.0487
0.25	-0.0487
0.25	-0.0496
0.25	-0.0496
0.25	-0.0499
0.25	-0.0499
0.25	-0.0499
0.25	-0.0499
0.25	-0.0499
0.25	-0.049
0.25	-0.049
0.25	-0.0499
0.25	-0.0499
0.25	-0.0499
0.25	-0.0502
0.25	-0.0502
0.25	-0.0496
0.25	-0.0496
0.25	-0.0496
0.25	-0.049
0.25	-0.049
0.25	-0.0496
0.25	-0.0496
0.25	-0.0499
0.25	-0.0499
0.25	-0.0499
0.25	-0.0499
0.25	-0.0499
0.25	-0.0496
0.25	-0.0496
0.25	-0.0496
0.25	-0.0496
0.25	-0.0496
0.25	-0.0496
0.25	-0.0496
0.26	-0.0496
0.26	-0.0496
0.26	-0.049
0.26	-0.049
0.26	-0.049
0.26	-0.049
0.26	-0.049
0.26	-0.0496
0.26	-0.0496
0.26	-0.0496
0.26	-0.0496
0.26	-0.0496
0.26	-0.0496
0.26	-0.0496
0.26	-0.0487
0.26	-0.0487
0.26	-0.0496
0.26	-0.0496
0.26	-0.0496
0.26	-0.049
0.26	-0.049
0.26	-0.049
0.26	-0.049
0.26	-0.049
0.26	-0.0496
0.26	-0.0496
0.26	-0.0496
0.26	-0.0499
0.26	-0.0499
0.26	-0.0487
0.26	-0.0487
0.26	-0.0499
0.26	-0.0499
0.26	-0.0499
0.26	-0.049
0.26	-0.049
0.27	-0.049
0.27	-0.049
0.27	-0.049
0.27	-0.049
0.27	-0.049
0.27	-0.049
0.27	-0.049
0.27	-0.049
0.27	-0.049
0.27	-0.049
0.27	-0.0496
0.27	-0.0496
0.27	-0.0499
0.27	-0.0496
0.27	-0.0496
0.27	-0.0496
0.27	-0.0496
0.27	-0.049
0.27	-0.049
0.27	-0.0499
0.27	-0.0499
0.27	-0.0499
0.27	-0.0493
0.27	-0.049
0.27	-0.049
0.27	-0.049
0.27	-0.049
0.27	-0.049
0.27	-0.0499
0.27	-0.0499
0.27	-0.049
0.27	-0.049
0.27	-0.049
0.27	-0.049
0.27	-0.049
0.27	-0.049
0.28	-0.049
0.28	-0.049
0.28	-0.0493
0.28	-0.0493
0.28	-0.0499
0.28	-0.0499
0.28	-0.0499
0.28	-0.0502
0.28	-0.0502
0.28	-0.0502
0.28	-0.0502
0.28	-0.0502
0.28	-0.0499
0.28	-0.0499
0.28	-0.0499
0.28	-0.0499
0.28	-0.0496
0.28	-0.0496
0.28	-0.0493
0.28	-0.0493
0.28	-0.0493
0.28	-0.0499
0.28	-0.0499
0.28	-0.0496
0.28	-0.0496
0.28	-0.0499
0.28	-0.0499
0.28	-0.0499
0.28	-0.0499
0.28	-0.0499
0.28	-0.0505
0.28	-0.0505
0.28	-0.0499
0.28	-0.0499
0.28	-0.0499
0.28	-0.0502
0.29	-0.0502
0.29	-0.0502
0.29	-0.0502
0.29	-0.0502
0.29	-0.0499
0.29	-0.0499
0.29	-0.0505
0.29	-0.0505
0.29	-0.0505
0.29	-0.0499
0.29	-0.0499
0.29	-0.0502
0.29	-0.0502
0.29	-0.0502
0.29	-0.0502
0.29	-0.0502
0.29	-0.0505
0.29	-0.0505
0.29	-0.0502
0.29	-0.0502
0.29	-0.0502
0.29	-0.0505
0.29	-0.0505
0.29	-0.0502
0.29	-0.0502
0.29	-0.0502
0.29	-0.0502
0.29	-0.0502
0.29	-0.0502
0.29	-0.0502
0.29	-0.0505
0.29	-0.0505
0.29	-0.0502
0.29	-0.0502
0.29	-0.0502
0.29	-0.0502
0.3	-0.0502
0.3	-0.0505
0.3	-0.0505
0.3	-0.0505
0.3	-0.0505
0.3	-0.0505
0.3	-0.0502
0.3	-0.0502
0.3	-0.0505
0.3	-0.0505
0.3	-0.0505
0.3	-0.0502
0.3	-0.0502
0.3	-0.0505
0.3	-0.0505
0.3	-0.0505
0.3	-0.0505
0.3	-0.0505
0.3	-0.0505
0.3	-0.0505
0.3	-0.0502
0.3	-0.0502
0.3	-0.0505
0.3	-0.0505
0.3	-0.0505
0.3	-0.0505
0.3	-0.0505
0.3	-0.0505
0.3	-0.0505
0.3	-0.0508
0.3	-0.0508
0.3	-0.0508
0.3	-0.0502
0.3	-0.0502
0.3	-0.0508
0.3	-0.0508
0.31	-0.0508
0.31	-0.0505
0.31	-0.0505
0.31	-0.0505
0.31	-0.0505
0.31	-0.0505
0.31	-0.0505
0.31	-0.0505
0.31	-0.0508
0.31	-0.0508
0.31	-0.0508
0.31	-0.0508
0.31	-0.0505
0.31	-0.0505
0.31	-0.0505
0.31	-0.0505
0.31	-0.0505
0.31	-0.0508
0.31	-0.0508
0.31	-0.0505
0.31	-0.0505
0.31	-0.0505
0.31	-0.0508
0.31	-0.0508
0.31	-0.0512
0.31	-0.0512
0.31	-0.0512
0.31	-0.0508
0.31	-0.0508
0.31	-0.0512
0.31	-0.0512
0.31	-0.0508
0.31	-0.0508
0.31	-0.0508
0.31	-0.0508
0.31	-0.0508
0.32	-0.0508
0.32	-0.0508
0.32	-0.0508
0.32	-0.0508
0.32	-0.0508
0.32	-0.0508
0.32	-0.0508
0.32	-0.0508
0.32	-0.0508
0.32	-0.0508
0.32	-0.0508
0.32	-0.0508
0.32	-0.0505
0.32	-0.0505
0.32	-0.0515
0.32	-0.0515
0.32	-0.0515
0.32	-0.0508
0.32	-0.0508
0.32	-0.0512
0.32	-0.0512
0.32	-0.0512
0.32	-0.0512
0.32	-0.0512
0.32	-0.0508
0.32	-0.0508
0.32	-0.0508
0.32	-0.0508
0.32	-0.0508
0.32	-0.0508
0.32	-0.0508
0.32	-0.0512
0.32	-0.0512
0.32	-0.0508
0.32	-0.0508
0.32	-0.0508
0.33	-0.0508
0.33	-0.0508
0.33	-0.0512
0.33	-0.0512
0.33	-0.0508
0.33	-0.0508
0.33	-0.0508
0.33	-0.0508
0.33	-0.0508
0.33	-0.0512
0.33	-0.0512
0.33	-0.0512
0.33	-0.0508
0.33	-0.0508
0.33	-0.0508
0.33	-0.0508
0.33	-0.0508
0.33	-0.0508
0.33	-0.0508
0.33	-0.0508
0.33	-0.0508
0.33	-0.0512
0.33	-0.0512
0.33	-0.0508
0.33	-0.0508
0.33	-0.0508
0.33	-0.0512
0.33	-0.0512
0.33	-0.0512
0.33	-0.0512
0.33	-0.0512
0.33	-0.0512
0.33	-0.0512
0.33	-0.0508
0.33	-0.0508
0.33	-0.0508
0.34	-0.0512
0.34	-0.0512
0.34	-0.0515
0.34	-0.0515
0.34	-0.0512
0.34	-0.0512
0.34	-0.0512
0.34	-0.0512
0.34	-0.0512
0.34	-0.0512
0.34	-0.0512
0.34	-0.0512
0.34	-0.0512
0.34	-0.0508
0.34	-0.0508
0.34	-0.0508
0.34	-0.0508
0.34	-0.0508
0.34	-0.0512
0.34	-0.0512
0.34	-0.0512
0.34	-0.0512
0.34	-0.0512
0.34	-0.0508
0.34	-0.0508
0.34	-0.0512
0.34	-0.0512
0.34	-0.0512
0.34	-0.0512
0.34	-0.0512
0.34	-0.0512
0.34	-0.0512
0.34	-0.0512
0.34	-0.0512
0.34	-0.0512
0.34	-0.0515
0.35	-0.0515
0.35	-0.0515
0.35	-0.0515
0.35	-0.0515
0.35	-0.0508
0.35	-0.0508
0.35	-0.0515
0.35	-0.0515
0.35	-0.0515
0.35	-0.0515
0.35	-0.0515
0.35	-0.0515
0.35	-0.0515
0.35	-0.0512
0.35	-0.0512
0.35	-0.0512
0.35	-0.0515
0.35	-0.0515
0.35	-0.0512
0.35	-0.0512
0.35	-0.0515
0.35	-0.0515
0.35	-0.0515
0.35	-0.0512
0.35	-0.0512
0.35	-0.0515
0.35	-0.0515
0.35	-0.0515
0.35	-0.0515
0.35	-0.0515
0.35	-0.0518
0.35	-0.0518
0.35	-0.0512
0.35	-0.0512
0.35	-0.0512
0.35	-0.0512
0.36	-0.0512
0.36	-0.0512
0.36	-0.0512
0.36	-0.0518
0.36	-0.0518
0.36	-0.0518
0.36	-0.0515
0.36	-0.0515
0.36	-0.0512
0.36	-0.0512
0.36	-0.0512
0.36	-0.0512
0.36	-0.0512
0.36	-0.0515
0.36	-0.0515
0.36	-0.0515
0.36	-0.0515
0.36	-0.0515
0.36	-0.0512
0.36	-0.0512
0.36	-0.0518
0.36	-0.0518
0.36	-0.0515
0.36	-0.0515
0.36	-0.0515
0.36	-0.0515
0.36	-0.0515
0.36	-0.0515
0.36	-0.0515
0.36	-0.0515
0.36	-0.0515
0.36	-0.0515
0.36	-0.0515
0.36	-0.0515
0.36	-0.0515
0.36	-0.0515
0.37	-0.0518
0.37	-0.0518
0.37	-0.0518
0.37	-0.0515
0.37	-0.0515
0.37	-0.0515
0.37	-0.0515
0.37	-0.0515
0.37	-0.0515
0.37	-0.0515
0.37	-0.0515
0.37	-0.0515
0.37	-0.0515
0.37	-0.0515
0.37	-0.0515
0.37	-0.0515
0.37	-0.0515
0.37	-0.0515
0.37	-0.0515
0.37	-0.0515
0.37	-0.0512
0.37	-0.0512
0.37	-0.0515
0.37	-0.0515
0.37	-0.0515
0.37	-0.0512
0.37	-0.0512
0.37	-0.0515
0.37	-0.0515
0.37	-0.0518
0.37	-0.0518
0.37	-0.0518
0.37	-0.0515
0.37	-0.0515
0.37	-0.0515
0.37	-0.0515
0.38	-0.0515
0.38	-0.0515
0.38	-0.0515
0.38	-0.0515
0.38	-0.0515
0.38	-0.0515
0.38	-0.0515
0.38	-0.0515
0.38	-0.0515
0.38	-0.0515
0.38	-0.0515
0.38	-0.0515
0.38	-0.0515
0.38	-0.0515
0.38	-0.0515
0.38	-0.0515
0.38	-0.0515
0.38	-0.0512
0.38	-0.0512
0.38	-0.0512
0.38	-0.0515
0.38	-0.0518
0.38	-0.0518
0.38	-0.0518
0.38	-0.0515
0.38	-0.0515
0.38	-0.0515
0.38	-0.0515
0.38	-0.0515
0.38	-0.0515
0.38	-0.0515
0.38	-0.0518
0.38	-0.0518
0.38	-0.0518
0.38	-0.0515
0.38	-0.0515
0.39	-0.0518
0.39	-0.0518
0.39	-0.0515
0.39	-0.0515
0.39	-0.0515
0.39	-0.0515
0.39	-0.0515
0.39	-0.0518
0.39	-0.0518
0.39	-0.0518
0.39	-0.0518
0.39	-0.0518
0.39	-0.0518
0.39	-0.0518
0.39	-0.0515
0.39	-0.0515
0.39	-0.0515
0.39	-0.0518
0.39	-0.0518
0.39	-0.0518
0.39	-0.0518
0.39	-0.0515
0.39	-0.0515
0.39	-0.0515
0.39	-0.0515
0.39	-0.0515
0.39	-0.0515
0.39	-0.0515
0.39	-0.0518
0.39	-0.0518
0.39	-0.0518
0.39	-0.0518
0.39	-0.0518
0.39	-0.0518
0.39	-0.0518
0.39	-0.0518
0.4	-0.0518
0.4	-0.0518
0.4	-0.0518
0.4	-0.0518
0.4	-0.0518
0.4	-0.0518
0.4	-0.0518
0.4	-0.0518
0.4	-0.0518
0.4	-0.0518
0.4	-0.0518
0.4	-0.0518
0.4	-0.0518
0.4	-0.0518
0.4	-0.0518
0.4	-0.0518
0.4	-0.0518
0.4	-0.0518
0.4	-0.0518
0.4	-0.0518
0.4	-0.0518
0.4	-0.0515
0.4	-0.0515
0.4	-0.0518
0.4	-0.0518
0.4	-0.0518
0.4	-0.0518
0.4	-0.0518
0.4	-0.0518
0.4	-0.0518
0.4	-0.0518
0.4	-0.0518
0.4	-0.0518
0.4	-0.0518
0.4	-0.0518
0.4	-0.0518
0.41	-0.0518
0.41	-0.0515
0.41	-0.0515
0.41	-0.0518
0.41	-0.0518
0.41	-0.0518
0.41	-0.0518
0.41	-0.0518
0.41	-0.0518
0.41	-0.0518
0.41	-0.0518
0.41	-0.0515
0.41	-0.0515
0.41	-0.0518
0.41	-0.0518
0.41	-0.0518
0.41	-0.0521
0.41	-0.0521
0.41	-0.0518
0.41	-0.0518
0.41	-0.0518
0.41	-0.0518
0.41	-0.0518
0.41	-0.0515
0.41	-0.0515
0.41	-0.0518
0.41	-0.0518
0.41	-0.0515
0.41	-0.0515
0.41	-0.0515
0.41	-0.0518
0.41	-0.0518
0.41	-0.0518
0.41	-0.0518
0.41	-0.0518
0.41	-0.0518
0.42	-0.0518
0.42	-0.0518
0.42	-0.0518
0.42	-0.0518
0.42	-0.0518
0.42	-0.0518
0.42	-0.0518
0.42	-0.0518
0.42	-0.0515
0.42	-0.0515
0.42	-0.0515
0.42	-0.0518
0.42	-0.0518
0.42	-0.0521
0.42	-0.0521
0.42	-0.0515
0.42	-0.0515
0.42	-0.0515
0.42	-0.0521
0.42	-0.0521
0.42	-0.0518
0.42	-0.0518
0.42	-0.0518
0.42	-0.0518
0.42	-0.0518
0.42	-0.0518
0.42	-0.0518
0.42	-0.0518
0.42	-0.0518
0.42	-0.0518
0.42	-0.0518
0.42	-0.0518
0.42	-0.0518
0.42	-0.0518
0.42	-0.0521
0.42	-0.0521
0.43	-0.0518
0.43	-0.0518
0.43	-0.0518
0.43	-0.0521
0.43	-0.0521
0.43	-0.0518
0.43	-0.0518
0.43	-0.0518
0.43	-0.0521
0.43	-0.0521
0.43	-0.0521
0.43	-0.0521
0.43	-0.0521
0.43	-0.0518
0.43	-0.0518
0.43	-0.0518
0.43	-0.0518
0.43	-0.0521
0.43	-0.0521
0.43	-0.0521
0.43	-0.0518
0.43	-0.0518
0.43	-0.0521
0.43	-0.0521
0.43	-0.0521
0.43	-0.0524
0.43	-0.0521
0.43	-0.0521
0.43	-0.0521
0.43	-0.0521
0.43	-0.0521
0.43	-0.0524
0.43	-0.0524
0.43	-0.0521
0.43	-0.0521
0.43	-0.0521
0.44	-0.0524
0.44	-0.0524
0.44	-0.0521
0.44	-0.0521
0.44	-0.0521
0.44	-0.0524
0.44	-0.0524
0.44	-0.0524
0.44	-0.0524
0.44	-0.0527
0.44	-0.0527
0.44	-0.0527
0.44	-0.0524
0.44	-0.0524
0.44	-0.0521
0.44	-0.0521
0.44	-0.0521
0.44	-0.0524
0.44	-0.0524
0.44	-0.0524
0.44	-0.0524
0.44	-0.0524
0.44	-0.0524
0.44	-0.0524
0.44	-0.0524
0.44	-0.0524
0.44	-0.0524
0.44	-0.0524
0.44	-0.0524
0.44	-0.0521
0.44	-0.0521
0.44	-0.0527
0.44	-0.0527
0.44	-0.0527
0.44	-0.0527
0.44	-0.0527
0.45	-0.0524
0.45	-0.0524
0.45	-0.0524
0.45	-0.0524
0.45	-0.0524
0.45	-0.0524
0.45	-0.0524
0.45	-0.0524
0.45	-0.0524
0.45	-0.0527
0.45	-0.0527
0.45	-0.0527
0.45	-0.0527
0.45	-0.0527
0.45	-0.053
0.45	-0.053
0.45	-0.053
0.45	-0.053
0.45	-0.053
0.45	-0.053
0.45	-0.053
0.45	-0.0527
0.45	-0.0527
0.45	-0.0527
0.45	-0.0527
0.45	-0.0527
0.45	-0.053
0.45	-0.053
0.45	-0.0527
0.45	-0.0527
0.45	-0.0527
0.45	-0.053
0.45	-0.053
0.45	-0.053
0.45	-0.053
0.45	-0.0527
0.46	-0.0527
0.46	-0.053
0.46	-0.053
0.46	-0.053
0.46	-0.0533
0.46	-0.0533
0.46	-0.0533
0.46	-0.0533
0.46	-0.0533
0.46	-0.053
0.46	-0.053
0.46	-0.053
0.46	-0.0533
0.46	-0.0533
0.46	-0.0527
0.46	-0.0527
0.46	-0.0533
0.46	-0.0533
0.46	-0.0536
0.46	-0.0536
0.46	-0.053
0.46	-0.053
0.46	-0.053
0.46	-0.053
0.46	-0.0533
0.46	-0.0533
0.46	-0.0533
0.46	-0.0533
0.46	-0.0533
0.46	-0.0533
0.46	-0.0536
0.46	-0.0536
0.46	-0.0536
0.46	-0.0533
0.46	-0.0533
0.46	-0.0533
0.47	-0.0533
0.47	-0.053
0.47	-0.053
0.47	-0.053
0.47	-0.0536
0.47	-0.0536
0.47	-0.0539
0.47	-0.0539
0.47	-0.0536
0.47	-0.0536
0.47	-0.0536
0.47	-0.0527
0.47	-0.0527
0.47	-0.0533
0.47	-0.0533
0.47	-0.053
0.47	-0.053
0.47	-0.053
0.47	-0.0536
0.47	-0.0536
0.47	-0.053
0.47	-0.053
0.47	-0.053
0.47	-0.0533
0.47	-0.0533
0.47	-0.0536
0.47	-0.0536
0.47	-0.0536
0.47	-0.0536
0.47	-0.0536
0.47	-0.0536
0.47	-0.0536
0.47	-0.0533
0.47	-0.0533
0.47	-0.0533
0.47	-0.0533
0.48	-0.0533
0.48	-0.0536
0.48	-0.0536
0.48	-0.0536
0.48	-0.0536
0.48	-0.0536
0.48	-0.0536
0.48	-0.0536
0.48	-0.0533
0.48	-0.0533
0.48	-0.0539
0.48	-0.0539
0.48	-0.0539
0.48	-0.0533
0.48	-0.0533
0.48	-0.0536
0.48	-0.0536
0.48	-0.0536
0.48	-0.0536
0.48	-0.0536
0.48	-0.0533
0.48	-0.0533
0.48	-0.0533
0.48	-0.0533
0.48	-0.0533
0.48	-0.0533
0.48	-0.0533
0.48	-0.0533
0.48	-0.0533
0.48	-0.0533
0.48	-0.0533
0.48	-0.0533
0.48	-0.053
0.48	-0.053
0.48	-0.0533
0.48	-0.0533
0.49	-0.0533
0.49	-0.0533
0.49	-0.0533
0.49	-0.0536
0.49	-0.0536
0.49	-0.0536
0.49	-0.0533
0.49	-0.0533
0.49	-0.0533
0.49	-0.0533
0.49	-0.0533
0.49	-0.0533
0.49	-0.053
0.49	-0.053
0.49	-0.0533
0.49	-0.0533
0.49	-0.0533
0.49	-0.0539
0.49	-0.0539
0.49	-0.0533
0.49	-0.0533
0.49	-0.0533
0.49	-0.0533
0.49	-0.0533
0.49	-0.0536
0.49	-0.0536
0.49	-0.0536
0.49	-0.0536
0.49	-0.0536
0.49	-0.0533
0.49	-0.0533
0.49	-0.0536
0.49	-0.0536
0.49	-0.0536
0.49	-0.0539
0.49	-0.0539
0.5	-0.0536
0.5	-0.0536
0.5	-0.0539
0.5	-0.0539
0.5	-0.0539
0.5	-0.0533
0.5	-0.0533
0.5	-0.0536
0.5	-0.0536
0.5	-0.0536
0.5	-0.0536
0.5	-0.0536
0.5	-0.0536
0.5	-0.0536
0.5	-0.0533
0.5	-0.0533
0.5	-0.0533
0.5	-0.0533
0.5	-0.0533
0.5	-0.0533
0.5	-0.0533
0.5	-0.0533
0.5	-0.0539
0.5	-0.0533
0.5	-0.0533
0.5	-0.0533
0.5	-0.0536
0.5	-0.0536
0.5	-0.0536
0.5	-0.0536
0.5	-0.0536
0.5	-0.0536
0.5	-0.0536
0.5	-0.0533
0.5	-0.0533
0.5	-0.0536
0.51	-0.0536
0.51	-0.0536
0.51	-0.0533
0.51	-0.0533
0.51	-0.0533
0.51	-0.0533
0.51	-0.0533
0.51	-0.0533
0.51	-0.0533
0.51	-0.0533
0.51	-0.0533
0.51	-0.0533
0.51	-0.0533
0.51	0.0524
0.51	0.0524
0.51	0.0524
0.51	0.0521
0.51	0.0521
0.51	0.0521
0.51	0.0521
0.51	0.0521
0.51	0.0521
0.51	0.0521
0.51	0.0521
0.51	0.0521
0.51	0.0521
0.51	0.0521
0.51	0.0521
0.51	0.0521
0.51	0.0521
0.51	0.0521
0.52	0.0521
0.52	0.0521
0.52	0.0521
0.52	0.0521
0.52	0.0521
0.52	0.0521
0.52	0.0521
0.52	0.0521
0.52	0.0521
0.52	0.0521
0.52	0.0521
0.52	0.0524
0.52	0.0524
0.52	0.0524
0.52	0.0524
0.52	0.0524
0.52	0.0524
0.52	0.0524
0.52	0.0521
0.52	0.0521
0.52	0.0521
0.52	0.0521
0.52	0.0521
0.52	0.0521
0.52	0.0521
0.52	0.0521
0.52	0.0521
0.52	0.0521
0.52	0.0521
0.52	0.0521
0.52	0.0521
0.52	0.0521
0.52	0.0521
0.52	0.0521
0.52	0.0521
0.52	0.0521
0.53	0.0521
0.53	0.0521
0.53	0.0521
0.53	0.0521
0.53	0.0521
0.53	0.0521
0.53	0.0521
0.53	0.0521
0.53	0.0521
0.53	0.0521
0.53	0.0521
0.53	0.0521
0.53	0.0521
0.53	0.0521
0.53	0.0521
0.53	0.0521
0.53	0.0521
0.53	0.0521
0.53	0.0521
0.53	0.0521
0.53	0.0521
0.53	0.0521
0.53	0.0521
0.53	0.0521
0.53	0.0521
0.53	0.0521
0.53	0.0521
0.53	0.0521
0.53	0.0521
0.53	0.0521
0.53	0.0521
0.53	0.0521
0.53	0.0521
0.53	0.0521
0.53	0.0521
0.53	0.0521
0.54	0.0521
0.54	0.0521
0.54	0.0521
0.54	0.0521
0.54	0.0521
0.54	0.0521
0.54	0.0521
0.54	0.0521
0.54	0.0521
0.54	0.0521
0.54	0.0521
0.54	0.0521
0.54	0.0521
0.54	0.0521
0.54	0.0521
0.54	0.0521
0.54	0.0521
0.54	0.0521
0.54	0.0521
0.54	0.0521
0.54	0.0521
0.54	0.0521
0.54	0.0521
0.54	0.0521
0.54	0.0521
0.54	0.0521
0.54	0.0521
0.54	0.0521
0.54	0.0521
0.54	0.0521
0.54	0.0521
0.54	0.0521
0.54	0.0521
0.54	0.0521
0.54	0.0521
0.54	0.0521
0.55	0.0521
0.55	0.0521
0.55	0.0521
0.55	0.0521
0.55	0.0521
0.55	0.0521
0.55	0.0521
0.55	0.0521
0.55	0.0521
0.55	0.0521
0.55	0.0521
0.55	0.0521
0.55	0.0521
0.55	0.0521
0.55	0.0521
0.55	0.0521
0.55	0.0521
0.55	0.0521
0.55	0.0521
0.55	0.0521
0.55	0.0521
0.55	0.0521
0.55	0.0521
0.55	0.0521
0.55	0.0521
0.55	0.0521
0.55	0.0521
0.55	0.0521
0.55	0.0521
0.55	0.0521
0.55	0.0521
0.55	0.0521
0.55	0.0521
0.55	0.0521
0.55	0.0521
0.55	0.0521
0.56	0.0521
0.56	0.0521
0.56	0.0521
0.56	0.0521
0.56	0.0521
0.56	0.0521
0.56	0.0521
0.56	0.0521
0.56	0.0521
0.56	0.0521
0.56	0.0521
0.56	0.0521
0.56	0.0521
0.56	0.0521
0.56	0.0521
0.56	0.0521
0.56	0.0521
0.56	0.0521
[truncated: 609,630+ more rows]
