# Supplementary material for: Improving the alkali metal electrode/inorganic solid electrolyte contact via room-temperature ultrasound solid welding
Source: Nat Commun. 2021 Dec 7;12:7109. doi: 10.1038/s41467-021-27473-4 (PMC8651668; doi:10.1038/s41467-021-27473-4)
Supplement: Supplementary file 4 — Source Data [file 41467_2021_27473_MOESM4_ESM.zip › Source Data/Figure 4e- impedance spectra for 300 cyles.xlsx]

## Sheet: Initial
initial		100th		200th		300th
Z'/ohm	-Z"/ohm	Z'/ohm	-Z"/ohm	Z'/ohm	-Z"/ohm	Z'/ohm	-Z"/ohm
--	--	--	--	--	--	--	--
69.57	24.64	72.84	24.7	73.73	25	72.86	24.44
72.02	28.24	76.13	26.61	76.98	27.16	76.31	26.54
75.48	30.71	79.12	30	80.18	30.58	79.04	30
79.7	33.67	83.02	32.65	84.06	33.2	82.98	32.64
85.03	36.02	87.55	35.45	88.71	36.06	87.52	35.46
90.83	38.2	93.02	37.63	94.22	38.33	93.1	37.69
97.1	39.76	98.98	39.52	100.3	40.38	99.1	39.61
103.6	40.76	105.4	40.78	106.8	41.81	105.6	40.91
110.5	41.23	112	41.43	113.5	42.57	112.3	41.59
117.2	40.75	118.9	41.36	120.7	42.64	119.2	41.64
123.5	37.96	125.7	40.48	127.6	41.84	126	40.91
129.4	33.95	131.9	37.62	134.1	39.02	132.3	38.06
134.7	30.43	137.6	33.56	140.1	34.99	138.1	33.96
139.4	27.54	142.6	29.98	145.4	31.43	143.3	30.38
143.5	25.02	147.1	27.01	150.1	28.44	147.8	27.44
146.8	22.51	150.9	24.45	154.2	25.85	151.7	24.94
149.5	19.98	154	21.96	157.5	23.31	154.9	22.49
151.5	17.49	156.5	19.52	160.2	20.79	157.5	20.07
153.1	15.17	158.4	17.19	162.2	18.34	159.4	17.74
154.4	13.09	159.9	15.05	163.9	16.09	160.9	15.62
155.3	11.29	161	13.18	165.1	14.13	162.1	13.65
156	9.766	162	11.62	166.2	12.5	163.1	12
156.6	8.502	162.8	10.32	167	11.16	163.9	10.77
157.1	7.447	163.4	9.257	167.7	10.07	164.7	9.779
157.6	6.56	164.1	8.363	168.4	9.156	165.3	9.016
157.9	5.837	164.7	7.618	169	8.397	166	8.359
158.3	5.287	165.3	7.031	169.7	7.851	166.7	7.871
158.6	4.884	165.9	6.571	170.4	7.497	167.4	7.577
159	4.577	166.5	6.175	171.1	7.19	168.2	7.392
159.3	4.353	167.1	5.826	171.8	6.939	169	7.185
159.7	4.188	167.7	5.5	172.5	6.729	169.7	6.92
160.1	4.053	168.2	5.175	173.3	6.51	170.5	6.738
160.6	3.93	168.8	4.844	174.2	6.265	171.3	6.539
161.1	3.812	169.4	4.484	175	5.959	172.2	6.298
161.6	3.679	170	4.109	175.7	5.6	173.1	5.929
162.1	3.37	170.5	3.732	176.5	5.199	173.9	5.51
162.5	2.956	170.8	3.209	177.1	4.597	174.6	4.967
162.8	2.629	171.1	2.614	177.6	3.901	175.1	4.289
163.2	2.369	171.2	2.168	177.9	3.332	175.5	3.711
163.5	2.159	171.4	1.857	178.3	2.913	175.9	3.241
163.8	1.96	171.6	1.669	178.6	2.659	176.2	2.932
164.1	1.756	171.7	1.498	178.9	2.377	176.5	2.636
164.2	1.543	171.8	1.297	179.1	2.029	176.8	2.29
164.4	1.344	171.9	1.098	179.2	1.725	177	1.954
164.6	1.189	172	0.9302	179.3	1.472	177.1	1.668
164.7	1.062	172.1	0.8186	179.4	1.274	177.2	1.451
164.7	0.9282	172.1	0.7253	179.5	1.14	177.3	1.253
164.9	0.2925	172.1	0.6293	179.6	1.016	177.3	1.052
165	0.5489	172.2	0.0117	179.7	0.324	177.5	0.353
165.2	0.9216	172.3	0.8278	179.8	0.6135	177.6	0.549
165.3	0.9423	172.4	1.181	180	1.036	177.7	0.9497
165.3	0.7378	172.5	1.161	180	1.055	177.8	0.9776
165.4	0.5077	172.5	0.9203	180.1	0.821	177.9	0.7752
165.4	0.3125	172.5	0.6676	180.1	0.5686	177.9	0.5445
165.5	0.1845	172.5	0.4579	180.2	0.3694	177.9	0.3567
165.5	0.09957	172.6	0.3118	180.2	0.2317	178	0.2165
165.5	0.03969	172.6	0.2028	180.2	0.1353	178	0.11
165.5	0.01832	172.6	0.1183	180.3	0.05912	178	0.03272
165.6	0.07854	172.6	0.04513	180.3	0.01198	178	0.02989
165.6	0.1384	172.6	0.01722	180.3	0.0739	178.1	0.09468
165.7	0.1884	172.7	0.07435	180.4	0.1243	178.1	0.1525
165.7	0.2314	172.7	0.1248	180.4	0.1738	178.1	0.2076
165.8	0.2743	172.7	0.1704	180.4	0.2196	178.2	0.2739
165.8	0.3089	172.8	0.2186	180.5	0.2696	178.2	0.3249
165.9	0.3303	172.8	0.28	180.5	0.3262	178.3	0.3637
166	0.349	172.8	0.328	180.5	0.3592	178.3	0.3951
166	0.3538	172.9	0.3493	180.6	0.3853	178.4	0.3996
166.1	0.3632	173	0.3747	180.6	0.4107	178.4	0.3961
166.2	0.3845	173	0.3855	180.7	0.4447	178.5	0.4221
166.3	0.4036	173.1	0.3984	180.9	0.4686	178.5	0.4269
166.3	0.3257	173.1	0.4463	181	0.4703	178.7	0.4167
166.4	0.02379	173.1	0.3354	181	0.377	178.7	0.3286
166.5	0.3463	173.2	0.06785	181.1	0.0403	178.8	0.02014
166.6	0.4172	173.4	0.4242	181.2	0.2458	178.9	0.358
166.7	0.3185	173.5	0.4955	181.3	0.3151	179	0.3939
166.7	0.1131	173.6	0.3556	181.3	0.2316	179.1	0.2967
166.7	0.07487	173.6	0.1266	181.4	0.0319	179.2	0.09945
166.8	0.2229	173.7	0.07343	181.4	0.1734	179.3	0.1079
167	0.3387	173.7	0.2386	181.5	0.3562	179.4	0.2499
167.1	0.4211	173.8	0.3851	181.6	0.451	179.5	0.4124
167.3	0.4694	173.9	0.4914	181.7	0.581	179.5	0.5178
167.4	0.5294	174	0.5722	181.8	0.7383	179.6	0.5905
167.5	0.6162	174.1	0.6626	181.9	0.8203	179.7	0.6925
		174.2	0.7327	182	0.889	179.8	0.7883
		174.2	0.7702	182.1	0.9629	179.9	0.8706
