# Supplementary material for: Improving the alkali metal electrode/inorganic solid electrolyte contact via room-temperature ultrasound solid welding
Source: Nat Commun. 2021 Dec 7;12:7109. doi: 10.1038/s41467-021-27473-4 (PMC8651668; doi:10.1038/s41467-021-27473-4)
Supplement: Supplementary file 4 — Source Data [file 41467_2021_27473_MOESM4_ESM.zip › Source Data/Figure 4f-Galvanostatic cycling.xlsx]

## Sheet: sheet1
h	V	h	V
0	-0.0012	292.2	-0.0313
0	-0.0012	292.2	-0.0313
0	-0.0012	292.2	-0.0313
0	-0.0012	292.2	-0.031
0	-0.0012	292.2	-0.031
0	-0.0012	292.2	-0.031
0	-0.0012	292.2	-0.031
0	-0.0012	292.2	-0.0316
0	-0.0012	292.2	-0.0316
0	-0.0009	292.2	-0.0316
0	-0.0009	292.2	-0.0316
0	-0.0019	292.2	-0.0316
0.01	-0.0019	292.2	-0.031
0.01	-0.0019	292.2	-0.031
0.01	-0.0009	292.2	-0.031
0.01	-0.0009	292.2	-0.031
0.01	-0.0006	292.2	-0.031
0.01	-0.0006	292.2	-0.0313
0.01	-0.0009	292.2	-0.0313
0.01	-0.0009	292.2	-0.0316
0.01	-0.0009	292.2	-0.0316
0.01	-0.0012	292.2	-0.0316
0.01	-0.0012	292.2	-0.0316
0.01	-0.0012	292.21	-0.0316
0.01	-0.0019	292.21	-0.0316
0.01	-0.0288	292.21	-0.0316
0.01	-0.0288	292.21	-0.0316
0.01	-0.0288	292.21	-0.0313
0.01	-0.0285	292.21	-0.0313
0.01	-0.0285	292.21	-0.0316
0.01	-0.0282	292.21	-0.0316
0.01	-0.0282	292.21	-0.0316
0.01	-0.0282	292.21	-0.0316
0.01	-0.0285	292.21	-0.0316
0.01	-0.0285	292.21	-0.031
0.01	-0.0288	292.21	-0.031
0.01	-0.0288	292.21	-0.031
0.01	-0.0282	292.21	-0.0316
0.01	-0.0282	292.21	-0.0316
0.01	-0.0282	292.21	-0.0316
0.01	-0.0288	292.21	-0.0316
0.01	-0.0288	292.21	-0.0316
0.01	-0.0288	292.21	-0.0316
0.02	-0.0285	292.21	-0.0316
0.02	-0.0285	292.21	-0.031
0.02	-0.0288	292.21	-0.031
0.02	-0.0288	292.21	-0.0313
0.02	-0.0288	292.21	-0.0313
0.02	-0.0288	292.21	-0.0313
0.02	-0.0288	292.21	-0.0316
0.02	-0.0285	292.21	-0.0316
0.02	-0.0285	292.21	-0.0313
0.02	-0.0282	292.21	-0.0313
0.02	-0.0282	292.21	-0.0313
0.02	-0.0285	292.21	-0.0316
0.02	-0.0285	292.21	-0.0316
0.02	-0.0285	292.21	-0.0316
0.02	-0.0282	292.21	-0.0316
0.02	-0.0282	292.21	-0.0313
0.02	-0.0282	292.22	-0.0313
0.02	-0.0291	292.22	-0.0313
0.02	-0.0291	292.22	-0.031
0.02	-0.0282	292.22	-0.031
0.02	-0.0282	292.22	-0.0313
0.02	-0.0282	292.22	-0.0313
0.02	-0.0282	292.22	-0.0313
0.02	-0.0282	292.22	-0.0313
0.02	-0.0282	292.22	-0.0313
0.02	-0.0282	292.22	-0.0316
0.02	-0.0288	292.22	-0.0316
0.02	-0.0288	292.22	-0.0316
0.02	-0.0288	292.22	-0.031
0.02	-0.0288	292.22	-0.031
0.02	-0.0288	292.22	-0.0316
0.02	-0.0282	292.22	-0.0316
0.02	-0.0282	292.22	-0.0316
0.02	-0.0285	292.22	-0.0316
0.02	-0.0285	292.22	-0.0316
0.02	-0.0282	292.22	-0.0319
0.03	-0.0282	292.22	-0.0319
0.03	-0.0282	292.22	-0.0316
0.03	-0.0285	292.22	-0.0316
0.03	-0.0285	292.22	-0.031
0.03	-0.0285	292.22	-0.031
0.03	-0.0285	292.22	-0.031
0.03	-0.0285	292.22	-0.0316
0.03	-0.0282	292.22	-0.0316
0.03	-0.0282	292.22	-0.0313
0.03	-0.0282	292.22	-0.0313
0.03	-0.0282	292.22	-0.0313
0.03	-0.0282	292.22	-0.0313
0.03	-0.0288	292.22	-0.0313
0.03	-0.0288	292.22	-0.0316
0.03	-0.0282	292.22	-0.0316
0.03	-0.0282	292.22	-0.031
0.03	-0.0282	292.23	-0.031
0.03	-0.0282	292.23	-0.031
0.03	-0.0282	292.23	-0.0316
0.03	-0.0285	292.23	-0.0316
0.03	-0.0285	292.23	-0.0319
0.03	-0.0282	292.23	-0.0319
0.03	-0.0282	292.23	-0.0319
0.03	-0.0282	292.23	-0.0316
0.03	-0.0285	292.23	-0.0316
0.03	-0.0285	292.23	-0.0313
0.03	-0.0285	292.23	-0.0313
0.03	-0.0285	292.23	-0.031
0.03	-0.0285	292.23	-0.031
0.03	-0.0285	292.23	-0.031
0.03	-0.0285	292.23	-0.0313
0.03	-0.0285	292.23	-0.0313
0.03	-0.0285	292.23	-0.0316
0.03	-0.0282	292.23	-0.0316
0.03	-0.0282	292.23	-0.0316
0.03	-0.0282	292.23	-0.0316
0.04	-0.0288	292.23	-0.0316
0.04	-0.0288	292.23	-0.0313
0.04	-0.0285	292.23	-0.0313
0.04	-0.0285	292.23	-0.0316
0.04	-0.0288	292.23	-0.0316
0.04	-0.0288	292.23	-0.0316
0.04	-0.0288	292.23	-0.031
0.04	-0.0282	292.23	-0.031
0.04	-0.0282	292.23	-0.031
0.04	-0.0282	292.23	-0.031
0.04	-0.0285	292.23	-0.031
0.04	-0.0285	292.23	-0.0313
0.04	-0.0282	292.23	-0.0313
0.04	-0.0282	292.23	-0.0316
0.04	-0.0285	292.23	-0.0316
0.04	-0.0285	292.23	-0.0316
0.04	-0.0285	292.24	-0.031
0.04	-0.0282	292.24	-0.031
0.04	-0.0282	292.24	-0.0316
0.04	-0.0285	292.24	-0.0316
0.04	-0.0285	292.24	-0.0313
0.04	-0.0282	292.24	-0.0313
0.04	-0.0282	292.24	-0.0313
0.04	-0.0282	292.24	-0.0316
0.04	-0.0288	292.24	-0.0316
0.04	-0.0288	292.24	-0.0313
0.04	-0.0285	292.24	-0.0313
0.04	-0.0285	292.24	-0.0316
0.04	-0.0285	292.24	-0.0316
0.04	-0.0282	292.24	-0.0316
0.04	-0.0282	292.24	-0.031
0.04	-0.0288	292.24	-0.031
0.04	-0.0288	292.24	-0.031
0.04	-0.0288	292.24	-0.031
0.04	-0.0285	292.24	-0.031
0.04	-0.0285	292.24	-0.0313
0.05	-0.0282	292.24	-0.0313
0.05	-0.0282	292.24	-0.0313
0.05	-0.0285	292.24	-0.0313
0.05	-0.0285	292.24	-0.0313
0.05	-0.0285	292.24	-0.0313
0.05	-0.0282	292.24	-0.0313
0.05	-0.0282	292.24	-0.0316
0.05	-0.0288	292.24	-0.0316
0.05	-0.0288	292.24	-0.0313
0.05	-0.0288	292.24	-0.0313
0.05	-0.0285	292.24	-0.0313
0.05	-0.0285	292.24	-0.031
0.05	-0.0282	292.24	-0.031
0.05	-0.0282	292.24	-0.0316
0.05	-0.0288	292.24	-0.0316
0.05	-0.0288	292.24	-0.0316
0.05	-0.0288	292.25	-0.0316
0.05	-0.0288	292.25	-0.0316
0.05	-0.0288	292.25	-0.0316
0.05	-0.0288	292.25	-0.0316
0.05	-0.0282	292.25	-0.0316
0.05	-0.0282	292.25	-0.0316
0.05	-0.0288	292.25	-0.0316
0.05	-0.0288	292.25	-0.0316
0.05	-0.0288	292.25	-0.0316
0.05	-0.0288	292.25	-0.0316
0.05	-0.0288	292.25	-0.0316
0.05	-0.0288	292.25	-0.0316
0.05	-0.0288	292.25	-0.0313
0.05	-0.0285	292.25	-0.0313
0.05	-0.0285	292.25	-0.0313
0.05	-0.0279	292.25	-0.0313
0.05	-0.0279	292.25	-0.0313
0.05	-0.0279	292.25	-0.0313
0.05	-0.0285	292.25	-0.0313
0.05	-0.0285	292.25	-0.0319
0.06	-0.0288	292.25	-0.0319
0.06	-0.0288	292.25	-0.0319
0.06	-0.0288	292.25	-0.0316
0.06	-0.0288	292.25	-0.0316
0.06	-0.0288	292.25	-0.0316
0.06	-0.0291	292.25	-0.0316
0.06	-0.0291	292.25	-0.031
0.06	-0.0291	292.25	-0.031
0.06	-0.0282	292.25	-0.031
0.06	-0.0282	292.25	-0.0313
0.06	-0.0285	292.25	-0.0313
0.06	-0.0285	292.25	-0.0313
0.06	-0.0288	292.25	-0.0313
0.06	-0.0288	292.25	-0.0313
0.06	-0.0288	292.25	-0.0316
0.06	-0.0288	292.25	-0.0316
0.06	-0.0288	292.26	-0.0316
0.06	-0.0288	292.26	-0.0316
0.06	-0.0288	292.26	-0.0316
0.06	-0.0288	292.26	-0.0316
0.06	-0.0288	292.26	-0.0316
0.06	-0.0288	292.26	-0.0319
0.06	-0.0288	292.26	-0.0319
0.06	-0.0288	292.26	-0.0316
0.06	-0.0288	292.26	-0.0316
0.06	-0.0288	292.26	-0.0316
0.06	-0.0288	292.26	-0.0316
0.06	-0.0285	292.26	-0.0316
0.06	-0.0285	292.26	-0.0316
0.06	-0.0285	292.26	-0.0316
0.06	-0.0285	292.26	-0.0313
0.06	-0.0285	292.26	-0.0313
0.06	-0.0282	292.26	-0.0313
0.06	-0.0282	292.26	-0.0319
0.06	-0.0285	292.26	-0.0319
0.06	-0.0285	292.26	-0.0316
0.07	-0.0285	292.26	-0.0316
0.07	-0.0285	292.26	-0.0316
0.07	-0.0285	292.26	-0.0316
0.07	-0.0285	292.26	-0.0316
0.07	-0.0285	292.26	-0.0316
0.07	-0.0285	292.26	-0.0316
0.07	-0.0288	292.26	-0.0316
0.07	-0.0288	292.26	-0.0313
0.07	-0.0285	292.26	-0.0313
0.07	-0.0285	292.26	-0.0313
0.07	-0.0285	292.26	-0.0313
0.07	-0.0285	292.26	-0.0313
0.07	-0.0285	292.26	-0.0319
0.07	-0.0288	292.26	-0.0319
0.07	-0.0288	292.26	-0.0316
0.07	-0.0288	292.26	-0.0316
0.07	-0.0288	292.27	-0.0316
0.07	-0.0288	292.27	-0.0313
0.07	-0.0288	292.27	-0.0313
0.07	-0.0288	292.27	-0.0313
0.07	-0.0285	292.27	-0.0313
0.07	-0.0285	292.27	-0.031
0.07	-0.0282	292.27	-0.031
0.07	-0.0282	292.27	-0.031
0.07	-0.0282	292.27	-0.0313
0.07	-0.0285	292.27	-0.0313
0.07	-0.0285	292.27	-0.0319
0.07	-0.0288	292.27	-0.0319
0.07	-0.0288	292.27	-0.0319
0.07	-0.0288	292.27	-0.0313
0.07	-0.0285	292.27	-0.0313
0.07	-0.0285	292.27	-0.0316
0.07	-0.0291	292.27	-0.0316
0.07	-0.0291	292.27	-0.0316
0.07	-0.0288	292.27	-0.0313
0.07	-0.0288	292.27	-0.0313
0.08	-0.0288	292.27	-0.0316
0.08	-0.0288	292.27	-0.0316
0.08	-0.0288	292.27	-0.0313
0.08	-0.0288	292.27	-0.0313
0.08	-0.0288	292.27	-0.0313
0.08	-0.0288	292.27	-0.0316
0.08	-0.0288	292.27	-0.0316
0.08	-0.0288	292.27	-0.0319
0.08	-0.0288	292.27	-0.0319
0.08	-0.0288	292.27	-0.0316
0.08	-0.0288	292.27	-0.0316
0.08	-0.0288	292.27	-0.0316
0.08	-0.0288	292.27	-0.0319
0.08	-0.0285	292.27	-0.0319
0.08	-0.0285	292.27	-0.0319
0.08	-0.0282	292.27	-0.0313
0.08	-0.0282	292.28	-0.0313
0.08	-0.0282	292.28	-0.0313
0.08	-0.0285	292.28	-0.0313
0.08	-0.0285	292.28	-0.0319
0.08	-0.0285	292.28	-0.0319
0.08	-0.0285	292.28	-0.031
0.08	-0.0285	292.28	-0.031
0.08	-0.0282	292.28	-0.031
0.08	-0.0282	292.28	-0.0313
0.08	-0.0291	292.28	-0.0313
0.08	-0.0291	292.28	-0.0316
0.08	-0.0285	292.28	-0.0316
0.08	-0.0285	292.28	-0.0316
0.08	-0.0285	292.28	-0.0319
0.08	-0.0288	292.28	-0.0319
0.08	-0.0288	292.28	-0.0316
0.08	-0.0282	292.28	-0.0316
0.08	-0.0282	292.28	-0.0316
0.08	-0.0288	292.28	-0.0313
0.08	-0.0288	292.28	-0.0313
0.09	-0.0288	292.28	-0.0313
0.09	-0.0285	292.28	-0.0313
0.09	-0.0285	292.28	-0.0319
0.09	-0.0285	292.28	-0.0319
0.09	-0.0288	292.28	-0.0319
0.09	-0.0288	292.28	-0.0316
0.09	-0.0288	292.28	-0.0316
0.09	-0.0288	292.28	-0.0316
0.09	-0.0282	292.28	-0.0316
0.09	-0.0282	292.28	-0.0316
0.09	-0.0282	292.28	-0.0316
0.09	-0.0285	292.28	-0.0316
0.09	-0.0285	292.28	-0.0313
0.09	-0.0282	292.28	-0.0313
0.09	-0.0282	292.28	-0.0313
0.09	-0.0282	292.28	-0.0316
0.09	-0.0282	292.29	-0.0316
0.09	-0.0282	292.29	-0.0316
0.09	-0.0282	292.29	-0.0316
0.09	-0.0282	292.29	-0.0316
0.09	-0.0285	292.29	-0.0316
0.09	-0.0285	292.29	-0.0316
0.09	-0.0285	292.29	-0.0319
0.09	-0.0285	292.29	-0.0319
0.09	-0.0285	292.29	-0.0316
0.09	-0.0282	292.29	-0.0316
0.09	-0.0282	292.29	-0.0316
0.09	-0.0282	292.29	-0.0313
0.09	-0.0285	292.29	-0.0313
0.09	-0.0285	292.29	-0.031
0.09	-0.0282	292.29	-0.031
0.09	-0.0282	292.29	-0.031
0.09	-0.0282	292.29	-0.0319
0.09	-0.0288	292.29	-0.0319
0.09	-0.0288	292.29	-0.0313
0.09	-0.0291	292.29	-0.0313
0.1	-0.0291	292.29	-0.0313
0.1	-0.0285	292.29	-0.0313
0.1	-0.0285	292.29	-0.0313
0.1	-0.0285	292.29	-0.031
0.1	-0.0282	292.29	-0.031
0.1	-0.0282	292.29	-0.0316
0.1	-0.0288	292.29	-0.0316
0.1	-0.0288	292.29	-0.0316
0.1	-0.0291	292.29	-0.0313
0.1	-0.0291	292.29	-0.0313
0.1	-0.0291	292.29	-0.0319
0.1	-0.0288	292.29	-0.0319
0.1	-0.0288	292.29	-0.0319
0.1	-0.0282	292.29	-0.0316
0.1	-0.0282	292.29	-0.0316
0.1	-0.0282	292.29	-0.0316
0.1	-0.0288	292.3	-0.0316
0.1	-0.0288	292.3	-0.031
0.1	-0.0285	292.3	-0.031
0.1	-0.0285	292.3	-0.031
0.1	-0.0285	292.3	-0.0313
0.1	-0.0282	292.3	-0.0313
0.1	-0.0282	292.3	-0.0316
0.1	-0.0288	292.3	-0.0316
0.1	-0.0288	292.3	-0.0316
0.1	-0.0288	292.3	-0.0316
0.1	-0.0288	292.3	-0.0316
0.1	-0.0288	292.3	-0.0313
0.1	-0.0288	292.3	-0.0313
0.1	-0.0288	292.3	-0.0316
0.1	-0.0288	292.3	-0.0316
0.1	-0.0288	292.3	-0.0316
0.1	-0.0288	292.3	-0.0313
0.1	-0.0282	292.3	-0.0313
0.1	-0.0282	292.3	-0.0316
0.1	-0.0285	292.3	-0.0316
0.11	-0.0285	292.3	-0.0316
0.11	-0.0285	292.3	-0.0316
0.11	-0.0288	292.3	-0.0316
0.11	-0.0288	292.3	-0.0313
0.11	-0.0285	292.3	-0.0313
0.11	-0.0285	292.3	-0.031
0.11	-0.0285	292.3	-0.031
0.11	-0.0285	292.3	-0.031
0.11	-0.0285	292.3	-0.0319
0.11	-0.0285	292.3	-0.0319
0.11	-0.0285	292.3	-0.0313
0.11	-0.0282	292.3	-0.0313
0.11	-0.0282	292.3	-0.0313
0.11	-0.0282	292.3	-0.031
0.11	-0.0285	292.3	-0.031
0.11	-0.0285	292.3	-0.031
0.11	-0.0285	292.31	-0.031
0.11	-0.0285	292.31	-0.031
0.11	-0.0285	292.31	-0.0316
0.11	-0.0285	292.31	-0.0316
0.11	-0.0285	292.31	-0.0316
0.11	-0.0285	292.31	-0.0316
0.11	-0.0285	292.31	-0.0316
0.11	-0.0285	292.31	-0.0313
0.11	-0.0285	292.31	-0.0313
0.11	-0.0285	292.31	-0.031
0.11	-0.0285	292.31	-0.031
0.11	-0.0285	292.31	-0.0316
0.11	-0.0285	292.31	-0.0316
0.11	-0.0285	292.31	-0.0316
0.11	-0.0285	292.31	-0.031
0.11	-0.0282	292.31	-0.031
0.11	-0.0282	292.31	-0.0319
0.11	-0.0282	292.31	-0.0319
0.11	-0.0282	292.31	-0.0319
0.11	-0.0291	292.31	-0.0319
0.12	-0.0291	292.31	-0.0319
0.12	-0.0291	292.31	-0.0319
0.12	-0.0285	292.31	-0.0319
0.12	-0.0285	292.31	-0.0319
0.12	-0.0291	292.31	-0.0319
0.12	-0.0291	292.31	-0.0319
0.12	-0.0291	292.31	-0.031
0.12	-0.0288	292.31	-0.031
0.12	-0.0288	292.31	-0.0319
0.12	-0.0285	292.31	-0.0319
0.12	-0.0285	292.31	-0.0319
0.12	-0.0291	292.31	-0.0316
0.12	-0.0291	292.31	-0.0316
0.12	-0.0291	292.31	-0.0316
0.12	-0.0291	292.31	-0.0316
0.12	-0.0291	292.31	-0.0319
0.12	-0.0285	292.32	-0.0319
0.12	-0.0285	292.32	-0.0319
0.12	-0.0285	292.32	-0.0319
0.12	-0.0285	292.32	-0.0319
0.12	-0.0285	292.32	-0.0319
0.12	-0.0291	292.32	-0.0319
0.12	-0.0291	292.32	-0.0319
0.12	-0.0291	292.32	-0.0319
0.12	-0.0285	292.32	-0.0319
0.12	-0.0285	292.32	-0.0313
0.12	-0.0282	292.32	-0.0313
0.12	-0.0282	292.32	-0.0313
0.12	-0.0282	292.32	-0.0316
0.12	-0.0282	292.32	-0.0316
0.12	-0.0282	292.32	-0.0316
0.12	-0.0285	292.32	-0.0316
0.12	-0.0285	292.32	-0.0316
0.12	-0.0282	292.32	-0.0316
0.12	-0.0282	292.32	-0.0316
0.12	-0.0282	292.32	-0.031
0.13	-0.0285	292.32	-0.031
0.13	-0.0285	292.32	-0.0313
0.13	-0.0288	292.32	-0.0313
0.13	-0.0288	292.32	-0.0313
0.13	-0.0288	292.32	-0.0319
0.13	-0.0285	292.32	-0.0319
0.13	-0.0285	292.32	-0.0316
0.13	-0.0288	292.32	-0.0316
0.13	-0.0288	292.32	-0.0316
0.13	-0.0285	292.32	-0.0316
0.13	-0.0285	292.32	-0.0316
0.13	-0.0285	292.32	-0.0316
0.13	-0.0288	292.32	-0.0316
0.13	-0.0288	292.32	-0.0319
0.13	-0.0282	292.32	-0.0319
0.13	-0.0282	292.32	-0.0319
0.13	-0.0282	292.33	-0.0316
0.13	-0.0291	292.33	-0.0316
0.13	-0.0291	292.33	-0.0319
0.13	-0.0288	292.33	-0.0319
0.13	-0.0288	292.33	-0.0313
0.13	-0.0288	292.33	-0.0313
0.13	-0.0288	292.33	-0.0313
0.13	-0.0288	292.33	-0.0316
0.13	-0.0282	292.33	-0.0316
0.13	-0.0282	292.33	-0.0316
0.13	-0.0285	292.33	-0.0319
0.13	-0.0285	292.33	-0.0319
0.13	-0.0291	292.33	-0.0316
0.13	-0.0291	292.33	-0.0316
0.13	-0.0291	292.33	-0.0316
0.13	-0.0285	292.33	-0.0316
0.13	-0.0285	292.33	-0.0316
0.13	-0.0285	292.33	-0.0316
0.13	-0.0285	292.33	-0.0316
0.13	-0.0285	292.33	-0.0316
0.14	-0.0282	292.33	-0.0316
0.14	-0.0282	292.33	-0.0319
0.14	-0.0288	292.33	-0.0319
0.14	-0.0288	292.33	-0.0319
0.14	-0.0288	292.33	-0.0319
0.14	-0.0282	292.33	-0.0319
0.14	-0.0282	292.33	-0.0316
0.14	-0.0288	292.33	-0.0316
0.14	-0.0288	292.33	-0.0316
0.14	-0.0285	292.33	-0.0313
0.14	-0.0285	292.33	-0.0313
0.14	-0.0285	292.33	-0.0313
0.14	-0.0282	292.33	-0.0313
0.14	-0.0282	292.33	-0.0316
0.14	-0.0285	292.33	-0.0316
0.14	-0.0285	292.33	-0.0316
0.14	-0.0282	292.34	-0.0313
0.14	-0.0282	292.34	-0.0313
0.14	-0.0282	292.34	-0.0316
0.14	-0.0282	292.34	-0.0316
0.14	-0.0282	292.34	-0.0316
0.14	-0.0282	292.34	-0.0313
0.14	-0.0285	292.34	-0.0313
0.14	-0.0285	292.34	-0.0313
0.14	-0.0288	292.34	-0.0313
0.14	-0.0288	292.34	-0.0313
0.14	-0.0282	292.34	-0.0316
0.14	-0.0282	292.34	-0.0316
0.14	-0.0282	292.34	-0.0313
0.14	-0.0285	292.34	-0.0313
0.14	-0.0285	292.34	-0.0313
0.14	-0.0285	292.34	-0.0316
0.14	-0.0285	292.34	-0.0316
0.14	-0.0285	292.34	-0.0316
0.14	-0.0288	292.34	-0.0316
0.14	-0.0288	292.34	-0.0313
0.15	-0.0288	292.34	-0.0313
0.15	-0.0288	292.34	-0.0313
0.15	-0.0288	292.34	-0.031
0.15	-0.0291	292.34	-0.031
0.15	-0.0291	292.34	-0.0316
0.15	-0.0285	292.34	-0.0316
0.15	-0.0285	292.34	-0.0316
0.15	-0.0288	292.34	-0.0316
0.15	-0.0288	292.34	-0.0316
0.15	-0.0288	292.34	-0.031
0.15	-0.0285	292.34	-0.031
0.15	-0.0285	292.34	-0.031
0.15	-0.0288	292.34	-0.0316
0.15	-0.0288	292.34	-0.0316
0.15	-0.0288	292.34	-0.0316
0.15	-0.0282	292.34	-0.0316
0.15	-0.0282	292.35	-0.0316
0.15	-0.0282	292.35	-0.0316
0.15	-0.0282	292.35	-0.0316
0.15	-0.0282	292.35	-0.0316
0.15	-0.0288	292.35	-0.0316
0.15	-0.0288	292.35	-0.031
0.15	-0.0288	292.35	-0.031
0.15	-0.0288	292.35	-0.0316
0.15	-0.0282	292.35	-0.0316
0.15	-0.0282	292.35	-0.0319
0.15	-0.0282	292.35	-0.0319
0.15	-0.0282	292.35	-0.0319
0.15	-0.0282	292.35	-0.0313
0.15	-0.0288	292.35	-0.0313
0.15	-0.0288	292.35	-0.0313
0.15	-0.0288	292.35	-0.0313
0.15	-0.0288	292.35	-0.0313
0.15	-0.0288	292.35	-0.0316
0.15	-0.0285	292.35	-0.0316
0.15	-0.0285	292.35	-0.0316
0.16	-0.0285	292.35	-0.0316
0.16	-0.0285	292.35	-0.0316
0.16	-0.0285	292.35	-0.0316
0.16	-0.0291	292.35	-0.0316
0.16	-0.0291	292.35	-0.0313
0.16	-0.0282	292.35	-0.0313
0.16	-0.0282	292.35	-0.0313
0.16	-0.0285	292.35	-0.0313
0.16	-0.0285	292.35	-0.0313
0.16	-0.0285	292.35	-0.0316
0.16	-0.0288	292.35	-0.0316
0.16	-0.0288	292.35	-0.0316
0.16	-0.0288	292.35	-0.0316
0.16	-0.0288	292.35	-0.0316
0.16	-0.0288	292.35	-0.0316
0.16	-0.0282	292.35	-0.0316
0.16	-0.0282	292.36	-0.0313
0.16	-0.0282	292.36	-0.0313
0.16	-0.0282	292.36	-0.0313
0.16	-0.0282	292.36	-0.0313
0.16	-0.0282	292.36	-0.0313
0.16	-0.0282	292.36	-0.0316
0.16	-0.0288	292.36	-0.0316
0.16	-0.0288	292.36	-0.0316
0.16	-0.0288	292.36	-0.0313
0.16	-0.0282	292.36	-0.0313
0.16	-0.0282	292.36	-0.0316
0.16	-0.0285	292.36	-0.0316
0.16	-0.0285	292.36	-0.0316
0.16	-0.0285	292.36	-0.031
0.16	-0.0285	292.36	-0.031
0.16	-0.0285	292.36	-0.0316
0.16	-0.0285	292.36	-0.0316
0.16	-0.0285	292.36	-0.031
0.16	-0.0291	292.36	-0.031
0.16	-0.0291	292.36	-0.031
0.17	-0.0291	292.36	-0.031
0.17	-0.0282	292.36	-0.031
0.17	-0.0282	292.36	-0.0316
0.17	-0.0285	292.36	-0.0316
0.17	-0.0285	292.36	-0.0316
0.17	-0.0285	292.36	-0.0316
0.17	-0.0282	292.36	-0.0316
0.17	-0.0282	292.36	-0.0313
0.17	-0.0282	292.36	-0.0313
0.17	-0.0282	292.36	-0.0313
0.17	-0.0285	292.36	-0.0313
0.17	-0.0285	292.36	-0.0313
0.17	-0.0285	292.36	-0.0316
0.17	-0.0282	292.36	-0.0316
0.17	-0.0282	292.36	-0.0316
0.17	-0.0288	292.36	-0.0316
0.17	-0.0288	292.37	-0.0316
0.17	-0.0288	292.37	-0.031
0.17	-0.0288	292.37	-0.031
0.17	-0.0288	292.37	-0.0313
0.17	-0.0282	292.37	-0.0313
0.17	-0.0282	292.37	-0.0313
0.17	-0.0288	292.37	-0.0313
0.17	-0.0288	292.37	-0.0313
0.17	-0.0288	292.37	-0.0316
0.17	-0.0285	292.37	-0.0316
0.17	-0.0285	292.37	-0.0316
0.17	-0.0282	292.37	-0.0316
0.17	-0.0282	292.37	-0.0316
0.17	-0.0282	292.37	-0.0316
0.17	-0.0288	292.37	-0.0316
0.17	-0.0288	292.37	-0.0316
0.17	-0.0285	292.37	-0.0313
0.17	-0.0285	292.37	-0.0313
0.17	-0.0288	292.37	-0.0316
0.17	-0.0288	292.37	-0.0316
0.18	-0.0288	292.37	-0.0313
0.18	-0.0288	292.37	-0.0313
0.18	-0.0288	292.37	-0.0313
0.18	-0.0291	292.37	-0.031
0.18	-0.0291	292.37	-0.031
0.18	-0.0291	292.37	-0.0313
0.18	-0.0282	292.37	-0.0313
0.18	-0.0282	292.37	-0.0316
0.18	-0.0288	292.37	-0.0316
0.18	-0.0288	292.37	-0.0316
0.18	-0.0288	292.37	-0.0313
0.18	-0.0288	292.37	-0.0313
0.18	-0.0288	292.37	-0.0316
0.18	-0.0291	292.37	-0.0316
0.18	-0.0291	292.37	-0.0316
0.18	-0.0288	292.37	-0.0313
0.18	-0.0288	292.38	-0.0313
0.18	-0.0288	292.38	-0.0313
0.18	-0.0285	292.38	-0.0313
0.18	-0.0285	292.38	-0.0313
0.18	-0.0282	292.38	-0.0313
0.18	-0.0282	292.38	-0.0313
0.18	-0.0288	292.38	-0.0313
0.18	-0.0288	292.38	-0.0313
0.18	-0.0288	292.38	-0.0313
0.18	-0.0282	292.38	-0.0316
0.18	-0.0282	292.38	-0.0316
0.18	-0.0282	292.38	-0.0313
0.18	-0.0288	292.38	-0.0313
0.18	-0.0288	292.38	-0.0313
0.18	-0.0282	292.38	-0.0313
0.18	-0.0282	292.38	-0.0313
0.18	-0.0282	292.38	-0.031
0.18	-0.0282	292.38	-0.031
0.18	-0.0282	292.38	-0.031
0.18	-0.0288	292.38	-0.031
0.19	-0.0288	292.38	-0.031
0.19	-0.0282	292.38	-0.0316
0.19	-0.0282	292.38	-0.0316
0.19	-0.0282	292.38	-0.031
0.19	-0.0282	292.38	-0.031
0.19	-0.0282	292.38	-0.0313
0.19	-0.0282	292.38	-0.0313
0.19	-0.0282	292.38	-0.0313
0.19	-0.0285	292.38	-0.0313
0.19	-0.0285	292.38	-0.0313
0.19	-0.0285	292.38	-0.0307
0.19	-0.0285	292.38	-0.0307
0.19	-0.0285	292.38	-0.0307
0.19	-0.0288	292.38	-0.031
0.19	-0.0288	292.38	-0.031
0.19	-0.0288	292.38	-0.031
0.19	-0.0285	292.39	-0.031
0.19	-0.0285	292.39	-0.031
0.19	-0.0288	292.39	-0.031
0.19	-0.0288	292.39	-0.031
0.19	-0.0288	292.39	-0.0316
0.19	-0.0288	292.39	-0.0316
0.19	-0.0288	292.39	-0.0313
0.19	-0.0282	292.39	-0.0313
0.19	-0.0282	292.39	-0.0313
0.19	-0.0288	292.39	-0.0316
0.19	-0.0288	292.39	-0.0316
0.19	-0.0288	292.39	-0.0313
0.19	-0.0288	292.39	-0.0313
0.19	-0.0288	292.39	-0.0313
0.19	-0.0288	292.39	-0.031
0.19	-0.0288	292.39	-0.031
0.19	-0.0285	292.39	-0.031
0.19	-0.0285	292.39	-0.031
0.19	-0.0285	292.39	-0.0313
0.19	-0.0285	292.39	-0.0313
0.2	-0.0285	292.39	-0.0313
0.2	-0.0288	292.39	-0.031
0.2	-0.0288	292.39	-0.031
0.2	-0.0288	292.39	-0.031
0.2	-0.0285	292.39	-0.031
0.2	-0.0285	292.39	-0.031
0.2	-0.0288	292.39	-0.0313
0.2	-0.0288	292.39	-0.0313
0.2	-0.0288	292.39	-0.0316
0.2	-0.0288	292.39	-0.0316
0.2	-0.0288	292.39	-0.0313
0.2	-0.0285	292.39	-0.0313
0.2	-0.0285	292.39	-0.0313
0.2	-0.0291	292.39	-0.0316
0.2	-0.0291	292.39	-0.0316
0.2	-0.0291	292.39	-0.0313
0.2	-0.0288	292.4	-0.0313
0.2	-0.0288	292.4	-0.0313
0.2	-0.0285	292.4	-0.031
0.2	-0.0285	292.4	-0.031
0.2	-0.0285	292.4	-0.0316
0.2	-0.0285	292.4	-0.0316
0.2	-0.0285	292.4	-0.0316
0.2	-0.0288	292.4	-0.031
0.2	-0.0288	292.4	-0.031
0.2	-0.0285	292.4	-0.0313
0.2	-0.0285	292.4	-0.0313
0.2	-0.0285	292.4	-0.0313
0.2	-0.0288	292.4	-0.0313
0.2	-0.0288	292.4	-0.0313
0.2	-0.0282	292.4	-0.0316
0.2	-0.0282	292.4	-0.0316
0.2	-0.0282	292.4	-0.031
0.2	-0.0282	292.4	-0.031
0.2	-0.0282	292.4	-0.031
0.2	-0.0285	292.4	-0.031
0.21	-0.0285	292.4	-0.031
0.21	-0.0285	292.4	-0.031
0.21	-0.0291	292.4	-0.031
0.21	-0.0291	292.4	-0.0316
0.21	-0.0282	292.4	-0.0316
0.21	-0.0282	292.4	-0.0316
0.21	-0.0282	292.4	-0.0313
0.21	-0.0285	292.4	-0.0313
0.21	-0.0285	292.4	-0.0319
0.21	-0.0288	292.4	-0.0319
0.21	-0.0288	292.4	-0.0319
0.21	-0.0288	292.4	-0.031
0.21	-0.0288	292.4	-0.031
0.21	-0.0288	292.4	-0.031
0.21	-0.0291	292.4	-0.031
0.21	-0.0291	292.4	-0.0313
0.21	-0.0288	292.41	-0.0313
0.21	-0.0288	292.41	-0.0313
0.21	-0.0285	292.41	-0.0313
0.21	-0.0285	292.41	-0.0313
0.21	-0.0285	292.41	-0.0313
0.21	-0.0288	292.41	-0.0316
0.21	-0.0288	292.41	-0.0316
0.21	-0.0282	292.41	-0.031
0.21	-0.0282	292.41	-0.031
0.21	-0.0282	292.41	-0.031
0.21	-0.0282	292.41	-0.031
0.21	-0.0282	292.41	-0.031
0.21	-0.0285	292.41	-0.031
0.21	-0.0285	292.41	-0.031
0.21	-0.0285	292.41	-0.0313
0.21	-0.0288	292.41	-0.0313
0.21	-0.0288	292.41	-0.0313
0.21	-0.0282	292.41	-0.0313
0.21	-0.0282	292.41	-0.0313
0.21	-0.0288	292.41	-0.031
0.22	-0.0288	292.41	-0.031
0.22	-0.0288	292.41	-0.0316
0.22	-0.0291	292.41	-0.0316
0.22	-0.0291	292.41	-0.0313
0.22	-0.0282	292.41	-0.0313
0.22	-0.0282	292.41	-0.0313
0.22	-0.0282	292.41	-0.0316
0.22	-0.0285	292.41	-0.0316
0.22	-0.0285	292.41	-0.0316
0.22	-0.0282	292.41	-0.0316
0.22	-0.0282	292.41	-0.0316
0.22	-0.0282	292.41	-0.031
0.22	-0.0288	292.41	-0.031
0.22	-0.0288	292.41	-0.0313
0.22	-0.0288	292.41	-0.0313
0.22	-0.0288	292.41	-0.0313
0.22	-0.0288	292.42	-0.031
0.22	-0.0288	292.42	-0.031
0.22	-0.0288	292.42	-0.0313
0.22	-0.0285	292.42	-0.0313
0.22	-0.0285	292.42	-0.0307
0.22	-0.0282	292.42	-0.0307
0.22	-0.0282	292.42	-0.0307
0.22	-0.0282	292.42	-0.031
0.22	-0.0282	292.42	-0.031
0.22	-0.0282	292.42	-0.0313
0.22	-0.0288	292.42	-0.0313
0.22	-0.0288	292.42	-0.0313
0.22	-0.0288	292.42	-0.031
0.22	-0.0285	292.42	-0.031
0.22	-0.0285	292.42	-0.0313
0.22	-0.0282	292.42	-0.0313
0.22	-0.0282	292.42	-0.0313
0.22	-0.0288	292.42	-0.0313
0.22	-0.0288	292.42	-0.0313
0.22	-0.0288	292.42	-0.031
0.23	-0.0288	292.42	-0.031
0.23	-0.0288	292.42	-0.031
0.23	-0.0282	292.42	-0.031
0.23	-0.0282	292.42	-0.031
0.23	-0.0288	292.42	-0.0313
0.23	-0.0288	292.42	-0.0313
0.23	-0.0288	292.42	-0.0313
0.23	-0.0285	292.42	-0.0313
0.23	-0.0285	292.42	-0.0313
0.23	-0.0285	292.42	-0.0313
0.23	-0.0285	292.42	-0.0313
0.23	-0.0285	292.42	-0.0313
0.23	-0.0288	292.42	-0.0313
0.23	-0.0288	292.42	-0.0313
0.23	-0.0282	292.42	-0.0316
0.23	-0.0282	292.42	-0.0316
0.23	-0.0282	292.43	-0.0313
0.23	-0.0282	292.43	-0.0313
0.23	-0.0282	292.43	-0.0313
0.23	-0.0285	292.43	-0.0313
0.23	-0.0285	292.43	-0.0313
0.23	-0.0282	292.43	-0.031
0.23	-0.0282	292.43	-0.031
0.23	-0.0282	292.43	-0.031
0.23	-0.0285	292.43	-0.031
0.23	-0.0285	292.43	-0.031
0.23	-0.0291	292.43	-0.0307
0.23	-0.0291	292.43	-0.0307
0.23	-0.0291	292.43	-0.031
0.23	-0.0282	292.43	-0.031
0.23	-0.0282	292.43	-0.031
0.23	-0.0288	292.43	-0.031
0.23	-0.0288	292.43	-0.031
0.23	-0.0288	292.43	-0.0313
0.23	-0.0282	292.43	-0.0313
0.23	-0.0282	292.43	-0.0313
0.24	-0.0288	292.43	-0.0313
0.24	-0.0288	292.43	-0.0307
0.24	-0.0285	292.43	-0.0307
0.24	-0.0285	292.43	-0.0307
0.24	-0.0285	292.43	-0.0313
0.24	-0.0288	292.43	-0.0313
0.24	-0.0288	292.43	-0.0313
0.24	-0.0288	292.43	-0.0313
0.24	-0.0288	292.43	-0.0313
0.24	-0.0288	292.43	-0.0307
0.24	-0.0285	292.43	-0.0307
0.24	-0.0285	292.43	-0.0307
0.24	-0.0285	292.43	-0.0307
0.24	-0.0285	292.43	-0.0307
0.24	-0.0288	292.43	-0.0313
0.24	-0.0288	292.43	-0.0313
0.24	-0.0288	292.44	-0.0313
0.24	-0.0288	292.44	-0.0316
0.24	-0.0288	292.44	-0.0316
0.24	-0.0288	292.44	-0.031
0.24	-0.0288	292.44	-0.031
0.24	-0.0285	292.44	-0.031
0.24	-0.0285	292.44	-0.031
0.24	-0.0285	292.44	-0.031
0.24	-0.0288	292.44	-0.031
0.24	-0.0288	292.44	-0.031
0.24	-0.0288	292.44	-0.031
0.24	-0.0288	292.44	-0.031
0.24	-0.0288	292.44	-0.031
0.24	-0.0291	292.44	-0.0313
0.24	-0.0291	292.44	-0.0313
0.24	-0.0282	292.44	-0.0316
0.24	-0.0282	292.44	-0.0316
0.24	-0.0288	292.44	-0.0316
0.24	-0.0288	292.44	-0.031
0.24	-0.0288	292.44	-0.031
0.25	-0.0282	292.44	-0.0313
0.25	-0.0282	292.44	-0.0313
0.25	-0.0282	292.44	-0.0313
0.25	-0.0282	292.44	-0.0313
0.25	-0.0282	292.44	-0.0313
0.25	-0.0288	292.44	-0.0313
0.25	-0.0288	292.44	-0.0313
0.25	-0.0285	292.44	-0.031
0.25	-0.0285	292.44	-0.031
0.25	-0.0285	292.44	-0.031
0.25	-0.0291	292.44	-0.0316
0.25	-0.0291	292.44	-0.0316
0.25	-0.0288	292.44	-0.0313
0.25	-0.0288	292.44	-0.0313
0.25	-0.0282	292.44	-0.0313
0.25	-0.0282	292.44	-0.0313
0.25	-0.0282	292.45	-0.0313
0.25	-0.0288	292.45	-0.0313
0.25	-0.0288	292.45	-0.0313
0.25	-0.0288	292.45	-0.0316
0.25	-0.0288	292.45	-0.0316
0.25	-0.0288	292.45	-0.0316
0.25	-0.0285	292.45	-0.0316
0.25	-0.0285	292.45	-0.0316
0.25	-0.0285	292.45	-0.0316
0.25	-0.0285	292.45	-0.0316
0.25	-0.0285	292.45	-0.0316
0.25	-0.0291	292.45	-0.0313
0.25	-0.0291	292.45	-0.0313
0.25	-0.0288	292.45	-0.0316
0.25	-0.0288	292.45	-0.0316
0.25	-0.0291	292.45	-0.0316
0.25	-0.0291	292.45	-0.0316
0.25	-0.0291	292.45	-0.0316
0.25	-0.0288	292.45	-0.0313
0.25	-0.0288	292.45	-0.0313
0.26	-0.0288	292.45	-0.0313
0.26	-0.0288	292.45	-0.0313
0.26	-0.0288	292.45	-0.0313
0.26	-0.0285	292.45	-0.0313
0.26	-0.0285	292.45	-0.0313
0.26	-0.0282	292.45	-0.0313
0.26	-0.0282	292.45	-0.0313
0.26	-0.0282	292.45	-0.0313
0.26	-0.0288	292.45	-0.031
0.26	-0.0288	292.45	-0.031
0.26	-0.0288	292.45	-0.031
0.26	-0.0288	292.45	-0.031
0.26	-0.0282	292.45	-0.031
0.26	-0.0282	292.45	-0.031
0.26	-0.0282	292.45	-0.031
0.26	-0.0288	292.45	-0.0316
0.26	-0.0288	292.46	-0.0316
0.26	-0.0288	292.46	-0.0307
0.26	-0.0288	292.46	-0.0307
0.26	-0.0288	292.46	-0.0307
0.26	-0.0288	292.46	-0.0313
0.26	-0.0288	292.46	-0.0313
0.26	-0.0291	292.46	-0.031
0.26	-0.0291	292.46	-0.031
0.26	-0.0291	292.46	-0.031
0.26	-0.0282	292.46	-0.031
0.26	-0.0282	292.46	-0.031
0.26	-0.0291	292.46	-0.0316
0.26	-0.0291	292.46	-0.0316
0.26	-0.0288	292.46	-0.0316
0.26	-0.0288	292.46	-0.031
0.26	-0.0288	292.46	-0.031
0.26	-0.0285	292.46	-0.0316
0.26	-0.0285	292.46	-0.0316
0.26	-0.0285	292.46	-0.0313
0.26	-0.0285	292.46	-0.0313
0.27	-0.0288	292.46	-0.031
0.27	-0.0288	292.46	-0.031
0.27	-0.0288	292.46	-0.031
0.27	-0.0288	292.46	-0.031
0.27	-0.0288	292.46	-0.031
0.27	-0.0288	292.46	-0.031
0.27	-0.0285	292.46	-0.0313
0.27	-0.0285	292.46	-0.0313
0.27	-0.0282	292.46	-0.0313
0.27	-0.0282	292.46	-0.0313
0.27	-0.0282	292.46	-0.0316
0.27	-0.0282	292.46	-0.0316
0.27	-0.0282	292.46	-0.0316
0.27	-0.0285	292.46	-0.0313
0.27	-0.0285	292.46	-0.0313
0.27	-0.0288	292.46	-0.0313
0.27	-0.0288	292.47	-0.0313
0.27	-0.0282	292.47	-0.0313
0.27	-0.0282	292.47	-0.031
0.27	-0.0282	292.47	-0.031
0.27	-0.0291	292.47	-0.0313
0.27	-0.0291	292.47	-0.0313
0.27	-0.0291	292.47	-0.0313
0.27	-0.0282	292.47	-0.0313
0.27	-0.0282	292.47	-0.0313
0.27	-0.0288	292.47	-0.0313
0.27	-0.0288	292.47	-0.0313
0.27	-0.0282	292.47	-0.0313
0.27	-0.0282	292.47	-0.0313
0.27	-0.0282	292.47	-0.0313
0.27	-0.0282	292.47	-0.0313
0.27	-0.0282	292.47	-0.0313
0.27	-0.0288	292.47	-0.0313
0.27	-0.0288	292.47	-0.0313
0.27	-0.0288	292.47	-0.0313
0.27	-0.0288	292.47	-0.0316
0.28	-0.0288	292.47	-0.0316
0.28	-0.0285	292.47	-0.0316
0.28	-0.0285	292.47	-0.0316
0.28	-0.0288	292.47	-0.0316
0.28	-0.0288	292.47	-0.0313
0.28	-0.0288	292.47	-0.0313
0.28	-0.0285	292.47	-0.0313
0.28	-0.0285	292.47	-0.0313
0.28	-0.0288	292.47	-0.031
0.28	-0.0288	292.47	-0.031
0.28	-0.0288	292.47	-0.031
0.28	-0.0288	292.47	-0.0307
0.28	-0.0288	292.47	-0.0307
0.28	-0.0282	292.47	-0.031
0.28	-0.0282	292.47	-0.031
0.28	-0.0288	292.47	-0.031
0.28	-0.0288	292.48	-0.031
0.28	-0.0288	292.48	-0.031
0.28	-0.0285	292.48	-0.031
0.28	-0.0285	292.48	-0.031
0.28	-0.0282	292.48	-0.0316
0.28	-0.0282	292.48	-0.0316
0.28	-0.0282	292.48	-0.0316
0.28	-0.0288	292.48	-0.0307
0.28	-0.0288	292.48	-0.0307
0.28	-0.0288	292.48	-0.0316
0.28	-0.0288	292.48	-0.0316
0.28	-0.0285	292.48	-0.0313
0.28	-0.0285	292.48	-0.0313
0.28	-0.0285	292.48	-0.0313
0.28	-0.0285	292.48	-0.031
0.28	-0.0285	292.48	-0.031
0.28	-0.0288	292.48	-0.031
0.28	-0.0288	292.48	-0.031
0.28	-0.0288	292.48	-0.031
0.28	-0.0288	292.48	-0.0316
0.29	-0.0288	292.48	-0.0316
0.29	-0.0288	292.48	-0.0316
0.29	-0.0288	292.48	-0.031
0.29	-0.0285	292.48	-0.031
0.29	-0.0285	292.48	-0.0316
0.29	-0.0285	292.48	-0.0316
0.29	-0.0291	292.48	-0.0313
0.29	-0.0291	292.48	-0.0313
0.29	-0.0288	292.48	-0.0313
0.29	-0.0288	292.48	-0.0313
0.29	-0.0288	292.48	-0.0313
0.29	-0.0288	292.48	-0.0316
0.29	-0.0288	292.48	-0.0316
0.29	-0.0288	292.48	-0.0313
0.29	-0.0288	292.48	-0.0313
0.29	-0.0288	292.48	-0.0313
0.29	-0.0285	292.49	-0.0313
0.29	-0.0285	292.49	-0.0313
0.29	-0.0288	292.49	-0.0316
0.29	-0.0288	292.49	-0.0316
0.29	-0.0288	292.49	-0.0313
0.29	-0.0288	292.49	-0.0313
0.29	-0.0288	292.49	-0.0313
0.29	-0.0288	292.49	-0.031
0.29	-0.0288	292.49	-0.031
0.29	-0.0288	292.49	-0.0316
0.29	-0.0288	292.49	-0.0316
0.29	-0.0282	292.49	-0.0316
0.29	-0.0282	292.49	-0.0313
0.29	-0.0282	292.49	-0.0313
0.29	-0.0282	292.49	-0.0313
0.29	-0.0282	292.49	-0.0313
0.29	-0.0282	292.49	-0.0313
0.29	-0.0285	292.49	-0.0313
0.29	-0.0285	292.49	-0.0313
0.29	-0.0285	292.49	-0.031
0.3	-0.0285	292.49	-0.031
0.3	-0.0288	292.49	-0.0313
0.3	-0.0288	292.49	-0.0313
0.3	-0.0288	292.49	-0.0313
0.3	-0.0288	292.49	-0.0313
0.3	-0.0288	292.49	-0.0313
0.3	-0.0288	292.49	-0.0313
0.3	-0.0288	292.49	-0.0313
0.3	-0.0288	292.49	-0.0313
0.3	-0.0282	292.49	-0.0313
0.3	-0.0282	292.49	-0.0313
0.3	-0.0288	292.49	-0.0316
0.3	-0.0288	292.49	-0.0316
0.3	-0.0288	292.49	-0.0313
0.3	-0.0288	292.49	-0.0313
0.3	-0.0288	292.49	-0.0313
0.3	-0.0282	292.5	-0.0316
0.3	-0.0282	292.5	-0.0316
0.3	-0.0282	292.5	-0.0316
0.3	-0.0282	292.5	-0.0313
0.3	-0.0282	292.5	-0.0313
0.3	-0.0288	292.5	-0.0313
0.3	-0.0288	292.5	-0.0313
0.3	-0.0285	292.5	-0.0316
0.3	-0.0285	292.5	-0.0316
0.3	-0.0282	292.5	-0.0316
0.3	-0.0282	292.5	-0.0313
0.3	-0.0282	292.5	-0.0313
0.3	-0.0288	292.5	-0.0316
0.3	-0.0288	292.5	-0.0316
0.3	-0.0288	292.5	-0.0316
0.3	-0.0288	292.5	-0.0313
0.3	-0.0288	292.5	-0.0313
0.3	-0.0285	292.5	-0.031
0.3	-0.0285	292.5	-0.031
0.3	-0.0288	292.5	-0.0313
0.31	-0.0288	292.5	-0.0313
0.31	-0.0288	292.5	-0.0313
0.31	-0.0291	292.5	-0.0313
0.31	-0.0291	292.5	-0.0313
0.31	-0.0291	292.5	-0.0316
0.31	-0.0291	292.5	-0.0316
0.31	-0.0291	292.5	-0.0316
0.31	-0.0291	292.5	-0.0313
0.31	-0.0291	292.5	-0.0313
0.31	-0.0282	292.5	-0.0316
0.31	-0.0282	292.5	-0.0316
0.31	-0.0291	292.5	-0.031
0.31	-0.0291	292.5	-0.031
0.31	-0.0288	292.5	-0.031
0.31	-0.0288	292.5	-0.0316
0.31	-0.0288	292.5	-0.0316
0.31	-0.0288	292.51	-0.0316
0.31	-0.0288	292.51	-0.0316
0.31	-0.0288	292.51	-0.0316
0.31	-0.0288	292.51	-0.031
0.31	-0.0288	292.51	-0.031
0.31	-0.0288	292.51	-0.0316
0.31	-0.0288	292.51	-0.0316
0.31	-0.0285	292.51	-0.0316
0.31	-0.0285	292.51	-0.0316
0.31	-0.0285	292.51	-0.0316
0.31	-0.0282	292.51	-0.0316
0.31	-0.0282	292.51	-0.0316
0.31	-0.0285	292.51	-0.0313
0.31	-0.0285	292.51	0.0288
0.31	-0.0285	292.51	0.0288
0.31	-0.0285	292.51	0.0288
0.31	-0.0285	292.51	0.0288
0.31	-0.0285	292.51	0.0288
0.31	-0.0285	292.51	0.0288
0.31	-0.0285	292.51	0.0288
0.32	-0.0285	292.51	0.0288
0.32	-0.0285	292.51	0.0288
0.32	-0.0288	292.51	0.0288
0.32	-0.0288	292.51	0.0288
0.32	-0.0288	292.51	0.0288
0.32	-0.0288	292.51	0.0288
0.32	-0.0288	292.51	0.0288
0.32	-0.0282	292.51	0.0288
0.32	-0.0282	292.51	0.0288
0.32	-0.0288	292.51	0.0288
0.32	-0.0288	292.52	0.0288
0.32	-0.0285	292.52	0.0288
0.32	-0.0285	292.52	0.0288
0.32	-0.0285	292.52	0.0288
0.32	-0.0285	292.52	0.0288
0.32	-0.0285	292.52	0.0288
0.32	-0.0288	292.52	0.0288
0.32	-0.0288	292.52	0.0288
0.32	-0.0288	292.52	0.0285
0.32	-0.0288	292.52	0.0285
0.32	-0.0288	292.52	0.0285
0.32	-0.0288	292.52	0.0285
0.32	-0.0288	292.52	0.0285
0.32	-0.0288	292.52	0.0285
0.32	-0.0285	292.52	0.0285
0.32	-0.0285	292.52	0.0285
0.32	-0.0282	292.52	0.0285
0.32	-0.0282	292.52	0.0285
0.32	-0.0282	292.52	0.0282
0.32	-0.0282	292.52	0.0282
0.32	-0.0282	292.52	0.0282
0.32	-0.0291	292.52	0.0282
0.32	-0.0291	292.52	0.0285
0.32	-0.0288	292.52	0.0285
0.32	-0.0288	292.52	0.0285
0.32	-0.0288	292.52	0.0288
0.33	-0.0288	292.52	0.0288
0.33	-0.0288	292.52	0.0288
0.33	-0.0288	292.52	0.0288
0.33	-0.0288	292.52	0.0288
0.33	-0.0291	292.52	0.0285
0.33	-0.0291	292.52	0.0285
0.33	-0.0291	292.52	0.0285
0.33	-0.0291	292.52	0.0285
0.33	-0.0291	292.52	0.0285
0.33	-0.0288	292.52	0.0285
0.33	-0.0288	292.53	0.0288
0.33	-0.0288	292.53	0.0288
0.33	-0.0288	292.53	0.0288
0.33	-0.0288	292.53	0.0285
0.33	-0.0285	292.53	0.0285
0.33	-0.0285	292.53	0.0285
0.33	-0.0285	292.53	0.0285
0.33	-0.0285	292.53	0.0285
0.33	-0.0285	292.53	0.0285
0.33	-0.0285	292.53	0.0285
0.33	-0.0285	292.53	0.0285
0.33	-0.0285	292.53	0.0285
0.33	-0.0285	292.53	0.0285
0.33	-0.0285	292.53	0.0282
0.33	-0.0288	292.53	0.0282
0.33	-0.0288	292.53	0.0282
0.33	-0.0288	292.53	0.0282
0.33	-0.0288	292.53	0.0282
0.33	-0.0291	292.53	0.0282
0.33	-0.0291	292.53	0.0282
0.33	-0.0291	292.53	0.0282
0.33	-0.0288	292.53	0.0282
0.33	-0.0288	292.53	0.0282
0.33	-0.0288	292.53	0.0279
0.33	-0.0291	292.53	0.0279
0.33	-0.0291	292.53	0.0279
0.34	-0.0288	292.53	0.0279
0.34	-0.0288	292.53	0.0279
0.34	-0.0285	292.53	0.0279
0.34	-0.0285	292.53	0.0279
0.34	-0.0285	292.53	0.0279
0.34	-0.0285	292.53	0.0279
0.34	-0.0285	292.53	0.0279
0.34	-0.0285	292.53	0.0279
0.34	-0.0285	292.53	0.0279
0.34	-0.0285	292.53	0.0279
0.34	-0.0288	292.54	0.0279
0.34	-0.0288	292.54	0.0279
0.34	-0.0288	292.54	0.0279
0.34	-0.0288	292.54	0.0279
0.34	-0.0288	292.54	0.0279
0.34	-0.0288	292.54	0.0279
0.34	-0.0288	292.54	0.0279
0.34	-0.0291	292.54	0.0279
0.34	-0.0291	292.54	0.0279
0.34	-0.0288	292.54	0.0279
0.34	-0.0288	292.54	0.0279
0.34	-0.0282	292.54	0.0279
0.34	-0.0282	292.54	0.0279
0.34	-0.0282	292.54	0.0279
0.34	-0.0288	292.54	0.0279
0.34	-0.0288	292.54	0.0279
0.34	-0.0288	292.54	0.0279
0.34	-0.0288	292.54	0.0279
0.34	-0.0288	292.54	0.0279
0.34	-0.0288	292.54	0.0279
0.34	-0.0288	292.54	0.0279
0.34	-0.0291	292.54	0.0279
0.34	-0.0291	292.54	0.0279
0.34	-0.0285	292.54	0.0279
0.34	-0.0285	292.54	0.0279
0.34	-0.0285	292.54	0.0279
0.35	-0.0288	292.54	0.0279
0.35	-0.0288	292.54	0.0279
0.35	-0.0288	292.54	0.0279
0.35	-0.0288	292.54	0.0279
0.35	-0.0288	292.54	0.0279
0.35	-0.0288	292.54	0.0279
0.35	-0.0288	292.54	0.0279
0.35	-0.0282	292.54	0.0279
0.35	-0.0282	292.54	0.0279
0.35	-0.0282	292.54	0.0279
0.35	-0.0288	292.55	0.0279
0.35	-0.0288	292.55	0.0279
0.35	-0.0282	292.55	0.0279
0.35	-0.0282	292.55	0.0279
0.35	-0.0285	292.55	0.0279
0.35	-0.0285	292.55	0.0279
0.35	-0.0285	292.55	0.0279
0.35	-0.0288	292.55	0.0279
0.35	-0.0288	292.55	0.0279
0.35	-0.0288	292.55	0.0279
0.35	-0.0285	292.55	0.0279
0.35	-0.0285	292.55	0.0279
0.35	-0.0288	292.55	0.0279
0.35	-0.0288	292.55	0.0279
0.35	-0.0288	292.55	0.0279
0.35	-0.0288	292.55	0.0279
0.35	-0.0288	292.55	0.0279
0.35	-0.0288	292.55	0.0279
0.35	-0.0288	292.55	0.0279
0.35	-0.0291	292.55	0.0279
0.35	-0.0291	292.55	0.0279
0.35	-0.0288	292.55	0.0279
0.35	-0.0288	292.55	0.0279
0.35	-0.0288	292.55	0.0279
0.35	-0.0282	292.55	0.0279
0.35	-0.0282	292.55	0.0279
0.36	-0.0285	292.55	0.0279
0.36	-0.0285	292.55	0.0279
0.36	-0.0285	292.55	0.0279
0.36	-0.0285	292.55	0.0279
0.36	-0.0285	292.55	0.0279
0.36	-0.0288	292.55	0.0279
0.36	-0.0288	292.55	0.0279
0.36	-0.0291	292.55	0.0279
0.36	-0.0291	292.55	0.0279
0.36	-0.0291	292.55	0.0279
0.36	-0.0288	292.56	0.0279
0.36	-0.0288	292.56	0.0279
0.36	-0.0288	292.56	0.0279
0.36	-0.0288	292.56	0.0279
0.36	-0.0288	292.56	0.0279
0.36	-0.0291	292.56	0.0279
0.36	-0.0291	292.56	0.0279
0.36	-0.0288	292.56	0.0279
0.36	-0.0288	292.56	0.0279
0.36	-0.0288	292.56	0.0279
0.36	-0.0291	292.56	0.0279
0.36	-0.0291	292.56	0.0276
0.36	-0.0288	292.56	0.0276
0.36	-0.0288	292.56	0.0276
0.36	-0.0288	292.56	0.0276
0.36	-0.0291	292.56	0.0276
0.36	-0.0291	292.56	0.0273
0.36	-0.0282	292.56	0.0273
0.36	-0.0282	292.56	0.0276
0.36	-0.0291	292.56	0.0276
0.36	-0.0291	292.56	0.0276
0.36	-0.0291	292.56	0.0273
0.36	-0.0288	292.56	0.0273
0.36	-0.0288	292.56	0.0276
0.36	-0.0285	292.56	0.0276
0.36	-0.0285	292.56	0.0276
0.37	-0.0288	292.56	0.0276
0.37	-0.0288	292.56	0.0276
0.37	-0.0288	292.56	0.0279
0.37	-0.0288	292.56	0.0279
0.37	-0.0288	292.56	0.0279
0.37	-0.0282	292.56	0.0276
0.37	-0.0282	292.56	0.0276
0.37	-0.0282	292.56	0.0273
0.37	-0.0288	292.56	0.0273
0.37	-0.0288	292.56	0.0273
0.37	-0.0285	292.57	0.027
0.37	-0.0285	292.57	0.027
0.37	-0.0285	292.57	0.0273
0.37	-0.0291	292.57	0.0273
0.37	-0.0291	292.57	0.0273
0.37	-0.0288	292.57	0.0273
0.37	-0.0288	292.57	0.0273
0.37	-0.0285	292.57	0.0273
0.37	-0.0285	292.57	0.0273
0.37	-0.0285	292.57	0.027
0.37	-0.0282	292.57	0.027
0.37	-0.0282	292.57	0.027
0.37	-0.0285	292.57	0.027
0.37	-0.0285	292.57	0.027
0.37	-0.0285	292.57	0.027
0.37	-0.0288	292.57	0.027
0.37	-0.0288	292.57	0.027
0.37	-0.0288	292.57	0.027
0.37	-0.0288	292.57	0.027
0.37	-0.0291	292.57	0.027
0.37	-0.0291	292.57	0.027
0.37	-0.0291	292.57	0.0273
0.37	-0.0291	292.57	0.0273
0.37	-0.0291	292.57	0.0273
0.37	-0.0282	292.57	0.0276
0.37	-0.0282	292.57	0.0276
0.38	-0.0282	292.57	0.0279
0.38	-0.0282	292.57	0.0279
0.38	-0.0282	292.57	0.0279
0.38	-0.0288	292.57	0.0279
0.38	-0.0288	292.57	0.0279
0.38	-0.0288	292.57	0.0276
0.38	-0.0285	292.57	0.0276
0.38	-0.0285	292.57	0.0273
0.38	-0.0288	292.57	0.0273
0.38	-0.0288	292.57	0.027
0.38	-0.0288	292.58	0.027
0.38	-0.0288	292.58	0.027
0.38	-0.0288	292.58	0.027
0.38	-0.0291	292.58	0.027
0.38	-0.0291	292.58	0.0273
0.38	-0.0291	292.58	0.0273
0.38	-0.0291	292.58	0.0273
0.38	-0.0291	292.58	0.0273
0.38	-0.0288	292.58	0.0273
0.38	-0.0288	292.58	0.0273
0.38	-0.0291	292.58	0.0273
0.38	-0.0291	292.58	0.0273
0.38	-0.0288	292.58	0.027
0.38	-0.0288	292.58	0.027
0.38	-0.0288	292.58	0.0273
0.38	-0.0288	292.58	0.0273
0.38	-0.0288	292.58	0.0276
0.38	-0.0288	292.58	0.0276
0.38	-0.0288	292.58	0.0276
0.38	-0.0288	292.58	0.0276
0.38	-0.0288	292.58	0.0276
0.38	-0.0288	292.58	0.0273
0.38	-0.0291	292.58	0.0273
0.38	-0.0291	292.58	0.0273
0.38	-0.0291	292.58	0.027
0.38	-0.0285	292.58	0.027
0.39	-0.0285	292.58	0.027
0.39	-0.0288	292.58	0.027
0.39	-0.0288	292.58	0.027
0.39	-0.0288	292.58	0.027
0.39	-0.0288	292.58	0.027
0.39	-0.0288	292.58	0.027
0.39	-0.0282	292.58	0.027
0.39	-0.0282	292.58	0.027
0.39	-0.0288	292.58	0.027
0.39	-0.0288	292.58	0.027
0.39	-0.0288	292.59	0.027
0.39	-0.0288	292.59	0.027
0.39	-0.0288	292.59	0.027
0.39	-0.0288	292.59	0.027
0.39	-0.0288	292.59	0.027
0.39	-0.0282	292.59	0.0273
0.39	-0.0282	292.59	0.0273
0.39	-0.0282	292.59	0.0273
0.39	-0.0291	292.59	0.0273
0.39	-0.0291	292.59	0.0273
0.39	-0.0288	292.59	0.0273
0.39	-0.0288	292.59	0.0273
0.39	-0.0288	292.59	0.027
0.39	-0.0285	292.59	0.027
0.39	-0.0285	292.59	0.027
0.39	-0.0288	292.59	0.027
0.39	-0.0288	292.59	0.027
0.39	-0.0288	292.59	0.027
0.39	-0.0288	292.59	0.027
0.39	-0.0288	292.59	0.027
0.39	-0.0282	292.59	0.027
0.39	-0.0282	292.59	0.027
0.39	-0.0285	292.59	0.027
0.39	-0.0285	292.59	0.027
0.39	-0.0285	292.59	0.027
0.39	-0.0285	292.59	0.027
0.4	-0.0285	292.59	0.027
0.4	-0.0282	292.59	0.027
0.4	-0.0282	292.59	0.027
0.4	-0.0288	292.59	0.027
0.4	-0.0288	292.59	0.027
0.4	-0.0288	292.59	0.027
0.4	-0.0288	292.59	0.027
0.4	-0.0288	292.59	0.027
0.4	-0.0288	292.59	0.027
0.4	-0.0288	292.59	0.027
0.4	-0.0288	292.6	0.027
0.4	-0.0288	292.6	0.027
0.4	-0.0288	292.6	0.027
0.4	-0.0288	292.6	0.027
0.4	-0.0288	292.6	0.027
0.4	-0.0288	292.6	0.027
0.4	-0.0285	292.6	0.027
0.4	-0.0285	292.6	0.027
0.4	-0.0285	292.6	0.027
0.4	-0.0285	292.6	0.027
0.4	-0.0291	292.6	0.027
0.4	-0.0291	292.6	0.027
0.4	-0.0291	292.6	0.027
0.4	-0.0291	292.6	0.027
0.4	-0.0291	292.6	0.027
0.4	-0.0285	292.6	0.027
0.4	-0.0285	292.6	0.027
0.4	-0.0285	292.6	0.027
0.4	-0.0291	292.6	0.027
0.4	-0.0291	292.6	0.027
0.4	-0.0288	292.6	0.027
0.4	-0.0288	292.6	0.027
0.4	-0.0288	292.6	0.027
0.4	-0.0291	292.6	0.027
0.4	-0.0291	292.6	0.027
0.4	-0.0282	292.6	0.027
0.41	-0.0282	292.6	0.027
0.41	-0.0285	292.6	0.027
0.41	-0.0285	292.6	0.027
0.41	-0.0285	292.6	0.027
0.41	-0.0282	292.6	0.027
0.41	-0.0282	292.6	0.027
0.41	-0.0288	292.6	0.027
0.41	-0.0288	292.6	0.027
0.41	-0.0288	292.6	0.027
0.41	-0.0288	292.6	0.027
0.41	-0.0288	292.61	0.027
0.41	-0.0288	292.61	0.027
0.41	-0.0288	292.61	0.027
0.41	-0.0285	292.61	0.0273
0.41	-0.0285	292.61	0.0273
0.41	-0.0285	292.61	0.0273
0.41	-0.0288	292.61	0.0273
0.41	-0.0288	292.61	0.0273
0.41	-0.0288	292.61	0.0273
0.41	-0.0288	292.61	0.0273
0.41	-0.0288	292.61	0.027
0.41	-0.0291	292.61	0.027
0.41	-0.0291	292.61	0.027
0.41	-0.0288	292.61	0.027
0.41	-0.0288	292.61	0.027
0.41	-0.0291	292.61	0.027
0.41	-0.0291	292.61	0.027
0.41	-0.0291	292.61	0.027
0.41	-0.0288	292.61	0.027
0.41	-0.0288	292.61	0.027
0.41	-0.0288	292.61	0.027
0.41	-0.0288	292.61	0.027
0.41	-0.0288	292.61	0.027
0.41	-0.0288	292.61	0.027
0.41	-0.0288	292.61	0.027
0.41	-0.0288	292.61	0.027
0.42	-0.0288	292.61	0.027
0.42	-0.0288	292.61	0.027
0.42	-0.0291	292.61	0.027
0.42	-0.0291	292.61	0.027
0.42	-0.0291	292.61	0.027
0.42	-0.0291	292.61	0.027
0.42	-0.0282	292.61	0.027
0.42	-0.0282	292.61	0.027
0.42	-0.0282	292.61	0.027
0.42	-0.0291	292.61	0.027
0.42	-0.0291	292.62	0.027
0.42	-0.0291	292.62	0.027
0.42	-0.0291	292.62	0.027
0.42	-0.0291	292.62	0.027
0.42	-0.0288	292.62	0.027
0.42	-0.0288	292.62	0.027
0.42	-0.0291	292.62	0.027
0.42	-0.0291	292.62	0.027
0.42	-0.0291	292.62	0.027
0.42	-0.0288	292.62	0.027
0.42	-0.0288	292.62	0.027
0.42	-0.0288	292.62	0.027
0.42	-0.0288	292.62	0.027
0.42	-0.0285	292.62	0.027
0.42	-0.0285	292.62	0.027
0.42	-0.0285	292.62	0.027
0.42	-0.0291	292.62	0.027
0.42	-0.0291	292.62	0.027
0.42	-0.0291	292.62	0.027
0.42	-0.0291	292.62	0.027
0.42	-0.0291	292.62	0.027
0.42	-0.0288	292.62	0.027
0.42	-0.0288	292.62	0.027
0.42	-0.0291	292.62	0.027
0.42	-0.0291	292.62	0.027
0.42	-0.0291	292.62	0.027
0.43	-0.0285	292.62	0.027
0.43	-0.0285	292.62	0.027
0.43	-0.0288	292.62	0.027
0.43	-0.0288	292.62	0.027
0.43	-0.0291	292.62	0.027
0.43	-0.0291	292.62	0.027
0.43	-0.0291	292.62	0.0267
0.43	-0.0285	292.62	0.0267
0.43	-0.0285	292.62	0.0267
0.43	-0.0285	292.62	0.0264
0.43	-0.0285	292.63	0.0264
0.43	-0.0285	292.63	0.0264
0.43	-0.0291	292.63	0.0264
0.43	-0.0291	292.63	0.0264
0.43	-0.0288	292.63	0.0267
0.43	-0.0288	292.63	0.0267
0.43	-0.0291	292.63	0.0267
0.43	-0.0291	292.63	0.0267
0.43	-0.0291	292.63	0.0267
0.43	-0.0288	292.63	0.0267
0.43	-0.0288	292.63	0.0267
0.43	-0.0288	292.63	0.0267
0.43	-0.0288	292.63	0.0267
0.43	-0.0288	292.63	0.027
0.43	-0.0285	292.63	0.027
0.43	-0.0285	292.63	0.027
0.43	-0.0291	292.63	0.027
0.43	-0.0291	292.63	0.027
0.43	-0.0288	292.63	0.027
0.43	-0.0288	292.63	0.027
0.43	-0.0288	292.63	0.027
0.43	-0.0288	292.63	0.0267
0.43	-0.0288	292.63	0.0267
0.43	-0.0288	292.63	0.0264
0.43	-0.0288	292.63	0.0264
0.43	-0.0288	292.63	0.0264
0.44	-0.0288	292.63	0.0264
0.44	-0.0288	292.63	0.0267
0.44	-0.0288	292.63	0.0267
0.44	-0.0288	292.63	0.0267
0.44	-0.0288	292.63	0.0267
0.44	-0.0288	292.63	0.0267
0.44	-0.0288	292.63	0.0267
0.44	-0.0288	292.63	0.0267
0.44	-0.0288	292.63	0.0267
0.44	-0.0288	292.63	0.0267
0.44	-0.0285	292.64	0.0267
0.44	-0.0285	292.64	0.027
0.44	-0.0288	292.64	0.027
0.44	-0.0288	292.64	0.027
0.44	-0.0288	292.64	0.0267
0.44	-0.0288	292.64	0.0267
0.44	-0.0288	292.64	0.0267
0.44	-0.0285	292.64	0.0267
0.44	-0.0285	292.64	0.0267
0.44	-0.0291	292.64	0.0264
0.44	-0.0291	292.64	0.0264
0.44	-0.0291	292.64	0.0264
0.44	-0.0288	292.64	0.0264
0.44	-0.0288	292.64	0.026
0.44	-0.0288	292.64	0.026
0.44	-0.0288	292.64	0.026
0.44	-0.0288	292.64	0.026
0.44	-0.0291	292.64	0.026
0.44	-0.0291	292.64	0.0264
0.44	-0.0288	292.64	0.0264
0.44	-0.0288	292.64	0.0264
0.44	-0.0291	292.64	0.0267
0.44	-0.0291	292.64	0.0267
0.44	-0.0288	292.64	0.027
0.44	-0.0288	292.64	0.027
0.44	-0.0288	292.64	0.027
0.45	-0.0288	292.64	0.027
0.45	-0.0288	292.64	0.027
0.45	-0.0288	292.64	0.0267
0.45	-0.0291	292.64	0.0267
0.45	-0.0291	292.64	0.0267
0.45	-0.0291	292.64	0.0267
0.45	-0.0291	292.64	0.0267
0.45	-0.0288	292.64	0.0267
0.45	-0.0288	292.64	0.0267
0.45	-0.0288	292.64	0.0267
0.45	-0.0291	292.65	0.0267
0.45	-0.0291	292.65	0.0267
0.45	-0.0285	292.65	0.0267
0.45	-0.0285	292.65	0.0267
0.45	-0.0285	292.65	0.0267
0.45	-0.0285	292.65	0.0267
0.45	-0.0285	292.65	0.0267
0.45	-0.0288	292.65	0.0267
0.45	-0.0288	292.65	0.0267
0.45	-0.0288	292.65	0.0267
0.45	-0.0291	292.65	0.0267
0.45	-0.0291	292.65	0.0267
0.45	-0.0288	292.65	0.0267
0.45	-0.0288	292.65	0.0267
0.45	-0.0288	292.65	0.027
0.45	-0.0288	292.65	0.027
0.45	-0.0288	292.65	0.0267
0.45	-0.0288	292.65	0.0267
0.45	-0.0288	292.65	0.0267
0.45	-0.0285	292.65	0.0264
0.45	-0.0285	292.65	0.0264
0.45	-0.0291	292.65	0.026
0.45	-0.0291	292.65	0.026
0.45	-0.0291	292.65	0.0264
0.45	-0.0288	292.65	0.0264
0.45	-0.0288	292.65	0.0264
0.46	-0.0285	292.65	0.0267
0.46	-0.0285	292.65	0.0267
0.46	-0.0285	292.65	0.027
0.46	-0.0291	292.65	0.027
0.46	-0.0291	292.65	0.027
0.46	-0.0285	292.65	0.027
0.46	-0.0285	292.65	0.027
0.46	-0.0285	292.65	0.027
0.46	-0.0285	292.65	0.027
0.46	-0.0285	292.65	0.0267
0.46	-0.0288	292.66	0.0267
0.46	-0.0288	292.66	0.0267
0.46	-0.0291	292.66	0.0267
0.46	-0.0291	292.66	0.0267
0.46	-0.0288	292.66	0.0267
0.46	-0.0288	292.66	0.0267
0.46	-0.0288	292.66	0.0267
0.46	-0.0288	292.66	0.027
0.46	-0.0288	292.66	0.027
0.46	-0.0288	292.66	0.027
0.46	-0.0285	292.66	0.027
0.46	-0.0285	292.66	0.027
0.46	-0.0291	292.66	0.027
0.46	-0.0291	292.66	0.027
0.46	-0.0291	292.66	0.027
0.46	-0.0291	292.66	0.027
0.46	-0.0291	292.66	0.027
0.46	-0.0288	292.66	0.027
0.46	-0.0288	292.66	0.027
0.46	-0.0288	292.66	0.027
0.46	-0.0288	292.66	0.027
0.46	-0.0291	292.66	0.0267
0.46	-0.0291	292.66	0.0267
0.46	-0.0291	292.66	0.0267
0.46	-0.0291	292.66	0.0267
0.46	-0.0291	292.66	0.0267
0.47	-0.0288	292.66	0.0267
0.47	-0.0288	292.66	0.0267
0.47	-0.0288	292.66	0.0267
0.47	-0.0288	292.66	0.027
0.47	-0.0288	292.66	0.027
0.47	-0.0291	292.66	0.027
0.47	-0.0291	292.66	0.027
0.47	-0.0291	292.66	0.027
0.47	-0.0285	292.66	0.027
0.47	-0.0285	292.66	0.027
0.47	-0.0285	292.67	0.027
0.47	-0.0285	292.67	0.027
0.47	-0.0285	292.67	0.027
0.47	-0.0285	292.67	0.027
0.47	-0.0285	292.67	0.027
0.47	-0.0291	292.67	0.027
0.47	-0.0291	292.67	0.027
0.47	-0.0291	292.67	0.027
0.47	-0.0291	292.67	0.027
0.47	-0.0291	292.67	0.0267
0.47	-0.0282	292.67	0.0267
0.47	-0.0282	292.67	0.0267
0.47	-0.0288	292.67	0.0267
0.47	-0.0288	292.67	0.0267
0.47	-0.0288	292.67	0.0267
0.47	-0.0285	292.67	0.0267
0.47	-0.0285	292.67	0.0267
0.47	-0.0291	292.67	0.0267
0.47	-0.0291	292.67	0.0267
0.47	-0.0291	292.67	0.0264
0.47	-0.0291	292.67	0.0264
0.47	-0.0291	292.67	0.0264
0.47	-0.0291	292.67	0.0264
0.47	-0.0291	292.67	0.0264
0.47	-0.0285	292.67	0.0267
0.47	-0.0285	292.67	0.0267
0.48	-0.0285	292.67	0.0267
0.48	-0.0288	292.67	0.0267
0.48	-0.0288	292.67	0.0267
0.48	-0.0288	292.67	0.0267
0.48	-0.0288	292.67	0.0267
0.48	-0.0291	292.67	0.0267
0.48	-0.0291	292.67	0.0267
0.48	-0.0291	292.67	0.027
0.48	-0.0285	292.67	0.027
0.48	-0.0285	292.67	0.027
0.48	-0.0285	292.68	0.027
0.48	-0.0285	292.68	0.027
0.48	-0.0285	292.68	0.0273
0.48	-0.0285	292.68	0.0273
0.48	-0.0285	292.68	0.0273
0.48	-0.0288	292.68	0.0273
0.48	-0.0288	292.68	0.0273
0.48	-0.0288	292.68	0.0273
0.48	-0.0288	292.68	0.0273
0.48	-0.0288	292.68	0.027
0.48	-0.0288	292.68	0.027
0.48	-0.0288	292.68	0.027
0.48	-0.0291	292.68	0.027
0.48	-0.0291	292.68	0.027
0.48	-0.0291	292.68	0.027
0.48	-0.0291	292.68	0.027
0.48	-0.0291	292.68	0.0267
0.48	-0.0288	292.68	0.0267
0.48	-0.0288	292.68	0.0267
0.48	-0.0288	292.68	0.0267
0.48	-0.0291	292.68	0.0267
0.48	-0.0291	292.68	0.0267
0.48	-0.0288	292.68	0.0267
0.48	-0.0288	292.68	0.0267
0.48	-0.0285	292.68	0.027
0.48	-0.0285	292.68	0.027
0.49	-0.0285	292.68	0.027
0.49	-0.0288	292.68	0.027
0.49	-0.0288	292.68	0.027
0.49	-0.0285	292.68	0.027
0.49	-0.0285	292.68	0.027
0.49	-0.0282	292.68	0.027
0.49	-0.0282	292.68	0.027
0.49	-0.0282	292.68	0.027
0.49	-0.0285	292.68	0.027
0.49	-0.0285	292.68	0.027
0.49	-0.0291	292.69	0.027
0.49	-0.0291	292.69	0.027
0.49	-0.0291	292.69	0.027
0.49	-0.0288	292.69	0.027
0.49	-0.0288	292.69	0.027
0.49	-0.0285	292.69	0.0267
0.49	-0.0285	292.69	0.0267
0.49	-0.0285	292.69	0.0267
0.49	-0.0288	292.69	0.0267
0.49	-0.0288	292.69	0.0267
0.49	-0.0288	292.69	0.0267
0.49	-0.0288	292.69	0.0267
0.49	-0.0291	292.69	0.027
0.49	-0.0291	292.69	0.027
0.49	-0.0291	292.69	0.027
0.49	-0.0288	292.69	0.027
0.49	-0.0288	292.69	0.027
0.49	-0.0288	292.69	0.027
0.49	-0.0288	292.69	0.027
0.49	-0.0285	292.69	0.027
0.49	-0.0285	292.69	0.027
0.49	-0.0291	292.69	0.027
0.49	-0.0291	292.69	0.027
0.49	-0.0291	292.69	0.027
0.49	-0.0291	292.69	0.027
0.49	-0.0291	292.69	0.027
0.5	-0.0291	292.69	0.027
0.5	-0.0288	292.69	0.027
0.5	-0.0288	292.69	0.027
0.5	-0.0288	292.69	0.027
0.5	-0.0288	292.69	0.027
0.5	-0.0282	292.69	0.027
0.5	-0.0282	292.69	0.027
0.5	-0.0288	292.69	0.027
0.5	-0.0288	292.69	0.027
0.5	-0.0291	292.69	0.027
0.5	-0.0291	292.7	0.027
0.5	-0.0288	292.7	0.027
0.5	-0.0288	292.7	0.027
0.5	-0.0291	292.7	0.027
0.5	-0.0291	292.7	0.027
0.5	-0.0288	292.7	0.027
0.5	-0.0288	292.7	0.027
0.5	-0.0285	292.7	0.027
0.5	-0.0285	292.7	0.027
0.5	-0.0291	292.7	0.027
0.5	-0.0291	292.7	0.027
0.5	-0.0291	292.7	0.027
0.5	-0.0291	292.7	0.027
0.5	-0.0291	292.7	0.027
0.5	-0.0285	292.7	0.027
0.5	-0.0285	292.7	0.027
0.5	-0.0295	292.7	0.027
0.5	-0.0295	292.7	0.027
0.5	-0.0288	292.7	0.027
0.5	-0.0288	292.7	0.027
0.5	-0.0288	292.7	0.027
0.5	-0.0288	292.7	0.027
0.5	-0.0288	292.7	0.027
0.5	-0.0288	292.7	0.027
0.5	-0.0295	292.7	0.027
0.5	-0.0295	292.7	0.027
0.51	-0.0288	292.7	0.027
0.51	-0.0288	292.7	0.027
0.51	-0.0291	292.7	0.027
0.51	-0.0291	292.7	0.027
0.51	-0.0291	292.7	0.027
0.51	-0.0291	292.7	0.027
0.51	-0.0295	292.7	0.027
0.51	-0.0295	292.7	0.027
0.51	-0.0288	292.7	0.027
0.51	-0.0288	292.7	0.027
0.51	-0.0295	292.71	0.027
0.51	-0.0295	292.71	0.027
0.51	-0.0295	292.71	0.027
0.51	0.0264	292.71	0.027
0.51	0.0264	292.71	0.027
0.51	0.0264	292.71	0.027
0.51	0.026	292.71	0.027
0.51	0.026	292.71	0.027
0.51	0.026	292.71	0.027
0.51	0.026	292.71	0.027
0.51	0.026	292.71	0.027
0.51	0.026	292.71	0.027
0.51	0.026	292.71	0.027
0.51	0.026	292.71	0.027
0.51	0.026	292.71	0.027
0.51	0.026	292.71	0.027
0.51	0.026	292.71	0.027
0.51	0.026	292.71	0.027
0.51	0.026	292.71	0.027
0.51	0.026	292.71	0.027
0.51	0.026	292.71	0.027
0.51	0.026	292.71	0.027
0.51	0.026	292.71	0.027
0.52	0.026	292.71	0.027
0.52	0.026	292.71	0.027
0.52	0.026	292.71	0.027
0.52	0.026	292.71	0.027
0.52	0.026	292.71	0.027
0.52	0.026	292.71	0.027
0.52	0.026	292.71	0.027
0.52	0.026	292.71	0.027
0.52	0.026	292.71	0.027
0.52	0.026	292.71	0.027
0.52	0.026	292.71	0.027
0.52	0.026	292.71	0.027
0.52	0.026	292.71	0.027
0.52	0.026	292.72	0.027
0.52	0.026	292.72	0.027
0.52	0.026	292.72	0.027
0.52	0.026	292.72	0.027
0.52	0.026	292.72	0.027
0.52	0.026	292.72	0.027
0.52	0.026	292.72	0.027
0.52	0.026	292.72	0.027
0.52	0.026	292.72	0.027
0.52	0.026	292.72	0.027
0.52	0.026	292.72	0.027
0.52	0.026	292.72	0.027
0.52	0.026	292.72	0.027
0.52	0.026	292.72	0.027
0.52	0.026	292.72	0.027
0.52	0.026	292.72	0.027
0.52	0.026	292.72	0.027
0.52	0.026	292.72	0.027
0.52	0.026	292.72	0.027
0.52	0.026	292.72	0.027
0.52	0.026	292.72	0.027
0.52	0.026	292.72	0.027
0.52	0.026	292.72	0.027
0.53	0.026	292.72	0.027
0.53	0.026	292.72	0.027
0.53	0.026	292.72	0.027
0.53	0.026	292.72	0.027
0.53	0.026	292.72	0.027
0.53	0.026	292.72	0.027
0.53	0.026	292.72	0.027
0.53	0.026	292.72	0.027
0.53	0.026	292.72	0.027
0.53	0.026	292.72	0.027
0.53	0.026	292.72	0.027
0.53	0.026	292.72	0.027
0.53	0.026	292.72	0.027
0.53	0.026	292.73	0.027
0.53	0.026	292.73	0.027
0.53	0.026	292.73	0.027
0.53	0.026	292.73	0.027
0.53	0.026	292.73	0.027
0.53	0.026	292.73	0.027
0.53	0.026	292.73	0.027
0.53	0.026	292.73	0.027
0.53	0.026	292.73	0.027
0.53	0.026	292.73	0.027
0.53	0.026	292.73	0.027
0.53	0.026	292.73	0.027
0.53	0.026	292.73	0.027
0.53	0.026	292.73	0.027
0.53	0.026	292.73	0.027
0.53	0.026	292.73	0.0267
0.53	0.026	292.73	0.0267
0.53	0.026	292.73	0.0267
0.53	0.026	292.73	0.0267
0.53	0.026	292.73	0.0267
0.53	0.026	292.73	0.0267
0.53	0.026	292.73	0.0267
0.53	0.026	292.73	0.027
0.54	0.026	292.73	0.027
0.54	0.026	292.73	0.027
0.54	0.026	292.73	0.027
0.54	0.026	292.73	0.027
0.54	0.026	292.73	0.0267
0.54	0.026	292.73	0.0267
0.54	0.026	292.73	0.0267
0.54	0.026	292.73	0.0267
0.54	0.026	292.73	0.0267
0.54	0.026	292.73	0.0267
0.54	0.026	292.73	0.0267
0.54	0.026	292.73	0.0267
0.54	0.026	292.73	0.027
0.54	0.026	292.74	0.027
0.54	0.026	292.74	0.027
0.54	0.026	292.74	0.027
0.54	0.026	292.74	0.027
0.54	0.026	292.74	0.027
0.54	0.026	292.74	0.027
0.54	0.026	292.74	0.027
0.54	0.026	292.74	0.027
0.54	0.026	292.74	0.027
0.54	0.026	292.74	0.027
0.54	0.0264	292.74	0.027
0.54	0.0264	292.74	0.027
0.54	0.0267	292.74	0.027
0.54	0.0267	292.74	0.027
0.54	0.0267	292.74	0.027
0.54	0.0267	292.74	0.027
0.54	0.0264	292.74	0.027
0.54	0.0264	292.74	0.027
0.54	0.026	292.74	0.0267
0.54	0.026	292.74	0.0267
0.54	0.026	292.74	0.0267
0.54	0.026	292.74	0.0267
0.54	0.026	292.74	0.0267
0.55	0.026	292.74	0.0267
0.55	0.026	292.74	0.0267
0.55	0.026	292.74	0.027
0.55	0.026	292.74	0.027
0.55	0.026	292.74	0.027
0.55	0.026	292.74	0.027
0.55	0.026	292.74	0.027
0.55	0.026	292.74	0.027
0.55	0.026	292.74	0.027
0.55	0.026	292.74	0.027
0.55	0.026	292.74	0.027
0.55	0.026	292.74	0.027
0.55	0.026	292.74	0.027
0.55	0.026	292.75	0.027
0.55	0.026	292.75	0.027
0.55	0.026	292.75	0.027
0.55	0.026	292.75	0.027
0.55	0.026	292.75	0.027
0.55	0.026	292.75	0.027
0.55	0.026	292.75	0.027
0.55	0.026	292.75	0.027
0.55	0.026	292.75	0.027
0.55	0.026	292.75	0.027
0.55	0.026	292.75	0.027
0.55	0.026	292.75	0.0267
0.55	0.026	292.75	0.0267
0.55	0.026	292.75	0.0267
0.55	0.026	292.75	0.0267
0.55	0.026	292.75	0.0267
0.55	0.026	292.75	0.0267
0.55	0.026	292.75	0.0267
0.55	0.026	292.75	0.0267
0.55	0.026	292.75	0.027
0.55	0.026	292.75	0.027
0.55	0.026	292.75	0.027
0.55	0.026	292.75	0.027
0.56	0.026	292.75	0.027
0.56	0.026	292.75	0.027
0.56	0.026	292.75	0.027
0.56	0.026	292.75	0.027
0.56	0.026	292.75	0.027
0.56	0.026	292.75	0.0267
0.56	0.026	292.75	0.0267
0.56	0.026	292.75	0.0267
0.56	0.026	292.75	0.0267
0.56	0.026	292.75	0.0267
0.56	0.026	292.75	0.0267
0.56	0.026	292.75	0.0267
0.56	0.026	292.75	0.0267
0.56	0.026	292.76	0.0267
0.56	0.026	292.76	0.0267
[truncated: 1,046,576+ more rows]
