# Supplementary material for: Improving the alkali metal electrode/inorganic solid electrolyte contact via room-temperature ultrasound solid welding
Source: Nat Commun. 2021 Dec 7;12:7109. doi: 10.1038/s41467-021-27473-4 (PMC8651668; doi:10.1038/s41467-021-27473-4)
Supplement: Supplementary file 4 — Source Data [file 41467_2021_27473_MOESM4_ESM.zip › Source Data/Figure 5a-Cycling performance.xlsx]

## Sheet: Sheet1
number	capacity/mAh/g	efficiency/%
1	110	95.27
2	109.8	98.8
3	110.1	99.23
4	110.1	99.33
5	110.5	99.49
6	110.3	99.42
7	110.4	99.54
8	110.4	99.49
9	110.2	99.48
10	110.1	99.52
11	110	99.54
12	110	99.62
13	110.1	99.65
14	110	99.7
15	110.1	99.8
16	110	99.72
17	109.9	99.65
18	110.1	99.8
19	110	99.66
20	109.9	99.6
21	109.8	99.69
22	109.7	99.67
23	109.8	99.82
24	109.8	99.74
25	109.8	99.76
26	109.6	99.7
27	109.6	99.8
28	109.6	99.8
29	109.5	99.75
30	109.5	99.77
31	109.5	99.75
32	109.4	99.79
33	109.2	99.71
34	109.2	99.76
35	109.2	99.84
36	109.1	99.79
37	109.2	99.97
38	109.1	99.81
39	109.1	99.84
40	109	99.82
41	109	99.87
42	109.1	99.88
43	109	99.86
44	108.9	99.8
45	108.8	99.78
46	108.8	99.86
47	108.8	99.8
48	108.7	99.86
49	108.8	99.89
50	108.8	99.91
51	108.8	99.91
52	108.8	99.88
53	108.9	99.96
54	109.1	99.96
55	108.7	99.78
56	108.9	99.85
57	108.8	99.83
58	108.7	99.82
59	108.8	99.84
60	108.8	99.85
61	108.6	99.78
62	108.7	99.95
63	108.6	99.84
64	108.6	99.9
65	108.6	99.83
66	108.6	99.86
67	108.6	99.84
68	108.6	99.8
69	108.5	99.87
70	108.4	99.8
71	108.4	99.89
72	108.4	99.86
73	108.3	99.8
74	108.2	99.79
75	108.4	99.99
76	108.3	99.79
77	108.3	99.91
78	108.3	99.86
79	108.3	99.9
80	108.2	99.77
81	108.2	99.79
82	108.3	99.99
83	108.2	99.87
84	108.2	99.85
85	108.2	99.83
86	108.2	99.95
87	108.1	99.88
88	108	99.71
89	107.9	99.88
90	107.9	99.84
91	107.9	99.93
92	108.1	100.12
93	108.3	100.09
94	108.5	99.92
95	108.4	99.87
96	108.3	99.85
97	108.2	99.83
98	108.3	99.86
99	108.3	99.89
100	108.2	99.84
101	108.5	100
102	108.5	99.82
103	108.5	99.91
104	108.2	99.68
105	108.2	99.83
106	108.2	99.9
107	108.4	99.97
108	108.3	99.91
109	108.3	99.88
110	108.2	99.82
111	108.2	99.88
112	108.1	99.77
113	108	99.88
114	108.2	99.97
115	108.1	99.82
116	108	99.8
117	107.9	99.83
118	107.9	99.89
119	107.9	99.87
120	108.3	100.09
121	108.2	99.88
122	108.2	99.94
123	108.2	99.82
124	108	99.73
125	107.5	99.56
126	107.8	100.03
127	107.7	99.8
128	107.5	99.85
129	107.5	99.88
130	107.4	99.78
131	107.3	99.75
132	107.4	100
133	107.3	99.91
134	107.3	99.87
135	107.4	99.96
136	107.2	99.87
137	107.1	99.79
138	107.2	99.94
139	107.3	99.92
140	107.2	99.88
141	107.2	99.89
142	107.4	100.01
143	107.4	99.87
144	107.5	99.97
145	107.5	99.85
146	107.5	99.94
147	107.4	99.88
148	107.5	99.88
149	107.5	99.91
150	107.5	99.91
151	107.3	99.76
152	107.6	100.03
153	107.5	99.91
154	107.4	99.73
155	107.5	100
156	107.5	99.82
157	107.5	100
158	107.6	99.88
159	107.5	99.85
160	107.5	99.88
161	107.6	99.91
162	107.6	99.91
163	107.7	99.94
164	107.5	99.82
165	107.5	99.76
166	107.2	99.74
167	107	99.73
168	106.9	99.74
169	106.8	99.86
170	106.9	99.93
171	106.9	99.93
172	106.8	99.87
173	106.7	99.89
174	106.8	99.94
175	106.7	99.9
176	106.7	99.91
177	106.6	99.9
178	107	100.09
179	106.8	99.86
180	106.8	99.91
181	106.5	99.64
182	106.6	99.9
183	106.6	99.96
184	106.6	99.87
185	106.6	99.96
186	106.6	99.86
187	106.6	99.97
188	106.5	99.87
189	106.7	100.05
190	106.9	100
191	107	100
192	106.8	99.76
193	106.8	99.88
194	106.8	99.91
195	106.4	99.68
196	106.4	99.83
197	106.4	99.9
198	106.3	99.83
199	106.4	99.96
200	106.3	99.88
201	106.3	99.94
202	106.6	100.12
203	106.9	100.09
204	106.7	99.82
205	106.6	99.82
206	106.4	99.73
207	106.1	99.69
208	106.3	100.08
209	106.2	99.86
210	106.1	99.84
211	106.2	100
212	106	99.79
213	106.1	99.85
214	106	99.89
215	106	99.93
216	106.1	99.94
217	106	99.81
218	106	99.92
219	105.9	99.89
220	105.9	99.91
221	106	99.97
222	105.9	99.85
223	105.9	99.87
224	105.9	99.87
225	105.9	99.93
226	106	99.94
227	105.8	99.81
228	105.8	99.96
229	105.8	99.81
230	105.7	99.85
231	105.7	99.95
232	105.6	99.95
233	105.6	99.84
234	105.7	100
235	105.8	99.98
236	105.7	99.84
237	105.6	99.89
238	105.7	99.95
239	105.7	99.95
240	105.8	100.09
241	106.2	100.16
242	106	99.73
243	105.9	99.82
244	105.6	99.63
245	105.7	99.98
246	105.7	99.93
247	105.6	99.83
248	105.6	99.91
249	105.6	99.95
250	105.7	99.96
251	105.6	99.92
252	105.4	99.86
253	105.6	100.05
254	105.6	99.94
255	105.6	99.92
256	105.5	99.87
257	105.4	99.87
258	105.5	99.96
259	105.5	99.92
260	105.5	99.93
261	105.5	99.89
262	105.5	99.91
263	105.4	99.92
264	105.3	99.89
265	105.3	99.92
266	105.4	99.93
267	105.4	99.97
268	105.2	99.73
269	105	99.77
270	105.2	100.04
271	105.1	99.81
272	105.1	99.97
273	105.1	99.91
274	105	99.91
275	105	99.91
276	105.1	100.02
277	105	99.88
278	105	99.9
279	105	99.87
280	105	99.98
281	104.9	99.82
282	104.9	99.91
283	104.8	99.9
284	104.8	99.91
285	104.9	99.96
286	104.9	99.88
287	104.9	99.93
288	104.9	99.87
289	104.9	99.97
290	104.9	99.89
291	104.9	99.99
292	105.1	100.04
293	105.5	100.28
294	105.3	99.82
295	105.3	99.84
296	105.2	99.8
297	105.5	100.17
298	105.1	99.7
299	105.2	99.89
300	105.1	99.9
301	105	99.87
302	105	99.9
303	104.8	99.68
304	104.9	100.05
305	105	100.01
306	104.9	99.86
307	104.7	99.85
308	104.8	99.96
309	104.5	99.66
310	104.4	99.82
311	104.6	100.03
312	104.6	99.91
313	104.5	99.9
314	104.6	99.94
315	104.6	99.91
316	104.5	99.84
317	104.5	99.94
318	104.8	100.05
319	104.7	99.97
320	104.5	99.85
321	104.4	99.88
322	104.6	100.07
323	104.5	99.91
324	104.5	99.89
325	104.5	99.95
326	104.4	99.88
327	104.5	100
328	104.4	99.91
329	104.4	99.82
330	104.6	100.15
331	104.6	99.93
332	104.6	99.99
333	104.4	99.76
334	104.3	99.79
335	104.3	99.94
336	104.3	100.03
337	104.3	99.88
338	104.3	99.99
339	104.3	99.92
340	104.2	99.87
341	104.2	99.87
342	104.3	99.99
343	104.2	99.86
344	104.4	100.01
345	104.3	99.9
346	104.1	99.85
347	104.1	99.89
348	104.1	99.9
349	104.2	99.96
350	104.1	99.85
351	104.2	99.99
352	104.1	99.92
353	104.1	99.96
354	104.1	99.9
355	104	99.96
356	104	99.84
357	104.4	100.19
358	104.2	99.84
359	104.1	99.77
360	104	99.85
361	103.9	99.93
362	104	99.99
363	104	99.9
364	103.9	99.95
365	104	99.95
366	103.9	99.87
367	103.9	99.91
368	103.9	99.92
369	103.8	99.93
370	104.1	100.08
371	104.1	100.01
372	103.9	99.86
373	103.8	99.77
374	103.8	99.89
375	103.7	99.88
376	103.8	99.96
377	103.8	99.94
378	103.8	99.91
379	103.7	99.89
380	103.8	99.99
381	103.7	99.87
382	103.7	100.02
383	103.9	100.06
384	104.1	100.07
385	103.8	99.78
386	103.8	99.82
387	103.7	99.88
388	103.6	99.93
389	103.8	100.05
390	103.7	99.91
391	103.7	99.94
392	103.6	99.84
393	103.6	99.94
394	103.6	99.9
395	103.4	99.83
396	103.3	99.88
397	103.5	100.09
398	103.4	99.81
399	103.3	99.94
400	103.9	100.35
401	103.8	99.9
402	104.1	100.15
403	104.3	100
404	104.3	99.97
405	104.3	99.94
406	104.3	99.91
407	104.4	100
408	104.4	99.91
409	104.2	99.81
410	104	99.76
411	103.8	99.76
412	103.5	99.81
413	103.3	99.92
414	103.2	99.83
415	103.5	100.16
416	103.6	100.04
417	103.6	99.96
418	103.5	99.88
419	103.5	99.94
420	103.4	99.87
421	103.4	99.91
422	103.2	99.77
423	103.2	99.93
424	103.1	99.95
425	103	99.85
426	103.1	99.96
427	103.2	100.02
428	103.3	100.02
429	103.4	100
430	103.3	99.92
431	103.4	100.02
432	103.4	99.94
433	103.4	99.91
434	103.2	99.74
435	103.2	99.91
436	103.1	99.87
437	103.2	99.97
438	103.2	99.93
439	102.9	99.77
440	103	99.96
441	103.9	100.3
442	103.9	99.94
443	104	99.98
444	104	99.91
445	104.1	100.03
446	104	99.91
447	103.9	99.88
448	103.6	99.69
449	103.5	99.91
450	103.5	99.93
451	104.1	100.35
452	104.3	100.09
453	104.6	100.09
454	104.5	99.91
455	104.5	99.97
456	104.4	99.9
457	104.5	99.88
458	104.5	99.97
459	104.4	99.88
460	104.1	99.72
461	104.4	100.22
462	104.4	99.94
463	104.3	99.82
464	103.9	99.76
465	104.1	100
466	104	99.94
467	104	99.97
468	104.1	100.03
469	104.1	99.88
470	104.2	100
471	104	99.84
472	104.1	100.06
473	103.9	99.81
474	104.3	100.19
475	104.5	100.02
476	104.4	99.82
477	104.5	100.06
478	104.5	99.97
479	104.5	99.94
480	104.5	99.97
481	104.5	99.89
482	104.4	99.91
483	104.5	99.95
484	104.5	99.88
485	104.6	99.96
486	104.6	99.9
487	104.5	99.82
488	104.4	99.91
489	104.4	100.04
490	104.3	99.79
491	104.3	99.97
492	104.3	99.94
493	104.3	99.89
494	104.2	99.92
495	104.2	99.85
496	104.1	99.92
497	104.1	99.94
498	104.1	99.88
499	104.1	99.94
500	104.3	100.09
501	104.4	99.93
502	104.2	99.77
503	104.1	99.87
504	104.2	99.9
505	104.1	99.97
506	104.1	99.94
507	103.9	99.82
508	103.9	99.91
509	103.9	99.91
510	103.9	99.93
511	103.8	99.88
512	103.9	100.06
513	104.2	100.08
514	104.2	99.85
515	103.9	99.87
516	103.9	99.83
517	104.1	100.06
518	104.1	99.95
519	104	99.86
520	103.9	99.82
521	103.9	99.87
522	103.9	99.95
523	103.9	99.88
524	103.8	99.93
525	103.9	100.01
526	104.2	100.06
527	104.2	99.92
528	104.1	99.85
529	104	99.91
530	104	99.94
531	104	99.9
532	103.8	99.81
533	103.8	99.95
534	103.8	99.89
535	103.7	99.89
536	103.5	99.78
537	103.6	99.89
538	103.7	100.05
539	103.9	100.02
540	103.9	99.88
541	103.9	99.87
542	103.9	99.94
543	103.9	99.9
544	103.8	99.88
545	103.6	99.82
546	103.6	99.93
547	103.6	99.89
548	103.6	99.95
549	103.5	99.88
550	103.6	100
551	103.5	99.94
552	103.5	99.84
553	103.5	100.04
554	103.5	99.95
555	103.6	99.95
556	103.6	99.91
557	103.6	99.94
558	103.5	99.88
559	103.4	99.89
560	103.3	99.91
561	103.3	99.92
562	103.3	99.85
563	103.3	99.95
564	103.3	99.96
565	103.5	100.1
566	103.7	100.03
567	103.6	99.76
568	103.3	99.9
569	103.4	99.9
570	103.5	99.92
571	102.9	99.67
572	102.7	99.82
573	102.4	99.82
574	102.3	99.85
575	102.1	99.88
576	102	99.91
577	102.9	100.28
578	103	100.03
579	103.2	100.08
580	103.1	99.83
581	103.2	99.98
582	103.2	99.94
583	103	99.82
584	103.1	99.93
585	103	99.94
586	103	99.88
587	103	99.99
588	102.9	99.83
589	103	99.98
590	103	99.9
591	103.1	100.06
592	103.3	100.01
593	103.2	99.85
594	103.2	99.91
595	103.2	99.95
596	103.1	99.85
597	103.1	99.88
598	103	99.98
599	103	99.9
600	102.9	99.88
601	102.9	99.91
602	102.8	99.86
603	102.8	99.94
604	103.1	100.09
605	103.2	99.96
606	103.2	99.88
607	103	99.89
608	103	99.88
609	102.9	99.95
610	102.9	99.9
611	102.9	99.92
612	102.8	99.86
613	102.7	99.9
614	102.6	99.9
615	102.7	99.97
616	102.7	99.94
617	103	100.07
618	103.1	100.07
619	103.1	99.85
620	102.8	99.76
621	102.6	99.88
622	102.5	99.87
623	102.5	99.85
624	102.4	99.91
625	102.4	99.91
626	102.3	99.91
627	102.2	99.87
628	102.2	99.91
629	102.3	100
630	102.3	100.03
631	102.4	99.92
632	102.5	99.98
633	102.7	100
634	102.5	99.84
635	102.4	99.79
636	102.3	99.98
637	102.4	99.94
638	102.4	99.94
639	102.3	99.9
640	102.2	99.94
641	102.3	99.9
642	102.2	99.84
643	101.7	99.69
644	102.2	100.29
645	102.5	100
646	101.8	99.6
647	102	100.04
648	101.9	99.79
649	102	100.03
650	102	99.88
651	101.9	99.93
652	101.8	99.94
653	101.8	99.9
654	101.8	99.85
655	101.8	99.9
656	101.7	99.91
657	102.3	100.34
658	102.5	100
659	102.5	99.88
660	102.3	99.78
661	102.3	99.97
662	102.2	99.88
663	102.2	99.9
664	101.9	99.77
665	101.8	99.81
666	101.8	99.91
667	101.7	99.84
668	101.7	99.98
669	101.8	100.01
670	102.1	100.2
671	102.3	99.94
672	102.1	99.81
673	101.9	99.83
674	102	100.01
675	101.8	99.85
676	101.8	99.91
677	101.8	99.93
678	101.7	99.88
679	101.8	100.04
680	101.7	99.89
681	101.6	99.88
682	101.5	99.97
683	101.6	99.94
684	101.8	99.98
685	101.8	99.95
686	101.9	99.94
687	101.8	99.87
688	101.7	99.94
689	101.6	99.88
690	101.6	99.89
691	101.4	99.82
692	101.4	99.88
693	101.3	99.92
694	101.2	99.91
695	101.1	99.87
696	100.9	99.94
697	101.6	100.2
698	101.7	99.97
699	101.5	99.75
700	101.5	99.99
701	101.4	99.91
702	101.3	99.78
703	101.1	99.88
704	101.2	100
705	101.2	99.9
706	101	99.9
707	101	99.94
708	101	99.94
709	101.1	99.97
710	101.3	100.06
711	101.1	99.95
712	101.1	99.94
713	101.2	100.01
714	101.2	99.88
715	101	99.88
716	101.1	99.93
717	100.9	99.91
718	100.9	99.88
719	100.9	99.94
720	100.8	99.93
721	100.8	99.94
722	100.9	99.96
723	100.8	99.9
724	101.3	100.15
725	101.5	100.11
726	101.9	100.13
727	101.7	99.72
728	101.4	99.8
729	101.3	99.94
730	101.1	99.82
731	100.9	99.78
732	100.8	99.88
733	100.9	99.93
734	100.8	99.9
735	100.8	99.91
736	100.9	100
737	101.1	99.97
738	101.2	99.97
739	101.1	99.91
740	101	99.85
741	101	99.98
742	101	99.87
743	100.9	99.94
744	100.8	99.85
745	100.7	99.91
746	100.8	100.01
747	100.8	99.91
748	100.7	99.89
749	100.8	100.03
750	101	100.1
751	101	99.9
752	101	99.88
753	100.9	99.93
754	100.9	99.78
755	100.6	99.87
756	100.6	99.95
757	100.5	99.88
758	100.4	99.85
759	100.4	99.93
760	100.3	99.84
761	100.3	99.94
762	100.2	99.94
763	100.3	99.94
764	100.4	100.03
765	100.5	99.94
766	100.4	99.95
767	100.4	99.96
768	100.4	99.89
769	100.3	99.88
770	100.3	99.91
771	100.2	99.9
772	100.1	99.87
773	100	99.87
774	100	99.91
775	99.9	99.91
776	99.9	99.9
777	100.1	100.13
778	100.6	100.15
779	100.4	99.74
780	99.8	99.78
781	100	100
782	100	99.93
783	99.9	99.87
784	99.8	99.88
785	99.8	99.95
786	99.7	99.88
787	99.6	99.88
788	99.6	99.94
789	99.6	100
790	99.8	100.09
791	100.4	100.16
792	100.3	99.79
793	100	99.81
794	100	100.01
795	100	99.84
796	99.7	99.84
797	99.7	99.97
798	99.6	99.88
799	99.5	99.87
800	99.5	99.88
801	99.4	99.94
802	99.4	99.91
803	99.4	100.04
804	99.8	100.14
805	100.2	100.07
806	100.1	99.85
807	99.9	99.84
808	99.7	99.88
809	99.8	100
810	99.7	99.88
811	99.6	99.91
812	99.5	99.94
813	99.4	99.91
814	99.4	99.88
815	99.4	99.97
816	99.4	99.94
817	99.4	100
818	100	100.23
819	100.1	99.88
820	99.9	99.94
821	99.8	99.83
822	99.6	99.85
823	99.7	99.97
824	99.5	99.84
825	99.5	99.97
826	99.4	99.88
827	99.3	99.85
828	99.2	99.9
829	99.2	99.94
830	99.3	99.97
831	99.7	100.23
832	100	99.97
833	99.8	99.87
834	99.6	99.81
835	99.6	99.97
836	99.5	99.87
837	99.5	99.93
838	99.5	99.97
839	99.3	99.81
840	99.2	99.91
841	99.3	99.91
842	99.2	99.97
843	99.3	100.04
844	99.4	99.97
845	99.9	100.19
846	99.9	99.81
847	99.6	99.84
848	99.5	99.94
849	99.5	99.94
850	99.3	99.83
851	99.4	99.94
852	99.1	99.84
853	99.2	99.94
854	99.1	99.9
855	98.9	99.87
856	98.9	99.98
857	98.9	99.94
858	99.3	100.27
859	99.7	100.07
860	99.5	99.75
861	99.3	99.9
862	99.3	99.94
863	99.2	99.87
864	99.2	99.95
865	99.1	99.87
866	99	99.84
867	98.9	99.9
868	98.9	100
869	98.8	99.87
870	98.9	100
871	98.9	100
872	99.5	100.26
873	99.6	99.88
874	99.3	99.77
875	99.3	99.91
876	99.2	99.94
877	99.1	99.84
878	99	99.9
879	99	99.91
880	98.9	99.87
881	98.8	100
882	98.8	99.94
883	98.7	99.87
884	98.8	100.1
885	99	100
886	99.4	100.12
887	99.4	99.9
888	99.3	99.84
889	99.3	99.97
890	99.1	99.78
891	99.1	99.97
892	98.8	99.84
893	98.7	99.84
894	98.7	99.97
895	98.7	99.91
896	98.6	99.91
897	98.5	99.94
898	98.2	99.65
899	98.3	100.33
900	98.8	100.07
