# Supplementary material for: Improving the alkali metal electrode/inorganic solid electrolyte contact via room-temperature ultrasound solid welding
Source: Nat Commun. 2021 Dec 7;12:7109. doi: 10.1038/s41467-021-27473-4 (PMC8651668; doi:10.1038/s41467-021-27473-4)
Supplement: Supplementary file 4 — Source Data [file 41467_2021_27473_MOESM4_ESM.zip › Source Data/Figure 5b-impedance spectra.xlsx]

## Sheet: Initial
initial		100 th
Z'/ohm	-Z"/ohm	Z'/ohm	-Z"/ohm
--	--	--	--
65.52	23.35	57.29	17.64
68.17	25.6	59.09	19.99
70.7	29.22	61.19	23.27
73.94	32.26	63.74	26.28
77.69	35.83	66.83	29.64
82.31	39.21	70.48	32.9
87.52	42.73	74.72	36.33
93.43	46.1	79.55	39.75
99.94	49.35	84.99	43.19
107.2	52.32	91.21	46.38
115	54.84	98.02	49.32
123	55.57	105.3	50.74
131.3	55.11	112.9	50.99
139.7	54.96	120.9	51.58
148.1	55.09	129	52.36
156.3	55.17	137.2	53.04
164.1	54.86	145	53.17
171.4	54.23	152.4	52.72
178.1	53.43	159.2	51.91
184.6	52.59	165.4	51.12
190.6	51.87	171.1	50.44
196.2	51.52	176.4	49.94
201.6	51.64	181.3	49.9
206.8	52.14	186	50.44
212.1	53.07	190.5	51.67
217.4	54.47	194.9	53.62
223.1	56.36	199.6	56.43
229.2	58.82	204.6	60.29
235.8	61.71	210.3	65
243.3	64.53	216.7	70.65
251.5	67.36	224.2	77.18
260.6	70.64	233.1	84.45
270.8	74.06	243.9	92.03
281.9	77.11	256.6	99.54
294	79.28	271	106.9
306.8	80.17	287.2	113.5
319.7	79.19	304.9	118.6
332.2	76.5	323.6	121.8
344	72.6	343	123.4
354.7	67.72	362.7	123.2
363.9	62.2	382	121.2
371.6	56.44	400.4	117.4
377.9	50.81	417.8	112.2
383.1	45.53	433.9	105.8
387.2	40.79	448.5	98.4
390.6	36.69	461.6	90.46
393.3	33.35	472.6	82.45
395.8	30.33	482.3	73.79
398.3	26.77	490.9	63.96
400.5	23.6	498.1	54.48
402.6	22.01	504	46.43
404.4	21.69	508.5	40.16
406	22.24	511.7	35.5
407.7	23.24	514.3	31.51
409.5	24.52	516.5	28.03
411.6	26.06	518.4	24.9
413.9	27.94	520.1	22.15
416.5	30.21	521.5	19.79
419.3	32.86	522.8	17.87
422.4	35.92	523.9	16.26
426	39.19	525.1	14.71
429.9	42.87	526.5	13.35
434.1	47.33	527.7	12.47
438.8	52.6	529	11.98
444	58.72	530.2	11.82
450.2	65.7	531.4	11.91
456.9	73.61	532.7	12.14
464.8	82.64	533.9	12.44
473.7	93.03	535.3	12.76
485.5	105.2	537	13.07
499.9	119.6	539	13.39
513.9	136.7	540.9	13.82
527.7	155.5	543	13.66
540.5	176.6	545	13.32
552.8	201.7	546.7	13.74
566.4	231.2	548.6	14.93
581.6	265.8	550.6	16.5
598.9	306.1	552.7	18.03
617.7	352.5	555.1	19.52
636.6	404.9	557.5	20.97
657.1	465.2	560.1	22.55
680.1	535.3	562.9	24.17
705.8	615.8	565.9	26.01
735.3	708.6	569.1	27.95
775	821	572.7	28.97
821.2	952.4	576.5	29.78
870.4	1101	580.2	31.71
927.9	1272	584.1	34.64
995.3	1474	588.4	38.35
1079	1714	593.2	42.5
1182	1994	598.5	47.06
1311	2319	604.3	52.09
1476	2700	610.7	57.69
1688	3144	618	63.96
1958	3648	626.2	70.95
2306	4252	634.6	78.11
2740	4974	643	85.22
