# Supplementary material for: Improving the alkali metal electrode/inorganic solid electrolyte contact via room-temperature ultrasound solid welding
Source: Nat Commun. 2021 Dec 7;12:7109. doi: 10.1038/s41467-021-27473-4 (PMC8651668; doi:10.1038/s41467-021-27473-4)
Supplement: Supplementary file 4 — Source Data [file 41467_2021_27473_MOESM4_ESM.zip › Source Data/Figure 5c-Typical charge discharge curves.xlsx]

## Sheet: Initial
initial				250 th				500 th				750 th				900 th
0	3.0376	0	3.5367	0	3.346	0	3.6024	0	3.3253	0	3.5758	0	3.315	0	3.5507	0	3.316	0	3.5407
2	3.3888	2	3.3566	2	3.4214	2	3.3832	1.9	3.4226	1.9	3.3665	1.9	3.4273	1.9	3.3476	1.9	3.4288	1.9	3.3377
3.9	3.4096	3.9	3.333	3.9	3.4229	3.9	3.3222	3.9	3.4232	3.9	3.3216	3.9	3.4288	3.9	3.3147	3.9	3.4307	3.9	3.311
5.9	3.4096	5.9	3.333	5.9	3.4232	5.9	3.32	5.8	3.4229	5.8	3.3219	5.8	3.4288	5.8	3.3147	5.8	3.431	5.8	3.3107
7.8	3.4096	7.8	3.333	7.8	3.4239	7.8	3.3206	7.8	3.4232	7.8	3.3212	7.8	3.4291	7.8	3.3147	7.8	3.4313	7.8	3.3116
9.8	3.4099	9.8	3.333	9.8	3.4245	9.8	3.3212	9.7	3.4235	9.7	3.3212	9.7	3.4288	9.7	3.3144	9.7	3.431	9.7	3.3101
11.7	3.4105	11.7	3.333	11.7	3.4245	11.7	3.3209	11.7	3.4235	11.7	3.3212	11.7	3.4291	11.7	3.3147	11.7	3.4316	11.7	3.311
13.7	3.4105	13.7	3.3327	13.7	3.4248	13.7	3.3209	13.6	3.4232	13.6	3.3219	13.6	3.4285	13.6	3.3141	13.6	3.4319	13.6	3.3101
15.6	3.4105	15.6	3.3327	15.6	3.4248	15.6	3.32	15.6	3.4235	15.6	3.3206	15.6	3.4291	15.6	3.3141	15.6	3.4322	15.6	3.3104
17.6	3.4118	17.6	3.3327	17.6	3.4251	17.6	3.3197	17.5	3.4235	17.5	3.3197	17.5	3.4294	17.5	3.3138	17.5	3.4328	17.5	3.3098
19.5	3.4115	19.5	3.3327	19.5	3.4251	19.5	3.3191	19.5	3.4235	19.5	3.3194	19.5	3.4301	19.5	3.3138	19.5	3.4328	19.5	3.3095
21.5	3.4118	21.5	3.3324	21.5	3.4248	21.5	3.3191	21.4	3.4235	21.4	3.3191	21.4	3.4301	21.4	3.3129	21.4	3.4328	21.4	3.3098
23.4	3.4124	23.4	3.3321	23.4	3.4248	23.4	3.3188	23.4	3.4242	23.4	3.3185	23.4	3.4304	23.4	3.3123	23.4	3.4328	23.4	3.3095
25.4	3.4124	25.4	3.3321	25.4	3.4254	25.4	3.3191	25.3	3.4251	25.3	3.3178	25.3	3.4307	25.3	3.3123	25.3	3.4338	25.3	3.3088
27.4	3.4124	27.4	3.3321	27.3	3.4254	27.4	3.3194	27.3	3.4254	27.3	3.3178	27.3	3.431	27.2	3.3123	27.3	3.4338	27.3	3.3092
29.3	3.4124	29.3	3.3315	29.3	3.4257	29.3	3.3191	29.2	3.426	29.2	3.3169	29.2	3.4316	29.2	3.3119	29.2	3.4347	29.2	3.3088
31.3	3.4124	31.3	3.3315	31.2	3.4257	31.3	3.3188	31.1	3.4263	31.1	3.3169	31.1	3.4325	31.1	3.3113	31.1	3.4356	31.2	3.3076
33.2	3.4127	33.2	3.3312	33.2	3.4263	33.2	3.3185	33.1	3.427	33.1	3.3172	33.1	3.4328	33.1	3.3107	33.1	3.4369	33.1	3.3067
35.2	3.4127	35.2	3.3312	35.2	3.4263	35.2	3.3175	35	3.4273	35	3.3172	35	3.4335	35	3.3101	35	3.4369	35	3.3054
37.1	3.4136	37.1	3.3305	37.1	3.4273	37.1	3.3169	37	3.4279	37	3.3169	37	3.4338	37	3.3088	37	3.4378	37	3.3042
39.1	3.4139	39.1	3.3302	39.1	3.4279	39.1	3.3157	38.9	3.4282	38.9	3.316	38.9	3.4347	38.9	3.3088	38.9	3.4387	38.9	3.3036
41	3.4139	41	3.3293	41	3.4282	41	3.3154	40.9	3.4282	40.9	3.316	40.9	3.4356	40.9	3.3088	40.9	3.4397	40.9	3.3036
43	3.4142	43	3.329	43	3.4288	43	3.3144	42.8	3.4282	42.8	3.3157	42.8	3.4366	42.8	3.3082	42.8	3.4415	42.8	3.3008
44.9	3.4146	44.9	3.3287	44.9	3.4285	44.9	3.3144	44.8	3.4288	44.8	3.3141	44.8	3.4381	44.8	3.3057	44.8	3.4422	44.8	3.2992
46.9	3.4142	46.9	3.3281	46.9	3.4294	46.9	3.3135	46.7	3.4294	46.7	3.3132	46.7	3.4394	46.7	3.3045	46.7	3.4434	46.7	3.2974
48.8	3.4152	48.8	3.3274	48.8	3.4301	48.8	3.3129	48.7	3.4313	48.7	3.3126	48.7	3.4412	48.7	3.3039	48.7	3.4446	48.7	3.2958
50.8	3.4164	50.8	3.3268	50.8	3.4304	50.8	3.3123	50.6	3.431	50.6	3.3119	50.6	3.4422	50.6	3.3011	50.6	3.4484	50.6	3.294
52.7	3.418	52.8	3.3262	52.7	3.4322	52.7	3.3107	52.6	3.4325	52.6	3.3104	52.6	3.4431	52.6	3.2995	52.6	3.4493	52.6	3.2912
54.7	3.4183	54.7	3.3253	54.7	3.4335	54.7	3.3107	54.5	3.4338	54.5	3.3092	54.5	3.4446	54.5	3.2977	54.5	3.4518	54.5	3.2893
56.7	3.4183	56.7	3.325	56.6	3.4338	56.7	3.3098	56.5	3.4347	56.5	3.3088	56.4	3.4484	56.4	3.2949	56.5	3.4533	56.5	3.2868
58.6	3.4195	58.6	3.3243	58.6	3.4356	58.6	3.3085	58.4	3.4372	58.4	3.3067	58.4	3.4496	58.4	3.293	58.4	3.457	58.4	3.2837
60.6	3.4195	60.6	3.3234	60.5	3.4369	60.6	3.3061	60.3	3.4378	60.3	3.3051	60.3	3.4527	60.3	3.2906	60.3	3.4604	60.4	3.2813
62.5	3.4192	62.5	3.3234	62.5	3.4384	62.5	3.3048	62.3	3.44	62.3	3.3036	62.3	3.4542	62.3	3.2871	62.3	3.4645	62.3	3.2778
64.5	3.4201	64.5	3.3228	64.5	3.4406	64.5	3.3026	64.2	3.4422	64.2	3.3008	64.2	3.4586	64.2	3.2844	64.2	3.4676	64.2	3.2735
66.4	3.4211	66.4	3.3216	66.4	3.4425	66.4	3.3005	66.2	3.444	66.2	3.2983	66.2	3.4617	66.2	3.2809	66.2	3.4704	66.2	3.2692
68.4	3.422	68.4	3.3191	68.4	3.4449	68.4	3.2974	68.1	3.448	68.1	3.2949	68.1	3.466	68.1	3.2775	68.1	3.4756	68.1	3.263
70.3	3.4245	70.3	3.3188	70.3	3.449	70.3	3.294	70.1	3.4505	70.1	3.2915	70.1	3.4701	70.1	3.2713	70.1	3.4828	70.1	3.2571
72.3	3.4248	72.3	3.3166	72.3	3.4521	72.3	3.2893	72	3.4533	72	3.2881	72	3.4741	72	3.2654	72	3.488	72	3.2512
74.2	3.4263	74.2	3.3144	74.2	3.4549	74.2	3.2865	74	3.458	74	3.284	74	3.4825	74	3.2592	74	3.4942	74	3.2444
76.2	3.4285	76.2	3.3132	76.2	3.4601	76.2	3.2831	75.9	3.462	75.9	3.2788	75.9	3.489	75.9	3.2518	75.9	3.502	75.9	3.2347
78.1	3.4297	78.1	3.3107	78.1	3.4657	78.1	3.2775	77.9	3.4679	77.9	3.275	77.9	3.4952	77.9	3.2444	77.9	3.5104	77.9	3.2261
80.1	3.4325	80.1	3.3095	80.1	3.4704	80.1	3.2707	79.8	3.4732	79.8	3.2679	79.8	3.5035	79.8	3.2369	79.8	3.52	79.8	3.2152
82.1	3.435	82.1	3.3048	82	3.4787	82	3.2639	81.8	3.48	81.8	3.2605	81.7	3.5119	81.7	3.2276	81.8	3.5305	81.8	3.201
84	3.4381	84	3.302	84	3.4865	84	3.2555	83.7	3.4887	83.7	3.2521	83.7	3.524	83.7	3.2137	83.7	3.5445	83.7	3.1845
86	3.4418	86	3.2983	85.9	3.4958	86	3.2465	85.7	3.497	85.7	3.2444	85.6	3.5364	85.6	3.1994	85.7	3.5603	85.7	3.1622
87.9	3.4449	87.9	3.2915	87.9	3.5042	87.9	3.2372	87.6	3.5063	87.6	3.2332	87.6	3.551	87.6	3.1817	87.6	3.5807	87.6	3.13
89.9	3.4499	89.9	3.2853	89.8	3.515	89.9	3.2267	89.5	3.519	89.5	3.2211	89.5	3.5714	89.5	3.1523	89.6	3.6108	89.6	3.0788
91.8	3.4546	91.8	3.2778	91.8	3.5277	91.8	3.2127	91.5	3.5327	91.5	3.2044	91.5	3.6	91.5	3.1089	91.5	3.6536	91.5	3.0053
93.8	3.4601	93.8	3.2685	93.8	3.5432	93.8	3.1975	93.4	3.5513	93.4	3.1833	93.4	3.6403	93.4	3.0391	93.4	3.7119	93.4	2.9005
95.7	3.4685	95.7	3.2568	95.7	3.5612	95.7	3.1752	95.4	3.577	95.4	3.1483	95.4	3.6954	95.4	2.9399	95.4	3.7956	95.4	2.7796
97.7	3.4778	97.7	3.2444	97.7	3.59	97.7	3.1417	97.3	3.6151	97.3	3.09	97.3	3.7767	97.3	2.8094	97.3	3.9078	97.3	2.642
99.6	3.4905	99.6	3.2267	99.6	3.6319	99.6	3.0906	99.3	3.6759	99.3	2.9852	99.3	3.8883	99.3	2.6637	98.8	3.9999	98.8	2.4997
101.6	3.5045	101.6	3.2003	101.6	3.6926	101.6	2.987	101.2	3.7658	101.2	2.8193	100.9	3.9999	101	2.4997
103.5	3.5262	103.5	3.1653	103.5	3.795	103.5	2.7958	103.2	3.9022	103.2	2.6324					--	--
105.5	3.5556	105.5	3.1033	105.5	3.9717	105.5	2.5143	104.2	3.9999	104.3	2.4994	--	--			--	--
107.4	3.5956	107.5	2.965	105.7	4.0005	105.7	2.4988			--	--	--	--			--	--
109.4	3.6582	109.4	2.6107			--	--	--	--	--	--	--	--			--	--
111.4	3.7444	110	2.5	--	--	--	--	--	--	--	--	--	--			--	--
113.3	3.8625	--	--	--	--	--	--	--	--	--	--	--	--			--	--
115.3	3.9869	--	--	--	--	--	--	--	--	--	--	--	--			--	--
115.4	4.0005	--	--	--	--	--	--	--	--	--	--	--	--			--	--
115.4	4.0005	--	--	--	--	--	--	--	--	--	--	--	--			--	--
	--			--	--	--	--	--	--	--	--	--	--			--	--
--	--			--	--	--	--	--	--	--	--	--	--			--	--
--	--			--	--	--	--	--	--	--	--	--	--			--	--
--	--			--	--	--	--	--	--	--	--	--	--			--	--
--	--			--	--	--	--	--	--	--	--	--	--			--	--
--	--			--	--	--	--	--	--	--	--	--	--			--	--
--	--			--	--			--	--	--	--	--	--			--	--
--	--			--	--			--	--			--	--			--	--
--	--			--	--			--	--			--	--			--	--
--	--			--	--			--	--			--	--			--	--
--	--			--	--			--	--			--	--			--	--
--	--			--	--			--	--			--	--			--	--
--	--			--	--			--	--			--	--			--	--
--	--			--	--			--	--			--	--			--	--
--	--			--	--			--	--			--	--			--	--
--	--			--	--			--	--			--	--			--	--
--	--			--	--			--	--			--	--			--	--
--	--			--	--			--	--			--	--			--	--
--	--			--	--			--	--			--	--			--	--
--	--			--	--			--	--			--	--			--	--
--	--			--	--			--	--			--	--			--	--
--	--			--	--			--	--			--	--			--	--
--	--			--	--			--	--			--	--			--	--
--	--			--	--			--	--			--	--			--	--
--	--			--	--			--	--			--	--			--	--
--	--			--	--			--	--			--	--			--	--
--	--			--	--			--	--			--	--			--	--
--	--			--	--			--	--			--	--			--	--
--	--			--	--			--	--			--	--			--	--
--	--			--	--			--	--			--	--			--	--
--	--			--	--			--	--			--	--			--	--
--	--			--	--			--	--			--	--			--	--
--	--			--	--			--	--			--	--			--	--
--	--			--	--			--	--			--	--			--	--
--	--			--	--			--	--			--	--			--	--
--	--			--	--			--	--			--	--			--	--
--	--			--	--			--	--			--	--			--	--
--	--			--	--			--	--			--	--			--	--
--	--			--	--			--	--			--	--			--	--
--	--			--	--			--	--			--	--			--	--
--	--			--	--			--	--			--	--			--	--
--	--			--	--			--	--			--	--			--	--
--	--			--	--			--	--			--	--			--	--
--	--			--	--			--	--			--	--
--	--			--	--			--	--			--	--
--	--			--	--			--	--
--	--			--	--			--	--
--	--			--	--			--	--
--	--			--	--			--	--
--	--			--	--
--	--			--	--
--	--
--	--
--	--
--	--
--	--
--	--
--	--
--	--
