# Supplementary material for: Improving the alkali metal electrode/inorganic solid electrolyte contact via room-temperature ultrasound solid welding
Source: Nat Commun. 2021 Dec 7;12:7109. doi: 10.1038/s41467-021-27473-4 (PMC8651668; doi:10.1038/s41467-021-27473-4)
Supplement: Supplementary file 4 — Source Data [file 41467_2021_27473_MOESM4_ESM.zip › Source Data/Figure 5d-Cycling performance.xlsx]

## Sheet: Sheet1
number	capacity/mAh/g	efficiency/%
1	104.4	93.55
2	104	98.66
3	104	99.28
4	104	99.53
5	103.7	99.49
6	103.7	99.63
7	104.3	99.56
8	104.3	99.75
9	104.2	99.81
10	104.1	99.86
11	104	99.78
12	102.8	98.52
13	102.7	99.87
14	102.4	99.67
15	102.4	99.87
16	102.2	99.82
17	99.2	97.61
18	99.3	100.1
19	99.1	99.71
20	99.2	100
21	99.3	99.9
22	93.4	95.83
23	93	99.67
24	92.7	99.99
25	92.9	99.64
26	92.4	100
27	102.7	107.95
28	102.4	99.78
29	102.3	99.67
30	102	99.53
31	101.7	99.64
