# Supplementary material for: Improving the alkali metal electrode/inorganic solid electrolyte contact via room-temperature ultrasound solid welding
Source: Nat Commun. 2021 Dec 7;12:7109. doi: 10.1038/s41467-021-27473-4 (PMC8651668; doi:10.1038/s41467-021-27473-4)
Supplement: Supplementary file 4 — Source Data [file 41467_2021_27473_MOESM4_ESM.zip › Source Data/Figure 5e-Typical charge discharge curves.xlsx]

## Sheet: sheet1
0.5C				1C				2C				3C				5C
0	2.571	0	3.8191	0	2.6584	0	3.7395	0	2.8655	0	3.5668	0	3.3253	0	3.4211	0	3.5079	0	3.214
1	3.2084	1	3.5755	1.9	3.4003	1.9	3.3826	3.9	3.449	3.9	3.2862	5.8	3.4871	5.8	3.2447	9.7	3.5587	9.7	3.1448
1.9	3.3563	1.9	3.4425	3.9	3.4139	3.9	3.324	7.8	3.448	7.8	3.2847	11.7	3.4865	11.7	3.2378	19.5	3.5584	19.5	3.1331
2.9	3.3842	2.9	3.3668	5.8	3.4142	5.8	3.324	11.7	3.4471	11.7	3.284	17.5	3.4852	17.5	3.2341	29.2	3.5584	29.2	3.1253
3.8	3.3888	3.8	3.3516	7.8	3.4136	7.8	3.3237	15.5	3.4477	15.5	3.2825	23.4	3.4852	23.4	3.2313	39	3.5618	39	3.112
4.8	3.3894	4.8	3.3507	9.7	3.4133	9.7	3.3237	19.4	3.4474	19.4	3.2813	29.2	3.4849	29.2	3.2279	48.7	3.5683	48.7	3.094
5.8	3.3891	5.8	3.3507	11.6	3.413	11.6	3.3237	23.3	3.4471	23.3	3.2803	35.1	3.4871	35.1	3.2223	58.4	3.5792	58.5	3.067
6.7	3.3891	6.7	3.3507	13.6	3.413	13.6	3.3237	27.2	3.448	27.2	3.2785	40.9	3.4877	40.9	3.2171	68.2	3.6009	68.2	3.0289
7.7	3.3894	7.7	3.3513	15.5	3.4133	15.5	3.3228	31.1	3.448	31.1	3.2769	46.8	3.4914	46.8	3.2084	77.9	3.6604	77.9	2.9604
8.6	3.3891	8.6	3.3504	17.5	3.4133	17.5	3.3219	35	3.449	35	3.275	52.6	3.4945	52.6	3.1988	87.7	3.7822	87.7	2.7158
9.6	3.3891	9.6	3.3507	19.4	3.4133	19.4	3.3219	38.9	3.4496	38.9	3.2719	58.4	3.4992	58.4	3.1858	93.4	4.0017	93	2.4994
10.6	3.3891	10.6	3.3504	21.4	3.4133	21.3	3.3216	42.8	3.4508	42.8	3.2692	64.3	3.5042	64.3	3.1706	93.4	4.0017
11.5	3.3891	11.5	3.3513	23.3	3.4127	23.3	3.3219	46.6	3.4521	46.6	3.2651	70.1	3.5159	70.1	3.1523		--
12.5	3.3891	12.5	3.3507	25.2	3.4133	25.2	3.3212	50.5	3.4533	50.5	3.2623	76	3.5336	76	3.1269	--	--
13.4	3.3891	13.4	3.3513	27.2	3.4133	27.2	3.3212	54.4	3.4561	54.4	3.2561	81.8	3.5559	81.8	3.0738	--	--
14.4	3.3891	14.4	3.3504	29.1	3.4136	29.1	3.3206	58.3	3.457	58.3	3.2512	87.7	3.5844	87.7	2.9728	--	--
15.4	3.3891	15.4	3.3513	31.1	3.4139	31	3.3203	62.2	3.4592	62.2	3.2437	93.5	3.6499	93.5	2.8199	--	--
16.3	3.3894	16.3	3.3513	33	3.4139	33	3.3197	66.1	3.462	66.1	3.2344	99.2	4.0005	99.3	2.4978	--	--
17.3	3.3891	17.3	3.351	34.9	3.4142	34.9	3.3188	70	3.467	70	3.2285	99.2	4.0005	--	--	--	--
18.3	3.3894	18.2	3.351	36.9	3.4146	36.9	3.3185	73.9	3.4728	73.9	3.2149		--			--	--
19.2	3.3894	19.2	3.3507	38.8	3.4142	38.8	3.3175	77.7	3.4781	77.8	3.1938	--	--			--	--
20.2	3.3891	20.2	3.3507	40.8	3.4149	40.8	3.3169	81.6	3.4871	81.6	3.152	--	--			--	--
21.1	3.3901	21.1	3.3507	42.7	3.4158	42.7	3.3163	85.5	3.4995	85.5	3.1114	--	--			--	--
22.1	3.3894	22.1	3.3504	44.6	3.4158	44.6	3.316	89.4	3.515	89.4	3.063	--	--			--	--
23.1	3.3891	23.1	3.3507	46.6	3.4158	46.6	3.3144	93.3	3.541	93.3	3.001	--	--
24	3.3898	24	3.3507	48.5	3.4161	48.5	3.3135	97.2	3.5978	97.2	2.8804	--	--
25	3.3894	25	3.3507	50.5	3.4161	50.5	3.3116	101.1	3.7125	101.1	2.6609	--	--
25.9	3.3898	25.9	3.3504	52.4	3.4167	52.4	3.3107	104.4	4.0014	102.8	2.4994	--	--
26.9	3.3898	26.9	3.3501	54.3	3.417	54.3	3.3085	104.4	4.0014	--	--	--	--
27.9	3.3894	27.9	3.3501	56.3	3.4173	56.3	3.3073		--			--	--
28.8	3.3901	28.8	3.3498	58.2	3.418	58.2	3.3064	--	--			--	--
29.8	3.3898	29.8	3.3498	60.2	3.4201	60.2	3.3045	--	--			--	--
30.8	3.3901	30.7	3.3498	62.1	3.4208	62.1	3.302	--	--			--	--
31.7	3.3894	31.7	3.3495	64.1	3.4217	64	3.2999	--	--			--	--
32.7	3.3898	32.7	3.3495	66	3.422	66	3.2964	--	--			--	--
33.6	3.3901	33.6	3.3495	67.9	3.4226	67.9	3.2952	--	--			--	--
34.6	3.3901	34.6	3.3495	69.9	3.4254	69.9	3.2912	--	--			--	--
35.6	3.3901	35.5	3.3491	71.8	3.4263	71.8	3.2878	--	--			--	--
36.5	3.3901	36.5	3.3495	73.8	3.4273	73.8	3.2831	--	--			--	--
37.5	3.3904	37.5	3.3491	75.7	3.4285	75.7	3.276	--	--
38.4	3.3901	38.4	3.3491	77.6	3.431	77.6	3.2651	--	--
39.4	3.3901	39.4	3.3495	79.6	3.4325	79.6	3.253	--	--
40.4	3.3907	40.3	3.3491	81.5	3.4353	81.5	3.2394	--	--
41.3	3.3904	41.3	3.3488	83.5	3.4375	83.5	3.2298	--	--
42.3	3.3904	42.3	3.3495	85.4	3.4422	85.4	3.2171	--	--
43.2	3.3901	43.2	3.3488	87.3	3.4462	87.3	3.2041	--	--
44.2	3.3904	44.2	3.3482	89.3	3.4549	89.3	3.187	--	--
45.2	3.3907	45.1	3.3482	91.2	3.4666	91.2	3.1659	--	--
46.1	3.3907	46.1	3.3479	93.2	3.4803	93.2	3.1411	--	--
47.1	3.3904	47.1	3.3479	95.1	3.4967	95.1	3.111	--	--
48	3.3901	48	3.3479	97	3.5181	97	3.0745	--	--
49	3.3904	49	3.3479	99	3.5476	99	3.0236	--	--
50	3.3904	49.9	3.3476	100.9	3.5987	100.9	2.9508	--	--
50.9	3.3907	50.9	3.3476	102.9	3.7373	102.9	2.8075	--	--
51.9	3.391	51.9	3.3467	104.5	4.0002	104.3	2.4997	--	--
52.8	3.391	52.8	3.347	104.5	4.0002	--	--	--	--
53.8	3.3907	53.8	3.346		--	--	--	--	--
54.8	3.3907	54.7	3.3467	--	--	--	--	--	--
55.7	3.391	55.7	3.3457	--	--	--	--	--	--
56.7	3.391	56.7	3.346	--	--	--	--
57.6	3.3913	57.6	3.3464	--	--	--	--
58.6	3.3907	58.6	3.3457	--	--	--	--
59.6	3.3913	59.6	3.3457	--	--	--	--
60.5	3.3916	60.5	3.3457	--	--	--	--
61.5	3.3919	61.5	3.3454	--	--	--	--
62.4	3.3916	62.4	3.3454	--	--	--	--
63.4	3.3919	63.4	3.3442	--	--	--	--
64.4	3.3913	64.4	3.3451	--	--	--	--
65.3	3.3916	65.3	3.3436	--	--	--	--
66.3	3.3916	66.3	3.3448	--	--	--	--
67.2	3.3925	67.2	3.3442	--	--	--	--
68.2	3.3919	68.2	3.3436	--	--	--	--
69.2	3.3919	69.2	3.3426	--	--	--	--
70.1	3.3919	70.1	3.3414	--	--	--	--
71.1	3.3925	71.1	3.3408	--	--	--	--
72	3.3922	72	3.3411	--	--	--	--
73	3.3922	73	3.3402	--	--	--	--
74	3.3929	74	3.3405	--	--	--	--
74.9	3.3929	74.9	3.3402	--	--	--	--
75.9	3.3929	75.9	3.3395	--	--	--	--
76.9	3.3932	76.8	3.3386	--	--	--	--
77.8	3.3932	77.8	3.3371	--	--	--	--
78.8	3.3938	78.8	3.3361	--	--	--	--
79.7	3.3944	79.7	3.3355	--	--	--	--
80.7	3.395	80.7	3.3343	--	--	--	--
81.7	3.3963	81.6	3.3327	--	--	--	--
82.6	3.3966	82.6	3.3315	--	--	--	--
83.6	3.396	83.6	3.3296	--	--	--	--
84.5	3.3963	84.5	3.3274	--	--	--	--
85.5	3.3975	85.5	3.3259	--	--	--	--
86.5	3.3975	86.5	3.3222	--	--	--	--
87.4	3.3981	87.4	3.3197	--	--	--	--
88.4	3.3991	88.4	3.3163	--	--	--	--
89.3	3.3997	89.3	3.3116	--	--	--	--
90.3	3.3997	90.3	3.3064	--	--	--	--
91.2	3.4009	91.3	3.2989	--	--	--	--
92.2	3.4018	92.2	3.2909	--	--	--	--
93.2	3.4022	93.2	3.2831	--	--	--	--
94.1	3.4034	94.1	3.2738	--	--	--	--
95.1	3.4049	95.1	3.2654	--	--	--	--
96.1	3.4062	96.1	3.253	--	--	--	--
97	3.4077	97	3.2391	--	--	--	--
98	3.4105	98	3.2242	--	--	--	--
98.9	3.4149	98.9	3.2078	--	--	--	--
99.9	3.4183	99.9	3.1848	--	--	--	--
100.9	3.426	100.9	3.1563	--	--	--	--
101.8	3.4341	101.8	3.1145	--	--	--	--
102.8	3.4431	102.8	3.0366	--	--	--	--
103.7	3.4564	103.7	2.7006	--	--	--	--
104.7	3.4691	104.4	2.4997	--	--	--	--
105.7	3.4874			--	--	--	--
106.6	3.5147			--	--	--	--
107.6	3.5767			--	--	--	--
108.5	3.6802					--	--
109.5	3.7912					--	--
110.5	3.8976					--	--
111.4	3.9875					--	--
111.6	4.0002					--	--
111.6	4.0002					--	--
	--					--	--
--	--					--	--
--	--					--	--
--	--					--	--
--	--					--	--
--	--					--	--
--	--					--	--
--	--					--	--
--	--					--	--
--	--					--	--
--	--					--	--
--	--					--	--
--	--					--	--
--	--					--	--
--	--					--	--
--	--					--	--
--	--					--	--
--	--					--	--
--	--					--	--
--	--					--	--
--	--					--	--
--	--					--	--
--	--					--	--
--	--					--	--
--	--					--	--
--	--					--	--
--	--					--	--
--	--					--	--
--	--					--	--
--	--					--	--
--	--					--	--
--	--					--	--
--	--					--	--
--	--					--	--
--	--					--	--
--	--					--	--
--	--					--	--
--	--					--	--
--	--					--	--
--	--					--	--
--	--					--	--
--	--					--	--
--	--					--	--
--	--					--	--
--	--					--	--
--	--					--	--
--	--					--	--
--	--					--	--
--	--					--	--
--	--					--	--
--	--					--	--
--	--					--	--
--	--					--	--
--	--					--	--
--	--					--	--
--	--					--	--
--	--					--	--
--	--					--	--
--	--					--	--
--	--					--	--
--	--					--	--
--	--					--	--
--	--					--	--
--	--					--	--
--	--					--	--
--	--					--	--
--	--					--	--
--	--					--	--
--	--					--	--
--	--					--	--
--	--					--	--
--	--					--	--
--	--					--	--
--	--					--	--
--	--					--	--
--	--					--	--
--	--					--	--
--	--					--	--
--	--					--	--
--	--					--	--
--	--					--	--
--	--					--	--
--	--					--	--
--	--					--	--
--	--					--	--
--	--					--	--
--	--					--	--
--	--					--	--
--	--					--	--
--	--					--	--
--	--					--	--
--	--					--	--
--	--					--	--
--	--					--	--
--	--					--	--
--	--					--	--
--	--					--	--
--	--					--	--
--	--					--	--
--	--					--	--
--	--					--	--
--	--					--	--
--	--					--	--
--	--					--	--
--	--					--	--
--	--					--	--
--	--					--	--
--	--					--	--
--	--					--	--
--	--					--	--
--	--					--	--
