# Supplementary material for: Improving the alkali metal electrode/inorganic solid electrolyte contact via room-temperature ultrasound solid welding
Source: Nat Commun. 2021 Dec 7;12:7109. doi: 10.1038/s41467-021-27473-4 (PMC8651668; doi:10.1038/s41467-021-27473-4)
Supplement: Supplementary file 4 — Source Data [file 41467_2021_27473_MOESM4_ESM.zip › Source Data/Supplementary Fig.10 impedance spectra.xlsx]

## Sheet: Sheet1
initial		25 th		50 th		75 th		100 th
Z'/ohm	-Z"/ohm	Z'/ohm	-Z"/ohm	Z'/ohm	-Z"/ohm	Z'/ohm	-Z"/ohm	Z'/ohm	-Z"/ohm
	--							--	--
31.83	7.525	31.78	7.598	31.28	4.625	31.52	8.052	31.68	8.037
33.04	11.27	33.09	11.59	31.76	8.065	32.92	11.94	32.87	11.97
35.04	14.82	34.93	15.2	33.19	11.88	34.87	15.56	34.77	15.71
37.7	18.43	37.54	18.87	35.03	15.46	37.46	19.42	37.44	19.38
40.82	21.73	40.76	22.3	37.53	19.22	40.68	23.02	40.86	22.82
44.54	24.78	44.65	25.41	40.7	22.68	44.5	26.21	44.71	26.07
48.64	27.36	49.07	28.22	44.58	25.92	48.86	29.07	48.99	28.96
53.35	29.66	53.84	30.97	49.11	28.71	53.66	31.4	53.87	31.68
58.76	31.64	59.06	32.87	54.05	31	58.96	33	59.31	33.63
64.54	32.6	64.64	33.7	59.25	32.82	64.83	34.28	65.31	34.91
70.37	31.68	70.44	32.82	64.54	33.99	70.95	34.03	71.45	34.55
75.87	30.06	76.33	30.9	70.21	33.46	77.08	32.66	77.39	33.09
81.22	28.67	82.06	29.61	76.27	31.9	82.88	31.4	83.14	31.77
86.24	27.32	87.43	28.43	82.23	30.29	88.29	29.99	88.73	30.41
90.73	25.75	92.15	27	87.83	28.82	93.42	28.62	93.77	28.9
94.74	23.72	96.34	25.13	92.7	27.54	98.04	27.04	98.28	27
98.04	21.44	99.94	22.82	96.98	25.82	101.8	24.95	102.3	24.9
100.6	19.02	102.9	20.38	100.7	23.7	105	22.55	105.5	22.37
102.8	16.86	105.4	17.92	103.7	21.36	107.6	20.05	108.1	20.26
104.6	14.7	107.4	15.66	106.2	18.9	109.9	17.59	110.3	18.12
105.9	12.59	108.8	13.6	108.2	16.62	111.8	15.44	112	15.69
106.9	10.79	109.9	11.7	109.8	14.61	113.5	13.63	113.1	13.28
107.6	9.316	110.7	9.792	111.2	12.52	115	11.99	114.2	11.34
108.3	8.122	111.3	8.298	112.1	10.56	115.9	10.54	115.2	9.721
108.9	7.006	111.9	7.235	113	9.132	116.5	9.163	116.1	8.221
109.2	5.925	112.4	6.301	113.6	7.934	117	7.828	116.6	7.319
109.3	5.097	112.7	5.487	114	6.796	117.5	6.677	117.1	6.669
109.6	4.327	113.2	4.532	114.5	5.867	118	5.848	117.2	6.026
109.8	3.59	113.6	3.595	114.7	5.012	118.3	5.14	117.1	5.172
109.9	3.033	113.7	2.967	114.9	4.335	118.6	4.375	117.4	4.326
110.1	2.559	113.8	2.733	115	3.631	118.8	3.689	117.8	3.672
110.4	2.149	114	2.502	115	3.014	119.1	3.076	118.3	3.049
110.7	1.961	113.9	2.547	115.1	2.622	119.2	2.628	118.4	2.778
110.8	1.643	113.9	2.519	115.3	2.321	119.4	2.285	118.4	2.784
110.8	1.233	113.9	1.911	115.4	1.979	119.4	1.884	118.6	2.403
110.7	1.027	113.7	1.336	115.4	1.523	119.4	1.477	118.6	1.806
110.7	0.8707	113.7	0.9265	115.4	1.159	119.3	1.141	118.6	1.333
110.8	0.7886	113.6	0.6628	115.3	0.9221	119.3	0.9108	118.6	1.015
110.9	0.7336	113.6	0.5124	115.4	0.7854	119.4	0.7719	118.6	0.8053
111	0.7041	113.7	0.4515	115.4	0.6705	119.5	0.6584	118.6	0.6247
111.1	0.6405	113.7	0.4402	115.5	0.5269	119.6	0.5693	118.6	0.5285
111.1	0.6015	113.7	0.3935	115.5	0.4379	119.6	0.5066	118.7	0.4608
111.1	0.4962	113.7	0.317	115.5	0.3801	119.6	0.4415	118.7	0.376
111.1	0.3604	113.7	0.285	115.5	0.378	119.6	0.3424	118.6	0.331
111.1	0.263	113.8	0.2394	115.5	0.3555	119.6	0.2448	118.6	0.2969
111.2	0.1731	113.9	0.1126	115.5	0.3012	119.6	0.1313	118.7	0.3511
111.4	0.1199	114	0.2397	115.5	0.2532	119.7	0.2536	118.8	0.04155
111.5	0.4901	114.1	0.606	115.5	0.06338	119.9	0.6638	118.9	0.4665
111.5	0.6745	114.1	0.7325	115.7	0.5215	119.9	0.8045	118.9	0.6872
111.4	0.683	114	0.6805	115.8	0.7314	119.9	0.7719	118.8	0.6771
111.4	0.5585	113.9	0.5591	115.8	0.7203	119.8	0.6459	118.6	0.5453
111.3	0.4166	113.8	0.4729	115.7	0.5877	119.7	0.4672	118.6	0.428
111.3	0.2728	113.8	0.363	115.6	0.4125	119.7	0.323	118.6	0.2776
111.3	0.1555	113.8	0.2389	115.6	0.2691	119.7	0.2329	118.5	0.1427
111.3	0.1051	113.7	0.1456	115.6	0.1977	119.7	0.1508	118.5	0.05763
111.3	0.1431	113.7	0.07573	115.6	0.1584	119.8	0.08981	118.5	0.05883
111.3	0.1468	113.7	0.02568	115.6	0.1514	119.8	0.05624	118.5	0.09574
111.3	0.1792	113.8	0.08615	115.6	0.1443	119.8	0.1244	118.5	0.1912
111.3	0.1791	113.8	0.153	115.5	0.1984	119.8	0.1852	118.4	0.2196
111.3	0.08179	113.9	0.1116	115.5	0.2154	119.8	0.1123	118.4	0.1233
111.3	0.01609	113.9	0.03969	115.5	0.1451	119.8	0.01678	118.4	0.0328
111.4	0.01763	113.9	0.02281	115.6	0.07067	119.8	0.04813	118.4	0.05991
111.4	0.00439	113.8	0.06458	115.6	0.04397	119.8	0.05464	118.5	0.08228
111.5	0.00578	113.8	0.09233	115.6	0.113	119.8	0.0439	118.5	0.08064
111.5	0.02256	113.8	0.07435	115.6	0.09861	119.8	0.08266	118.5	0.1091
111.5	0.03897	113.8	0.06123	115.6	0.1017	119.8	0.106	118.5	0.1473
111.5	0.06726	113.8	0.05101	115.7	0.1143	119.9	0.1378	118.5	0.1536
111.6	0.07505	113.8	0.04845	115.7	0.1186	119.9	0.1761	118.5	0.1383
111.6	0.09865	113.8	0.07205	115.7	0.1209	119.9	0.216	118.5	0.1326
111.6	0.05126	113.9	0.01123	115.7	0.1009	120	0.1591	118.6	0.06495
111.6	0.1159	114.1	0.1732	115.7	0.01726	120	0.06403	118.6	0.08259
				115.7	0.1575
