# Supplementary material for: Improving the alkali metal electrode/inorganic solid electrolyte contact via room-temperature ultrasound solid welding
Source: Nat Commun. 2021 Dec 7;12:7109. doi: 10.1038/s41467-021-27473-4 (PMC8651668; doi:10.1038/s41467-021-27473-4)
Supplement: Supplementary file 4 — Source Data [file 41467_2021_27473_MOESM4_ESM.zip › Source Data/Supplementary Fig.3 XRD results.xlsx]

## Sheet: Sheet1
Na3Zr2Si2PO12			UW-Na/Na3Zr2Si2PO12				UW-Na/Na3Zr2Si2PO12 in air
0.31	1		0.31	1			0.31	1
0.34	0		0.34	1			0.34	0
0.37	1		0.37	0			0.37	1
0.4	0		0.4	0			0.4	0
0.43	0		0.43	1			0.43	2
0.46	0		0.46	0			0.46	2
0.49	0		0.49	0			0.49	1
0.52	2		0.52	0			0.52	0
0.55	0		0.55	0			0.55	0
0.58	0		0.58	0			0.58	3
0.61	2		0.61	1			0.61	1
0.64	1		0.64	0			0.64	2
0.67	0		0.67	0			0.67	1
0.7	0		0.7	2			0.7	0
0.73	2		0.73	1			0.73	3
0.76	1		0.76	1			0.76	2
0.79	2		0.79	0			0.79	0
0.82	2		0.82	0			0.82	2
0.85	0		0.85	0			0.85	0
0.88	1		0.88	0			0.88	1
0.91	3		0.91	1			0.91	1
0.94	2		0.94	0			0.94	0
0.97	3		0.97	0			0.97	0
1	2		1	0			1	0
1.03	0		1.03	0			1.03	1
1.06	2		1.06	0			1.06	2
1.09	1		1.09	1			1.09	1
1.12	1		1.12	2			1.12	1
1.15	1		1.15	0			1.15	2
1.18	2		1.18	1			1.18	2
1.21	3		1.21	0			1.21	1
1.24	3		1.24	0			1.24	0
1.27	1		1.27	0			1.27	0
1.3	0		1.3	0			1.3	1
1.33	1		1.33	1			1.33	0
1.36	2		1.36	2			1.36	2
1.39	1		1.39	1			1.39	1
1.42	3		1.42	0			1.42	0
1.45	3		1.45	1			1.45	1
1.48	2		1.48	0			1.48	1
1.51	2		1.51	0			1.51	3
1.54	1		1.54	1			1.54	1
1.57	2		1.57	0			1.57	2
1.6	1		1.6	0			1.6	3
1.63	1		1.63	2			1.63	3
1.66	3		1.66	1			1.66	0
1.69	3		1.69	4			1.69	4
1.72	3		1.72	2			1.72	3
1.75	4		1.75	0			1.75	3
1.78	1		1.78	0			1.78	4
1.81	1		1.81	2			1.81	2
1.84	1		1.84	0			1.84	1
1.87	1		1.87	1			1.87	2
1.9	4		1.9	1			1.9	2
1.93	2		1.93	0			1.93	2
1.96	2		1.96	2			1.96	0
1.99	2		1.99	0			1.99	3
2.02	2		2.02	1			2.02	2
2.05	5		2.05	0			2.05	2
2.08	1		2.08	4			2.08	2
2.11	1		2.11	2			2.11	2
2.14	4		2.14	1			2.14	1
2.17	0		2.17	0			2.17	2
2.2	5		2.2	0			2.2	2
2.23	9		2.23	1			2.23	1
2.26	6		2.26	1			2.26	0
2.29	3		2.29	1			2.29	4
2.32	7		2.32	3			2.32	5
2.35	3		2.35	2			2.35	1
2.38	4		2.38	2			2.38	4
2.41	5		2.41	4			2.41	5
2.44	2		2.44	3			2.44	3
2.47	9		2.47	2			2.47	2
2.5	8		2.5	1			2.5	4
2.53	7		2.53	2			2.53	2
2.56	4		2.56	3			2.56	6
2.59	7		2.59	6			2.59	7
2.62	6		2.62	6			2.62	16
2.65	18		2.65	7			2.65	14
2.68	35		2.68	21			2.68	32
2.71	90		2.71	46			2.71	75
2.74	155		2.74	92			2.74	132
2.77	239		2.77	123			2.77	192
2.8	281		2.8	151			2.8	214
2.83	315		2.83	160			2.83	244
2.86	324		2.86	135			2.86	214
2.89	298		2.89	165			2.89	270
2.92	325		2.92	141			2.92	241
2.95	293		2.95	163			2.95	250
2.98	312		2.98	163			2.98	240
3.01	315		3.01	159			3.01	252
3.04	291		3.04	159			3.04	263
3.07	324		3.07	136			3.07	256
3.1	352		3.1	144			3.1	240
3.13	310		3.13	148			3.13	258
3.16	333		3.16	164			3.16	249
3.19	305		3.19	165			3.19	258
3.22	323		3.22	164			3.22	234
3.25	301		3.25	177			3.25	259
3.28	330		3.28	161			3.28	236
3.31	324		3.31	164			3.31	226
3.34	320		3.34	166			3.34	251
3.37	310		3.37	145			3.37	287
3.4	312		3.4	147			3.4	244
3.43	325		3.43	159			3.43	259
3.46	307		3.46	162			3.46	249
3.49	351		3.49	154			3.49	264
3.52	321		3.52	174			3.52	236
3.55	328		3.55	158			3.55	248
3.58	346		3.58	160			3.58	275
3.61	327		3.61	172			3.61	261
3.64	307		3.64	150			3.64	278
3.67	338		3.67	150			3.67	252
3.7	329		3.7	142			3.7	226
3.73	305		3.73	150			3.73	251
3.76	311		3.76	160			3.76	254
3.79	339		3.79	160			3.79	277
3.82	330		3.82	149			3.82	259
3.85	312		3.85	160			3.85	265
3.88	332		3.88	154			3.88	258
3.91	361		3.91	140			3.91	263
3.94	323		3.94	158			3.94	259
3.97	309		3.97	156			3.97	262
4	362		4	156			4	259
4.03	321		4.03	174			4.03	256
4.06	328		4.06	188			4.06	258
4.09	310		4.09	168			4.09	254
4.12	327		4.12	168			4.12	266
4.15	361		4.15	177			4.15	239
4.18	333		4.18	164			4.18	273
4.21	338		4.21	175			4.21	253
4.24	341		4.24	151			4.24	245
4.27	327		4.27	149			4.27	266
4.3	329		4.3	164			4.3	251
4.33	310		4.33	144			4.33	276
4.36	323		4.36	171			4.36	272
4.39	334		4.39	164			4.39	256
4.42	333		4.42	157			4.42	267
4.45	336		4.45	151			4.45	255
4.48	353		4.48	159			4.48	276
4.51	321		4.51	138			4.51	246
4.54	316		4.54	162			4.54	260
4.57	345		4.57	145			4.57	256
4.6	324		4.6	170			4.6	241
4.63	364		4.63	159			4.63	246
4.66	330		4.66	168			4.66	254
4.69	324		4.69	156			4.69	293
4.72	336		4.72	154			4.72	242
4.75	352		4.75	156			4.75	289
4.78	338		4.78	163			4.78	272
4.81	344		4.81	183			4.81	250
4.84	383		4.84	169			4.84	281
4.87	345		4.87	181			4.87	278
4.9	357		4.9	167			4.9	244
4.93	343		4.93	168			4.93	286
4.96	322		4.96	167			4.96	269
4.99	358		4.99	176			4.99	216
5.02	343		5.02	153			5.02	266
5.05	336		5.05	139			5.05	252
5.08	331		5.08	187			5.08	275
5.11	336		5.11	160			5.11	265
5.14	362		5.14	157			5.14	244
5.17	329		5.17	167			5.17	299
5.2	340		5.2	181			5.2	273
5.23	339		5.23	163			5.23	270
5.26	355		5.26	174			5.26	271
5.29	346		5.29	154			5.29	248
5.32	349		5.32	147			5.32	243
5.35	343		5.35	187			5.35	279
5.38	340		5.38	168			5.38	275
5.41	339		5.41	173			5.41	265
5.44	351		5.44	153			5.44	267
5.47	370		5.47	176			5.47	274
5.5	346		5.5	169			5.5	287
5.53	356		5.53	164			5.53	275
5.56	344		5.56	168			5.56	280
5.59	312		5.59	152			5.59	265
5.62	319		5.62	150			5.62	252
5.65	345		5.65	160			5.65	269
5.68	378		5.68	174			5.68	259
5.71	327		5.71	170			5.71	274
5.74	351		5.74	147			5.74	275
5.77	329		5.77	176			5.77	299
5.8	332		5.8	167			5.8	258
5.83	330		5.83	167			5.83	262
5.86	328		5.86	189			5.86	280
5.89	332		5.89	158			5.89	253
5.92	375		5.92	179			5.92	263
5.95	303		5.95	175			5.95	259
5.98	329		5.98	180			5.98	284
6.01	308		6.01	171			6.01	279
6.04	329		6.04	174			6.04	263
6.07	348		6.07	180			6.07	267
6.1	342		6.1	163			6.1	279
6.13	325		6.13	163			6.13	282
6.16	331		6.16	163			6.16	264
6.19	344		6.19	167			6.19	264
6.22	345		6.22	156			6.22	273
6.25	320		6.25	158			6.25	251
6.28	336		6.28	174			6.28	248
6.31	334		6.31	183			6.31	269
6.34	344		6.34	170			6.34	299
6.37	301		6.37	180			6.37	297
6.4	291		6.4	165			6.4	278
6.43	356		6.43	160			6.43	257
6.46	352		6.46	176			6.46	263
6.49	304		6.49	167			6.49	293
6.52	361		6.52	169			6.52	257
6.55	334		6.55	175			6.55	252
6.58	321		6.58	152			6.58	268
6.61	321		6.61	159			6.61	242
6.64	363		6.64	162			6.64	246
6.67	358		6.67	178			6.67	254
6.7	340		6.7	167			6.7	302
6.73	351		6.73	164			6.73	290
6.76	385		6.76	177			6.76	279
6.79	346		6.79	168			6.79	271
6.82	339		6.82	162			6.82	277
6.85	334		6.85	166			6.85	267
6.88	337		6.88	164			6.88	277
6.91	361		6.91	168			6.91	278
6.94	343		6.94	160			6.94	250
6.97	367		6.97	166			6.97	257
7	348		7	165			7	260
7.03	343		7.03	159			7.03	278
7.06	375		7.06	161			7.06	266
7.09	344		7.09	164			7.09	289
7.12	352		7.12	154			7.12	265
7.15	348		7.15	177			7.15	266
7.18	338		7.18	140			7.18	288
7.21	292		7.21	142			7.21	272
7.24	311		7.24	170			7.24	260
7.27	341		7.27	173			7.27	250
7.3	352		7.3	148			7.3	275
7.33	321		7.33	156			7.33	294
7.36	339		7.36	149			7.36	261
7.39	325		7.39	188			7.39	229
7.42	319		7.42	152			7.42	290
7.45	349		7.45	143			7.45	289
7.48	344		7.48	147			7.48	249
7.51	357		7.51	168			7.51	270
7.54	334		7.54	188			7.54	269
7.57	316		7.57	166			7.57	259
7.6	319		7.6	188			7.6	242
7.63	370		7.63	177			7.63	267
7.66	339		7.66	168			7.66	275
7.69	342		7.69	152			7.69	278
7.72	324		7.72	168			7.72	235
7.75	348		7.75	165			7.75	267
7.78	357		7.78	145			7.78	247
7.81	313		7.81	172			7.81	253
7.84	315		7.84	148			7.84	255
7.87	338		7.87	162			7.87	260
7.9	317		7.9	155			7.9	233
7.93	326		7.93	169			7.93	230
7.96	329		7.96	162			7.96	267
7.99	358		7.99	156			7.99	272
8.02	354		8.02	160			8.02	266
8.05	324		8.05	155			8.05	288
8.08	308		8.08	180			8.08	293
8.11	337		8.11	197			8.11	294
8.14	354		8.14	168			8.14	290
8.17	365		8.17	171			8.17	255
8.2	362		8.2	152			8.2	271
8.23	347		8.23	153			8.23	275
8.26	323		8.26	157			8.26	297
8.29	338		8.29	140			8.29	277
8.32	337		8.32	162			8.32	241
8.35	350		8.35	169			8.35	265
8.38	345		8.38	176			8.38	290
8.41	308		8.41	172			8.41	289
8.44	321		8.44	178			8.44	254
8.47	311		8.47	154			8.47	265
8.5	317		8.5	156			8.5	261
8.53	342		8.53	130			8.53	277
8.56	318		8.56	166			8.56	287
8.59	312		8.59	170			8.59	268
8.62	313		8.62	168			8.62	263
8.65	319		8.65	166			8.65	262
8.68	327		8.68	164			8.68	235
8.71	342		8.71	192			8.71	251
8.74	353		8.74	191			8.74	276
8.77	321		8.77	177			8.77	260
8.8	315		8.8	157			8.8	248
8.83	329		8.83	168			8.83	261
8.86	345		8.86	179			8.86	264
8.89	376		8.89	170			8.89	259
8.92	349		8.92	171			8.92	263
8.95	315		8.95	169			8.95	293
8.98	348		8.98	155			8.98	270
9.01	332		9.01	158			9.01	259
9.04	339		9.04	173			9.04	297
9.07	326		9.07	169			9.07	269
9.1	317		9.1	164			9.1	264
9.13	328		9.13	157			9.13	272
9.16	310		9.16	152			9.16	261
9.19	353		9.19	167			9.19	265
9.22	330		9.22	159			9.22	270
9.25	314		9.25	170			9.25	278
9.28	289		9.28	186			9.28	242
9.31	350		9.31	147			9.31	264
9.34	307		9.34	157			9.34	259
9.37	343		9.37	170			9.37	275
9.4	313		9.4	153			9.4	253
9.43	333		9.43	178			9.43	268
9.46	335		9.46	161			9.46	276
9.49	352		9.49	154			9.49	271
9.52	341		9.52	174			9.52	273
9.55	335		9.55	182			9.55	281
9.58	321		9.58	177			9.58	271
9.61	321		9.61	165			9.61	271
9.64	332		9.64	155			9.64	261
9.67	351		9.67	168			9.67	269
9.7	331		9.7	166			9.7	268
9.73	327		9.73	153			9.73	299
9.76	333		9.76	142			9.76	287
9.79	333		9.79	172			9.79	265
9.82	311		9.82	149			9.82	261
9.85	335		9.85	142			9.85	281
9.88	316		9.88	159			9.88	273
9.91	395		9.91	148			9.91	249
9.94	328		9.94	150			9.94	256
9.97	335		9.97	164			9.97	250
10	353		10	147			10	268
10.03	308		10.03	177			10.03	271
10.06	326		10.06	169			10.06	271
10.09	327		10.09	179			10.09	257
10.12	311		10.12	132			10.12	265
10.15	306		10.15	171			10.15	246
10.18	348		10.18	169			10.18	289
10.21	345		10.21	185			10.21	281
10.24	361		10.24	172			10.24	252
10.27	341		10.27	167			10.27	269
10.3	353		10.3	155			10.3	286
10.33	333		10.33	166			10.33	310
10.36	375		10.36	166			10.36	258
10.39	359		10.39	164			10.39	270
10.42	290		10.42	194			10.42	268
10.45	354		10.45	154			10.45	260
10.48	331		10.48	158			10.48	296
10.51	329		10.51	170			10.51	273
10.54	363		10.54	162			10.54	265
10.57	277		10.57	161			10.57	261
10.6	296		10.6	150			10.6	258
10.63	315		10.63	176			10.63	273
10.66	309		10.66	148			10.66	282
10.69	323		10.69	152			10.69	276
10.72	317		10.72	161			10.72	250
10.75	349		10.75	175			10.75	261
10.78	350		10.78	159			10.78	275
10.81	316		10.81	168			10.81	286
10.84	340		10.84	184			10.84	263
10.87	321		10.87	167			10.87	250
10.9	336		10.9	181			10.9	257
10.93	297		10.93	173			10.93	255
10.96	329		10.96	170			10.96	274
10.99	352		10.99	156			10.99	262
11.02	370		11.02	168			11.02	294
11.05	317		11.05	172			11.05	305
11.08	317		11.08	147			11.08	276
11.11	336		11.11	180			11.11	251
11.14	337		11.14	168			11.14	256
11.17	334		11.17	145			11.17	302
11.2	288		11.2	169			11.2	267
11.23	357		11.23	174			11.23	289
11.26	306		11.26	158			11.26	249
11.29	296		11.29	161			11.29	267
11.32	336		11.32	164			11.32	257
11.35	319		11.35	146			11.35	281
11.38	316		11.38	143			11.38	270
11.41	355		11.41	153			11.41	255
11.44	353		11.44	165			11.44	249
11.47	321		11.47	179			11.47	249
11.5	305		11.5	159			11.5	256
11.53	338		11.53	144			11.53	264
11.56	322		11.56	170			11.56	263
11.59	306		11.59	178			11.59	258
11.62	325		11.62	178			11.62	265
11.65	337		11.65	186			11.65	271
11.68	363		11.68	179			11.68	241
11.71	331		11.71	161			11.71	259
11.74	344		11.74	176			11.74	272
11.77	357		11.77	167			11.77	244
11.8	354		11.8	160			11.8	258
11.83	325		11.83	185			11.83	305
11.86	369		11.86	199			11.86	295
11.89	366		11.89	180			11.89	268
11.92	364		11.92	154			11.92	278
11.95	344		11.95	158			11.95	277
11.98	352		11.98	173			11.98	278
12.01	358		12.01	148			12.01	243
12.04	323		12.04	161			12.04	268
12.07	294		12.07	168			12.07	274
12.1	335		12.1	160			12.1	254
12.13	334		12.13	161			12.13	275
12.16	325		12.16	165			12.16	267
12.19	345		12.19	175			12.19	263
12.22	354		12.22	168			12.22	255
12.25	292		12.25	149			12.25	268
12.28	305		12.28	141			12.28	271
12.31	341		12.31	146			12.31	256
12.34	312		12.34	151			12.34	269
12.37	295		12.37	161			12.37	274
12.4	315		12.4	132			12.4	258
12.43	342		12.43	155			12.43	235
12.46	324		12.46	153			12.46	258
12.49	318		12.49	154			12.49	216
12.52	318		12.52	160			12.52	255
12.55	335		12.55	165			12.55	262
12.58	316		12.58	174			12.58	282
12.61	329		12.61	158			12.61	243
12.64	309		12.64	177			12.64	268
12.67	292		12.67	158			12.67	265
12.7	314		12.7	169			12.7	263
12.73	290		12.73	149			12.73	238
12.76	317		12.76	159			12.76	240
12.79	346		12.79	150			12.79	269
12.82	312		12.82	170			12.82	273
12.85	323		12.85	167			12.85	284
12.88	349		12.88	188			12.88	271
12.91	327		12.91	165			12.91	226
12.94	314		12.94	146			12.94	253
12.97	315		12.97	158			12.97	266
13	333		13	178			13	245
13.03	289		13.03	164			13.03	291
13.06	308		13.06	152			13.06	254
13.09	357		13.09	181			13.09	271
13.12	342		13.12	167			13.12	271
13.15	313		13.15	161			13.15	272
13.18	313		13.18	176			13.18	262
13.21	344		13.21	176			13.21	262
13.24	369		13.24	166			13.24	272
13.27	372		13.27	190			13.27	233
13.3	445		13.3	232			13.3	291
13.33	416		13.33	197			13.33	288
13.36	443		13.36	230			13.36	302
13.39	492		13.39	256			13.39	300
13.42	536		13.42	298			13.42	339
13.45	650		13.45	330			13.45	385
13.48	669		13.48	385			13.48	412
13.51	781		13.51	448			13.51	461
13.54	833		13.54	532			13.54	513
13.57	1018		13.57	680			13.57	639
13.6	1284		13.6	765			13.6	739
13.63	1545		13.63	675			13.63	879
13.66	1495		13.66	585			13.66	994
13.69	1225		13.69	500			13.69	1090
13.72	1059		13.72	489			13.72	996
13.75	1016		13.75	320			13.75	848
13.78	795		13.78	239			13.78	718
13.81	546		13.81	178			13.81	650
13.84	382		13.84	174			13.84	505
13.87	354		13.87	180			13.87	340
13.9	352		13.9	157			13.9	301
13.93	362		13.93	158			13.93	295
13.96	310		13.96	147			13.96	261
13.99	315		13.99	170			13.99	278
14.02	322		14.02	156			14.02	270
14.05	329		14.05	148			14.05	264
14.08	266		14.08	150			14.08	242
14.11	338		14.11	144			14.11	236
14.14	312		14.14	159			14.14	250
14.17	321		14.17	139			14.17	263
14.2	323		14.2	155			14.2	281
14.23	323		14.23	150			14.23	243
14.26	297		14.26	147			14.26	245
14.29	285		14.29	147			14.29	234
14.32	292		14.32	140			14.32	245
14.35	316		14.35	158			14.35	229
14.38	288		14.38	154			14.38	261
14.41	290		14.41	142			14.41	254
14.44	277		14.44	136			14.44	221
14.47	306		14.47	136			14.47	257
14.5	328		14.5	136			14.5	272
14.53	314		14.53	143			14.53	258
14.56	310		14.56	148			14.56	243
14.59	326		14.59	147			14.59	243
14.62	322		14.62	145			14.62	253
14.65	307		14.65	157			14.65	247
14.68	315		14.68	136			14.68	266
14.71	292		14.71	159			14.71	249
14.74	298		14.74	132			14.74	263
14.77	282		14.77	134			14.77	225
14.8	286		14.8	131			14.8	246
14.83	300		14.83	142			14.83	254
14.86	300		14.86	149			14.86	230
14.89	305		14.89	161			14.89	229
14.92	299		14.92	139			14.92	251
14.95	299		14.95	139			14.95	272
14.98	288		14.98	172			14.98	244
15.01	303		15.01	162			15.01	234
15.04	310		15.04	142			15.04	233
15.07	338		15.07	147			15.07	233
15.1	339		15.1	136			15.1	229
15.13	303		15.13	149			15.13	259
15.16	286		15.16	165			15.16	245
15.19	304		15.19	151			15.19	224
15.22	312		15.22	153			15.22	223
15.25	295		15.25	152			15.25	257
15.28	295		15.28	165			15.28	254
15.31	330		15.31	188			15.31	244
15.34	323		15.34	181			15.34	244
15.37	326		15.37	166			15.37	249
15.4	324		15.4	170			15.4	236
15.43	283		15.43	151			15.43	247
15.46	283		15.46	178			15.46	254
15.49	306		15.49	164			15.49	247
15.52	321		15.52	169			15.52	241
15.55	313		15.55	168			15.55	242
15.58	287		15.58	161			15.58	251
15.61	323		15.61	155			15.61	259
15.64	311		15.64	174			15.64	231
15.67	317		15.67	159			15.67	230
15.7	303		15.7	148			15.7	240
15.73	295		15.73	141			15.73	236
15.76	301		15.76	160			15.76	246
15.79	297		15.79	154			15.79	229
15.82	292		15.82	160			15.82	257
15.85	279		15.85	175			15.85	240
15.88	307		15.88	119			15.88	240
15.91	291		15.91	149			15.91	238
15.94	282		15.94	146			15.94	258
15.97	310		15.97	153			15.97	252
16	301		16	159			16	223
16.03	305		16.03	164			16.03	250
16.06	314		16.06	165			16.06	242
16.09	316		16.09	122			16.09	243
16.12	299		16.12	155			16.12	231
16.15	307		16.15	154			16.15	262
16.18	318		16.18	161			16.18	261
16.21	326		16.21	144			16.21	238
16.24	318		16.24	141			16.24	234
16.27	301		16.27	153			16.27	237
16.3	302		16.3	167			16.3	226
16.33	304		16.33	161			16.33	252
16.36	318		16.36	150			16.36	238
16.39	300		16.39	154			16.39	237
16.42	281		16.42	162			16.42	215
16.45	292		16.45	150			16.45	253
16.48	296		16.48	154			16.48	222
16.51	270		16.51	125			16.51	254
16.54	267		16.54	164			16.54	209
16.57	323		16.57	155			16.57	268
16.6	309		16.6	154			16.6	233
16.63	303		16.63	173			16.63	249
16.66	263		16.66	124			16.66	244
16.69	309		16.69	164			16.69	226
16.72	293		16.72	153			16.72	244
16.75	276		16.75	129			16.75	256
16.78	326		16.78	136			16.78	210
16.81	259		16.81	146			16.81	226
16.84	283		16.84	177			16.84	227
16.87	280		16.87	143			16.87	237
16.9	316		16.9	135			16.9	250
16.93	290		16.93	149			16.93	212
16.96	265		16.96	145			16.96	225
16.99	267		16.99	145			16.99	208
17.02	304		17.02	139			17.02	234
17.05	297		17.05	158			17.05	251
17.08	300		17.08	149			17.08	218
17.11	298		17.11	145			17.11	231
17.14	292		17.14	143			17.14	252
17.17	292		17.17	139			17.17	248
17.2	309		17.2	141			17.2	248
17.23	286		17.23	142			17.23	229
17.26	293		17.26	178			17.26	230
17.29	301		17.29	143			17.29	243
17.32	312		17.32	145			17.32	235
17.35	331		17.35	174			17.35	219
17.38	331		17.38	122			17.38	234
17.41	285		17.41	152			17.41	215
17.44	302		17.44	144			17.44	268
17.47	305		17.47	147			17.47	227
17.5	294		17.5	148			17.5	232
17.53	303		17.53	158			17.53	234
17.56	302		17.56	155			17.56	258
17.59	290		17.59	142			17.59	252
17.62	308		17.62	142			17.62	246
17.65	285		17.65	143			17.65	229
17.68	292		17.68	155			17.68	216
17.71	304		17.71	159			17.71	249
17.74	269		17.74	125			17.74	216
17.77	276		17.77	150			17.77	246
17.8	276		17.8	152			17.8	230
17.83	283		17.83	149			17.83	236
17.86	269		17.86	174			17.86	217
17.89	264		17.89	166			17.89	216
17.92	284		17.92	142			17.92	243
17.95	301		17.95	136			17.95	222
17.98	276		17.98	161			17.98	233
18.01	276		18.01	153			18.01	212
18.04	286		18.04	148			18.04	216
18.07	304		18.07	144			18.07	234
18.1	288		18.1	146			18.1	232
18.13	311		18.13	158			18.13	220
18.16	273		18.16	155			18.16	251
18.19	282		18.19	163			18.19	225
18.22	300		18.22	137			18.22	226
18.25	312		18.25	149			18.25	250
18.28	265		18.28	149			18.28	232
18.31	269		18.31	132			18.31	228
18.34	270		18.34	158			18.34	243
18.37	312		18.37	158			18.37	199
18.4	294		18.4	145			18.4	230
18.43	278		18.43	164			18.43	240
18.46	314		18.46	145			18.46	240
18.49	300		18.49	160			18.49	206
18.52	286		18.52	145			18.52	216
18.55	285		18.55	143			18.55	233
18.58	294		18.58	158			18.58	219
18.61	303		18.61	149			18.61	248
18.64	318		18.64	142			18.64	232
18.67	282		18.67	165			18.67	190
18.7	284		18.7	161			18.7	231
18.73	308		18.73	144			18.73	236
18.76	355		18.76	183			18.76	257
18.79	331		18.79	180			18.79	221
18.82	358		18.82	210			18.82	204
18.85	365		18.85	225			18.85	228
18.88	448		18.88	246			18.88	263
18.91	465		18.91	282			18.91	264
18.94	545		18.94	387			18.94	304
18.97	647		18.97	504			18.97	340
19	908		19	694			19	435
19.03	1149		19.03	958			19.03	549
19.06	1568		19.06	1363			19.06	751
19.09	2099		19.09	1608			19.09	975
19.12	2825		19.12	1551			19.12	1282
19.15	3256		19.15	1399			19.15	1624
19.18	3134		19.18	1122			19.18	1940
19.21	2488		19.21	929			19.21	2256
19.24	2100		19.24	1036			19.24	2242
19.27	1968		19.27	1097			19.27	1858
19.3	2088		19.3	1051			19.3	1537
19.33	2298		19.33	871			19.33	1425
19.36	2138		19.36	604			19.36	1456
19.39	1572		19.39	463			19.39	1406
19.42	1095		19.42	477			19.42	1347
19.45	936		19.45	538			19.45	1040
19.48	925		19.48	635			19.48	801
19.51	1059		19.51	809			19.51	642
19.54	1304		19.54	981			19.54	697
19.57	1589		19.57	1294			19.57	794
19.6	2211		19.6	1515			19.6	995
19.63	2713		19.63	1525			19.63	1290
19.66	3087		19.66	1315			19.66	1609
19.69	3134		19.69	932			19.69	2005
19.72	2510		19.72	610			19.72	2228
19.75	1772		19.75	362			19.75	2132
19.78	1116		19.78	270			19.78	1809
19.81	713		19.81	220			19.81	1300
19.84	510		19.84	192			19.84	870
19.87	407		19.87	170			19.87	564
19.9	382		19.9	173			19.9	384
19.93	363		19.93	164			19.93	308
19.96	321		19.96	151			19.96	288
19.99	298		19.99	150			19.99	259
20.02	302		20.02	141			20.02	255
20.05	313		20.05	146			20.05	261
20.08	289		20.08	151			20.08	247
20.11	278		20.11	141			20.11	244
20.14	314		20.14	140			20.14	235
20.17	317		20.17	146			20.17	222
20.2	265		20.2	139			20.2	207
20.23	254		20.23	133			20.23	210
20.26	261		20.26	126			20.26	237
20.29	271		20.29	136			20.29	226
20.32	269		20.32	136			20.32	211
20.35	283		20.35	141			20.35	240
20.38	276		20.38	146			20.38	221
20.41	277		20.41	159			20.41	208
20.44	299		20.44	138			20.44	218
20.47	315		20.47	134			20.47	209
20.5	317		20.5	132			20.5	234
20.53	308		20.53	144			20.53	249
20.56	321		20.56	163			20.56	236
20.59	301		20.59	178			20.59	232
20.62	309		20.62	182			20.62	233
20.65	309		20.65	176			20.65	218
20.68	297		20.68	155			20.68	222
20.71	287		20.71	171			20.71	255
20.74	294		20.74	151			20.74	263
20.77	282		20.77	164			20.77	238
20.8	286		20.8	175			20.8	257
20.83	277		20.83	134			20.83	270
20.86	273		20.86	143			20.86	238
20.89	287		20.89	147			20.89	230
20.92	298		20.92	134			20.92	227
20.95	282		20.95	151			20.95	250
20.98	294		20.98	158			20.98	227
21.01	257		21.01	150			21.01	210
21.04	276		21.04	141			21.04	214
21.07	279		21.07	134			21.07	239
21.1	262		21.1	147			21.1	213
21.13	264		21.13	136			21.13	228
21.16	273		21.16	136			21.16	222
21.19	272		21.19	140			21.19	199
21.22	286		21.22	142			21.22	185
21.25	272		21.25	140			21.25	213
21.28	262		21.28	126			21.28	223
21.31	275		21.31	145			21.31	210
21.34	300		21.34	141			21.34	212
21.37	300		21.37	138			21.37	211
21.4	269		21.4	143			21.4	202
21.43	273		21.43	142			21.43	211
21.46	269		21.46	120			21.46	233
21.49	280		21.49	131			21.49	234
21.52	277		21.52	142			21.52	215
21.55	250		21.55	142			21.55	199
21.58	282		21.58	122			21.58	205
21.61	270		21.61	140			21.61	222
21.64	260		21.64	131			21.64	211
21.67	282		21.67	124			21.67	198
21.7	250		21.7	130			21.7	206
21.73	275		21.73	132			21.73	200
21.76	274		21.76	144			21.76	201
21.79	257		21.79	131			21.79	203
21.82	265		21.82	130			21.82	192
21.85	250		21.85	128			21.85	198
21.88	255		21.88	137			21.88	209
21.91	266		21.91	142			21.91	206
21.94	272		21.94	140			21.94	222
21.97	275		21.97	133			21.97	193
22	271		22	138			22	194
22.03	263		22.03	131			22.03	198
22.06	243		22.06	131			22.06	209
22.09	286		22.09	134			22.09	215
22.12	272		22.12	142			22.12	182
22.15	265		22.15	139			22.15	204
22.18	288		22.18	156			22.18	213
22.21	285		22.21	153			22.21	190
22.24	278		22.24	136			22.24	226
22.27	307		22.27	135			22.27	200
22.3	281		22.3	149			22.3	189
22.33	270		22.33	131			22.33	207
22.36	281		22.36	146			22.36	233
22.39	276		22.39	163			22.39	225
22.42	306		22.42	206			22.42	240
22.45	338		22.45	192			22.45	214
22.48	342		22.48	186			22.48	190
22.51	323		22.51	194			22.51	246
22.54	424		22.54	201			22.54	262
22.57	463		22.57	208			22.57	297
22.6	429		22.6	229			22.6	274
22.63	407		22.63	267			22.63	302
22.66	466		22.66	319			22.66	286
22.69	534		22.69	440			22.69	295
22.72	664		22.72	553			22.72	308
22.75	858		22.75	657			22.75	399
22.78	1069		22.78	668			22.78	485
22.81	1232		22.81	723			22.81	606
22.84	1454		22.84	785			22.84	781
22.87	1564		22.87	752			22.87	979
22.9	1666		22.9	722			22.9	1059
22.93	1505		22.93	757			22.93	1170
22.96	1509		22.96	762			22.96	1181
22.99	1628		22.99	713			22.99	1133
23.02	1617		23.02	559			23.02	1169
23.05	1462		23.05	385			23.05	1107
23.08	1192		23.08	313			23.08	1226
23.11	843		23.11	232			23.11	1185
23.14	623		23.14	213			23.14	970
23.17	446		23.17	186			23.17	665
23.2	360		23.2	179			23.2	499
23.23	360		23.23	180			23.23	364
23.26	319		23.26	186			23.26	297
23.29	325		23.29	152			23.29	267
23.32	322		23.32	152			23.32	227
23.35	313		23.35	166			23.35	255
23.38	299		23.38	143			23.38	205
23.41	293		23.41	160			23.41	195
23.44	288		23.44	131			23.44	246
23.47	257		23.47	168			23.47	230
23.5	252		23.5	162			23.5	196
23.53	265		23.53	124			23.53	237
23.56	245		23.56	156			23.56	223
23.59	285		23.59	128			23.59	221
23.62	287		23.62	125			23.62	196
23.65	285		23.65	138			23.65	204
23.68	264		23.68	127			23.68	195
23.71	265		23.71	140			23.71	193
23.74	286		23.74	158			23.74	211
23.77	274		23.77	151			23.77	194
23.8	357		23.8	133			23.8	202
23.83	288		23.83	144			23.83	218
23.86	308		23.86	158			23.86	217
23.89	317		23.89	179			23.89	197
23.92	366		23.92	199			23.92	219
23.95	343		23.95	179			23.95	239
23.98	314		23.98	201			23.98	214
24.01	336		24.01	195			24.01	245
24.04	348		24.04	203			24.04	266
24.07	352		24.07	207			24.07	260
24.1	346		24.1	213			24.1	264
24.13	414		24.13	234			24.13	256
24.16	459		24.16	223			24.16	303
24.19	446		24.19	204			24.19	332
24.22	420		24.22	217			24.22	319
24.25	376		24.25	139			24.25	348
24.28	360		24.28	173			24.28	338
24.31	310		24.31	149			24.31	307
24.34	311		24.34	134			24.34	272
24.37	311		24.37	160			24.37	255
24.4	294		24.4	159			24.4	251
24.43	288		24.43	160			24.43	237
24.46	302		24.46	136			24.46	221
24.49	343		24.49	166			24.49	234
24.52	306		24.52	152			24.52	195
24.55	329		24.55	157			24.55	234
24.58	302		24.58	137			24.58	210
24.61	308		24.61	123			24.61	234
24.64	304		24.64	143			24.64	248
24.67	257		24.67	147			24.67	211
24.7	291		24.7	135			24.7	204
24.73	258		24.73	126			24.73	193
24.76	260		24.76	124			24.76	191
24.79	271		24.79	120			24.79	177
24.82	243		24.82	113			24.82	201
24.85	276		24.85	144			24.85	203
24.88	272		24.88	145			24.88	194
24.91	253		24.91	144			24.91	210
24.94	257		24.94	128			24.94	210
24.97	247		24.97	142			24.97	232
25	255		25	123			25	213
25.03	252		25.03	116			25.03	197
25.06	267		25.06	139			25.06	192
25.09	251		25.09	139			25.09	208
25.12	298		25.12	145			25.12	207
25.15	256		25.15	125			25.15	186
25.18	262		25.18	127			25.18	199
25.21	263		25.21	142			25.21	193
25.24	264		25.24	118			25.24	179
25.27	222		25.27	110			25.27	206
25.3	272		25.3	122			25.3	205
25.33	273		25.33	136			25.33	190
25.36	245		25.36	119			25.36	205
25.39	238		25.39	143			25.39	194
25.42	245		25.42	120			25.42	185
25.45	261		25.45	145			25.45	206
25.48	277		25.48	131			25.48	186
25.51	259		25.51	142			25.51	204
25.54	274		25.54	114			25.54	204
25.57	267		25.57	129			25.57	187
25.6	261		25.6	133			25.6	205
25.63	248		25.63	136			25.63	198
25.66	240		25.66	116			25.66	190
25.69	283		25.69	152			25.69	229
25.72	300		25.72	143			25.72	199
25.75	231		25.75	155			25.75	205
25.78	256		25.78	143			25.78	205
25.81	256		25.81	153			25.81	193
25.84	256		25.84	115			25.84	171
25.87	241		25.87	138			25.87	180
25.9	264		25.9	157			25.9	206
25.93	263		25.93	118			25.93	190
25.96	236		25.96	105			25.96	186
25.99	285		25.99	134			25.99	192
26.02	270		26.02	130			26.02	203
26.05	246		26.05	130			26.05	201
26.08	260		26.08	118			26.08	210
26.11	255		26.11	113			26.11	185
26.14	262		26.14	146			26.14	206
26.17	277		26.17	154			26.17	192
26.2	248		26.2	143			26.2	197
26.23	237		26.23	119			26.23	199
26.26	246		26.26	128			26.26	209
26.29	233		26.29	114			26.29	202
26.32	243		26.32	114			26.32	199
26.35	253		26.35	124			26.35	197
26.38	251		26.38	120			26.38	176
26.41	274		26.41	136			26.41	204
26.44	259		26.44	126			26.44	197
26.47	273		26.47	121			26.47	179
26.5	253		26.5	129			26.5	212
26.53	225		26.53	141			26.53	204
26.56	266		26.56	128			26.56	211
26.59	268		26.59	150			26.59	199
26.62	254		26.62	131			26.62	203
26.65	239		26.65	123			26.65	167
26.68	285		26.68	122			26.68	218
26.71	257		26.71	137			26.71	192
26.74	245		26.74	130			26.74	194
26.77	234		26.77	135			26.77	198
26.8	247		26.8	147			26.8	170
26.83	244		26.83	129			26.83	210
26.86	295		26.86	145			26.86	200
26.89	260		26.89	127			26.89	190
26.92	264		26.92	125			26.92	214
26.95	249		26.95	120			26.95	203
26.98	255		26.98	120			26.98	203
27.01	289		27.01	159			27.01	208
27.04	265		27.04	121			27.04	199
27.07	286		27.07	117			27.07	198
27.1	267		27.1	132			27.1	188
27.13	267		27.13	146			27.13	179
27.16	310		27.16	139			27.16	200
27.19	260		27.19	148			27.19	205
27.22	277		27.22	193			27.22	198
27.25	281		27.25	200			27.25	207
27.28	315		27.28	214			27.28	207
27.31	339		27.31	243			27.31	219
27.34	414		27.34	314			27.34	231
27.37	470		27.37	502			27.37	219
27.4	612		27.4	626			27.4	243
27.43	879		27.43	821			27.43	277
27.46	1149		27.46	845			27.46	385
27.49	1601		27.49	730			27.49	528
27.52	1655		27.52	668			27.52	761
27.55	1519		27.55	682			27.55	976
27.58	1357		27.58	883			27.58	1202
27.61	1339		27.61	1181			27.61	1170
27.64	1675		27.64	1396			27.64	1035
27.67	2130		27.67	1438			27.67	994
27.7	2799		27.7	1260			27.7	1069
27.73	3113		27.73	916			27.73	1388
27.76	2673		27.76	548			27.76	1760
27.79	1910		27.79	385			27.79	2006
27.82	1285		27.82	330			27.82	2017
27.85	887		27.85	245			27.85	1751
27.88	695		27.88	190			27.88	1299
27.91	559		27.91	158			27.91	887
27.94	417		27.94	149			27.94	663
27.97	330		27.97	148			27.97	481
28	310		28	154			28	353
28.03	297		28.03	170			28.03	287
28.06	279		28.06	159			28.06	249
28.09	284		28.09	160			28.09	235
28.12	321		28.12	203			28.12	225
28.15	330		28.15	214			28.15	239
28.18	353		28.18	241			28.18	240
28.21	377		28.21	268			28.21	233
28.24	452		28.24	264			28.24	246
28.27	530		28.27	247			28.27	286
28.3	595		28.3	198			28.3	332
28.33	567		28.33	178			28.33	348
28.36	470		28.36	186			28.36	409
28.39	377		28.39	131			28.39	377
28.42	325		28.42	136			28.42	326
28.45	300		28.45	131			28.45	273
28.48	273		28.48	141			28.48	262
28.51	238		28.51	118			28.51	235
28.54	234		28.54	122			28.54	208
28.57	242		28.57	123			28.57	207
28.6	246		28.6	121			28.6	212
28.63	255		28.63	116			28.63	193
28.66	234		28.66	105			28.66	213
28.69	263		28.69	132			28.69	171
28.72	246		28.72	134			28.72	192
28.75	260		28.75	122			28.75	200
28.78	247		28.78	122			28.78	190
28.81	228		28.81	121			28.81	178
28.84	237		28.84	115			28.84	199
28.87	235		28.87	109			28.87	187
28.9	249		28.9	121			28.9	195
28.93	240		28.93	122			28.93	187
28.96	242		28.96	119			28.96	191
28.99	243		28.99	149			28.99	190
29.02	225		29.02	117			29.02	181
29.05	226		29.05	112			29.05	179
29.08	242		29.08	135			29.08	180
29.11	224		29.11	129			29.11	170
29.14	225		29.14	128			29.14	197
29.17	235		29.17	118			29.17	189
29.2	224		29.2	121			29.2	166
29.23	262		29.23	136			29.23	188
29.26	234		29.26	124			29.26	163
29.29	250		29.29	151			29.29	198
29.32	251		29.32	134			29.32	170
29.35	275		29.35	133			29.35	180
29.38	213		29.38	178			29.38	173
29.41	231		29.41	220			29.41	186
29.44	215		29.44	244			29.44	179
29.47	216		29.47	267			29.47	170
29.5	254		29.5	186			29.5	166
29.53	219		29.53	151			29.53	178
29.56	222		29.56	181			29.56	161
29.59	252		29.59	158			29.59	178
29.62	244		29.62	155			29.62	189
29.65	247		29.65	140			29.65	202
29.68	270		29.68	121			29.68	226
29.71	217		29.71	138			29.71	187
29.74	230		29.74	134			29.74	184
29.77	252		29.77	135			29.77	190
29.8	248		29.8	132			29.8	174
29.83	225		29.83	122			29.83	204
29.86	272		29.86	123			29.86	207
29.89	240		29.89	118			29.89	190
29.92	280		29.92	114			29.92	164
29.95	264		29.95	136			29.95	200
29.98	270		29.98	129			29.98	211
30.01	275		30.01	156			30.01	222
30.04	296		30.04	155			30.04	205
30.07	275		30.07	180			30.07	208
30.1	287		30.1	167			30.1	212
30.13	299		30.13	184			30.13	218
30.16	309		30.16	199			30.16	256
30.19	342		30.19	219			30.19	256
30.22	392		30.22	236			30.22	224
30.25	369		30.25	292			30.25	260
30.28	417		30.28	407			30.28	275
30.31	524		30.31	556			30.31	264
30.34	720		30.34	860			30.34	299
30.37	977		30.37	1220			30.37	321
30.4	1343		30.4	1516			30.4	397
30.43	2026		30.43	1714			30.43	489
30.46	2771		30.46	1666			30.46	746
30.49	3446		30.49	1522			30.49	1070
30.52	3634		30.52	1471			30.52	1613
30.55	3323		30.55	1478			30.55	2174
30.58	2954		30.58	1406			30.58	2491
30.61	2834		30.61	1299			30.61	2515
30.64	2979		30.64	1084			30.64	2390
30.67	2842		30.67	955			30.67	2221
30.7	2401		30.7	1006			30.7	2134
30.73	2022		30.73	1010			30.73	2086
30.76	1759		30.76	1032			30.76	2046
30.79	1889		30.79	975			30.79	1735
30.82	2113		30.82	748			30.82	1434
30.85	2161		30.85	530			30.85	1307
30.88	1853		30.88	348			30.88	1386
30.91	1304		30.91	294			30.91	1489
30.94	895		30.94	259			30.94	1582
30.97	667		30.97	224			30.97	1393
31	539		31	215			31	1075
31.03	499		31.03	193			31.03	695
31.06	398		31.06	180			31.06	506
31.09	367		31.09	200			31.09	441
31.12	345		31.12	217			31.12	369
31.15	358		31.15	203			31.15	290
31.18	366		31.18	189			31.18	265
31.21	391		31.21	194			31.21	248
31.24	407		31.24	193			31.24	255
31.27	401		31.27	205			31.27	247
31.3	373		31.3	199			31.3	282
31.33	363		31.33	206			31.33	285
31.36	362		31.36	254			31.36	283
31.39	359		31.39	256			31.39	266
31.42	424		31.42	250			31.42	266
31.45	399		31.45	289			31.45	259
31.48	451		31.48	274			31.48	297
31.51	486		31.51	250			31.51	286
31.54	475		31.54	213			31.54	353
31.57	386		31.57	189			31.57	339
31.6	417		31.6	155			31.6	350
31.63	375		31.63	171			31.63	352
31.66	316		31.66	135			31.66	335
31.69	275		31.69	127			31.69	305
31.72	270		31.72	116			31.72	295
31.75	236		31.75	113			31.75	255
31.78	226		31.78	120			31.78	235
31.81	251		31.81	102			31.81	224
31.84	230		31.84	106			31.84	195
31.87	223		31.87	112			31.87	175
31.9	215		31.9	103			31.9	178
31.93	217		31.93	117			31.93	169
31.96	224		31.96	106			31.96	154
31.99	216		31.99	116			31.99	185
32.02	214		32.02	95			32.02	157
32.05	221		32.05	108			32.05	187
32.08	236		32.08	99			32.08	175
32.11	206		32.11	103			32.11	147
32.14	236		32.14	108			32.14	175
32.17	228		32.17	106			32.17	164
32.2	223		32.2	115			32.2	180
32.23	189		32.23	103			32.23	161
32.26	226		32.26	97			32.26	182
32.29	210		32.29	97			32.29	180
32.32	201		32.32	103			32.32	180
32.35	190		32.35	107			32.35	160
32.38	194		32.38	105			32.38	140
32.41	218		32.41	98			32.41	164
32.44	219		32.44	118			32.44	188
32.47	220		32.47	112			32.47	182
32.5	210		32.5	103			32.5	157
32.53	216		32.53	94			32.53	147
32.56	240		32.56	104			32.56	169
32.59	193		32.59	109			32.59	155
32.62	202		32.62	108			32.62	176
32.65	186		32.65	111			32.65	143
32.68	222		32.68	121			32.68	143
32.71	224		32.71	97			32.71	149
32.74	207		32.74	99			32.74	186
32.77	192		32.77	115			32.77	180
32.8	195		32.8	111			32.8	157
32.83	212		32.83	93			32.83	161
32.86	217		32.86	99			32.86	147
32.89	218		32.89	128			32.89	155
32.92	208		32.92	111			32.92	177
32.95	192		32.95	106			32.95	173
32.98	213		32.98	114			32.98	148
33.01	232		33.01	134			33.01	154
33.04	220		33.04	141			33.04	160
33.07	206		33.07	139			33.07	171
33.1	229		33.1	146			33.1	185
33.13	281		33.13	141			33.13	191
33.16	302		33.16	136			33.16	192
33.19	283		33.19	133			33.19	203
33.22	284		33.22	133			33.22	237
33.25	247		33.25	117			33.25	252
33.28	254		33.28	125			33.28	222
33.31	243		33.31	134			33.31	239
33.34	249		33.34	139			33.34	219
33.37	246		33.37	131			33.37	211
33.4	262		33.4	123			33.4	202
33.43	230		33.43	107			33.43	198
33.46	248		33.46	111			33.46	215
33.49	251		33.49	116			33.49	205
33.52	232		33.52	118			33.52	201
33.55	222		33.55	118			33.55	191
33.58	238		33.58	113			33.58	198
33.61	246		33.61	104			33.61	182
33.64	227		33.64	122			33.64	168
33.67	255		33.67	136			33.67	181
33.7	283		33.7	134			33.7	194
33.73	275		33.73	152			33.73	182
33.76	289		33.76	187			33.76	169
33.79	334		33.79	211			33.79	199
33.82	353		33.82	243			33.82	220
33.85	404		33.85	304			33.85	214
33.88	515		33.88	461			33.88	200
33.91	611		33.91	560			33.91	182
33.94	796		33.94	623			33.94	276
33.97	1007		33.97	648			33.97	317
34	1176		34	624			34	361
34.03	1273		34.03	555			34.03	476
34.06	1220		34.06	514			34.06	630
34.09	1202		34.09	490			34.09	775
34.12	1140		34.12	459			34.12	933
34.15	1032		34.15	543			34.15	1015
34.18	961		34.18	678			34.18	943
34.21	994		34.21	878			34.21	835
34.24	1079		34.24	1085			34.24	761
34.27	1269		34.27	1304			34.27	712
34.3	1734		34.3	1416			34.3	698
34.33	2135		34.33	1376			34.33	752
34.36	2502		34.36	1309			34.36	883
34.39	2708		34.39	1164			34.39	1146
34.42	2690		34.42	957			34.42	1413
34.45	2427		34.45	750			34.45	1684
34.48	2060		34.48	551			34.48	1951
34.51	1745		34.51	425			34.51	1980
34.54	1424		34.54	330			34.54	1828
34.57	1061		34.57	249			34.57	1645
34.6	797		34.6	235			34.6	1347
34.63	581		34.63	175			34.63	1056
34.66	446		34.66	124			34.66	846
34.69	383		34.69	145			34.69	644
34.72	309		34.72	130			34.72	527
34.75	270		34.75	114			34.75	427
34.78	251		34.78	103			34.78	321
34.81	240		34.81	88			34.81	272
34.84	219		34.84	108			34.84	222
34.87	227		34.87	117			34.87	201
34.9	215		34.9	104			34.9	200
34.93	189		34.93	100			34.93	174
34.96	200		34.96	94			34.96	178
34.99	193		34.99	89			34.99	190
35.02	190		35.02	105			35.02	181
35.05	218		35.05	108			35.05	175
35.08	199		35.08	96			35.08	178
35.11	197		35.11	108			35.11	190
35.14	197		35.14	114			35.14	177
35.17	197		35.17	111			35.17	165
35.2	202		35.2	110			35.2	163
35.23	217		35.23	121			35.23	172
35.26	195		35.26	135			35.26	168
35.29	224		35.29	139			35.29	170
35.32	231		35.32	143			35.32	190
35.35	230		35.35	130			35.35	192
35.38	253		35.38	122			35.38	198
35.41	260		35.41	115			35.41	192
35.44	242		35.44	118			35.44	201
35.47	232		35.47	128			35.47	222
35.5	207		35.5	118			35.5	227
35.53	189		35.53	111			35.53	226
35.56	199		35.56	98			35.56	199
35.59	185		35.59	80			35.59	182
35.62	181		35.62	96			35.62	180
35.65	185		35.65	107			35.65	182
35.68	211		35.68	108			35.68	181
35.71	216		35.71	98			35.71	169
35.74	205		35.74	104			35.74	153
35.77	168		35.77	99			35.77	157
35.8	166		35.8	106			35.8	154
35.83	194		35.83	111			35.83	138
35.86	196		35.86	121			35.86	154
35.89	232		35.89	128			35.89	168
35.92	205		35.92	117			35.92	155
35.95	249		35.95	134			35.95	169
35.98	248		35.98	90			35.98	157
36.01	272		36.01	108			36.01	174
36.04	245		36.04	114			36.04	198
36.07	228		36.07	126			36.07	177
36.1	218		36.1	125			36.1	180
36.13	225		36.13	106			36.13	164
36.16	218		36.16	123			36.16	166
36.19	204		36.19	126			36.19	186
36.22	245		36.22	114			36.22	194
36.25	221		36.25	111			36.25	177
36.28	221		36.28	108			36.28	179
36.31	240		36.31	122			36.31	182
36.34	212		36.34	108			36.34	218
36.37	236		36.37	112			36.37	219
36.4	198		36.4	105			36.4	208
36.43	212		36.43	93			36.43	180
36.46	177		36.46	97			36.46	170
36.49	208		36.49	106			36.49	152
36.52	182		36.52	84			36.52	192
36.55	187		36.55	93			36.55	144
36.58	176		36.58	92			36.58	153
36.61	174		36.61	89			36.61	139
36.64	171		36.64	86			36.64	150
36.67	191		36.67	84			36.67	149
36.7	169		36.7	94			36.7	160
36.73	172		36.73	96			36.73	152
36.76	148		36.76	87			36.76	153
36.79	175		36.79	92			36.79	142
36.82	194		36.82	94			36.82	139
36.85	182		36.85	103			36.85	139
36.88	158		36.88	101			36.88	155
36.91	177		36.91	90			36.91	136
36.94	162		36.94	114			36.94	148
36.97	179		36.97	75			36.97	146
37	165		37	93			37	140
37.03	157		37.03	82			37.03	138
37.06	181		37.06	105			37.06	143
37.09	164		37.09	84			37.09	144
37.12	166		37.12	109			37.12	108
37.15	167		37.15	78			37.15	148
37.18	174		37.18	73			37.18	149
37.21	171		37.21	84			37.21	136
37.24	154		37.24	86			37.24	143
37.27	172		37.27	80			37.27	146
37.3	171		37.3	86			37.3	159
37.33	170		37.33	89			37.33	145
37.36	150		37.36	93			37.36	127
37.39	144		37.39	77			37.39	137
37.42	150		37.42	87			37.42	166
37.45	139		37.45	86			37.45	145
37.48	180		37.48	94			37.48	139
37.51	164		37.51	95			37.51	147
37.54	166		37.54	108			37.54	141
37.57	159		37.57	101			37.57	146
37.6	160		37.6	89			37.6	150
37.63	181		37.63	90			37.63	165
37.66	156		37.66	78			37.66	170
37.69	175		37.69	92			37.69	163
37.72	166		37.72	106			37.72	191
37.75	175		37.75	91			37.75	171
37.78	144		37.78	93			37.78	152
37.81	158		37.81	74			37.81	154
37.84	152		37.84	87			37.84	158
37.87	154		37.87	93			37.87	177
37.9	163		37.9	91			37.9	154
37.93	183		37.93	83			37.93	139
37.96	157		37.96	103			37.96	161
37.99	172		37.99	105			37.99	168
38.02	148		38.02	102			38.02	168
38.05	135		38.05	95			38.05	173
38.08	180		38.08	133			38.08	138
38.11	118		38.11	147			38.11	170
38.14	169		38.14	164			38.14	122
38.17	162		38.17	187			38.17	170
38.2	175		38.2	203			38.2	169
38.23	169		38.23	209			38.23	181
38.26	163		38.26	182			38.26	173
38.29	204		38.29	163			38.29	194
38.32	176		38.32	131			38.32	191
38.35	175		38.35	126			38.35	223
38.38	157		38.38	112			38.38	276
38.41	162		38.41	111			38.41	280
38.44	197		38.44	118			38.44	265
38.47	180		38.47	129			38.47	208
38.5	197		38.5	102			38.5	196
38.53	178		38.53	104			38.53	165
38.56	179		38.56	85			38.56	166
38.59	180		38.59	88			38.59	150
38.62	151		38.62	116			38.62	163
38.65	195		38.65	96			38.65	163
38.68	193		38.68	135			38.68	142
38.71	179		38.71	112			38.71	161
38.74	199		38.74	140			38.74	159
38.77	196		38.77	131			38.77	187
38.8	251		38.8	126			38.8	150
38.83	238		38.83	105			38.83	148
38.86	236		38.86	109			38.86	171
38.89	210		38.89	96			38.89	187
38.92	207		38.92	103			38.92	198
38.95	206		38.95	81			38.95	193
38.98	180		38.98	110			38.98	196
39.01	191		39.01	95			39.01	174
39.04	207		39.04	117			39.04	174
39.07	189		39.07	132			39.07	168
39.1	197		39.1	155			39.1	166
39.13	205		39.13	132			39.13	160
39.16	264		39.16	137			39.16	160
39.19	248		39.19	134			39.19	154
39.22	299		39.22	103			39.22	160
39.25	290		39.25	118			39.25	163
39.28	281		39.28	115			39.28	212
39.31	232		39.31	105			39.31	248
39.34	205		39.34	91			39.34	226
39.37	191		39.37	102			39.37	215
39.4	179		39.4	89			39.4	183
39.43	188		39.43	92			39.43	169
39.46	159		39.46	76			39.46	173
39.49	191		39.49	84			39.49	173
39.52	175		39.52	93			39.52	131
39.55	173		39.55	97			39.55	128
39.58	186		39.58	73			39.58	134
39.61	167		39.61	75			39.61	142
39.64	171		39.64	72			39.64	142
39.67	164		39.67	78			39.67	137
39.7	182		39.7	85			39.7	144
39.73	155		39.73	84			39.73	131
39.76	147		39.76	119			39.76	151
39.79	197		39.79	115			39.79	133
39.82	184		39.82	120			39.82	132
39.85	215		39.85	108			39.85	132
39.88	194		39.88	107			39.88	131
39.91	220		39.91	94			39.91	159
39.94	228		39.94	109			39.94	174
39.97	234		39.97	124			39.97	165
40	214		40	95			40	174
40.03	215		40.03	96			40.03	169
40.06	201		40.06	94			40.06	173
40.09	190		40.09	106			40.09	161
40.12	184		40.12	108			40.12	175
40.15	180		40.15	108			40.15	179
40.18	182		40.18	87			40.18	156
40.21	181		40.21	95			40.21	152
40.24	165		40.24	84			40.24	166
40.27	178		40.27	100			40.27	150
40.3	159		40.3	110			40.3	124
40.33	203		40.33	96			40.33	146
40.36	187		40.36	86			40.36	158
40.39	180		40.39	108			40.39	139
40.42	194		40.42	115			40.42	138
40.45	226		40.45	101			40.45	117
40.48	215		40.48	108			40.48	142
40.51	219		40.51	113			40.51	151
40.54	202		40.54	112			40.54	174
40.57	222		40.57	140			40.57	131
40.6	224		40.6	143			40.6	166
40.63	266		40.63	149			40.63	183
40.66	291		40.66	137			40.66	193
40.69	276		40.69	147			40.69	165
40.72	252		40.72	146			40.72	194
40.75	261		40.75	171			40.75	204
40.78	266		40.78	168			40.78	217
40.81	249		40.81	169			40.81	185
40.84	292		40.84	184			40.84	192
40.87	323		40.87	175			40.87	187
40.9	299		40.9	161			40.9	214
40.93	339		40.93	193			40.93	217
40.96	336		40.96	214			40.96	205
40.99	317		40.99	209			40.99	260
41.02	347		41.02	211			41.02	272
41.05	360		41.05	248			41.05	250
41.08	398		41.08	210			41.08	251
41.11	406		41.11	218			41.11	283
41.14	464		41.14	205			41.14	269
41.17	446		41.17	157			41.17	254
41.2	416		41.2	145			41.2	295
41.23	445		41.23	153			41.23	327
41.26	361		41.26	200			41.26	355
41.29	341		41.29	194			41.29	342
41.32	319		41.32	203			41.32	357
41.35	323		41.35	189			41.35	313
41.38	392		41.38	193			41.38	288
41.41	373		41.41	219			41.41	297
41.44	394		41.44	231			41.44	288
41.47	403		41.47	246			41.47	313
41.5	372		41.5	280			41.5	308
41.53	460		41.53	291			41.53	321
41.56	474		41.56	283			41.56	350
41.59	551		41.59	287			41.59	329
41.62	583		41.62	312			41.62	339
41.65	614		41.65	250			41.65	353
41.68	599		41.68	233			41.68	408
41.71	540		41.71	211			41.71	425
41.74	590		41.74	218			41.74	412
41.77	556		41.77	189			41.77	457
41.8	454		41.8	203			41.8	456
41.83	447		41.83	180			41.83	449
41.86	422		41.86	157			41.86	459
41.89	372		41.89	184			41.89	440
41.92	357		41.92	209			41.92	368
41.95	356		41.95	204			41.95	331
41.98	331		41.98	176			41.98	301
42.01	344		42.01	172			42.01	256
42.04	368		42.04	156			42.04	253
42.07	403		42.07	162			42.07	278
42.1	362		42.1	191			42.1	279
42.13	318		42.13	206			42.13	276
42.16	292		42.16	180			42.16	280
42.19	265		42.19	170			42.19	279
42.22	271		42.22	174			42.22	278
42.25	282		42.25	141			42.25	269
42.28	283		42.28	143			42.28	228
42.31	301		42.31	138			42.31	198
42.34	298		42.34	152			42.34	208
42.37	328		42.37	131			42.37	207
42.4	327		42.4	128			42.4	214
42.43	240		42.43	97			42.43	257
42.46	248		42.46	139			42.46	235
42.49	267		42.49	137			42.49	228
42.52	258		42.52	120			42.52	223
42.55	238		42.55	101			42.55	180
42.58	228		42.58	99			42.58	227
42.61	236		42.61	74			42.61	206
42.64	228		42.64	86			42.64	189
42.67	179		42.67	74			42.67	190
42.7	166		42.7	88			42.7	207
42.73	174		42.73	96			42.73	176
42.76	159		42.76	92			42.76	158
42.79	167		42.79	83			42.79	143
42.82	162		42.82	72			42.82	158
42.85	133		42.85	86			42.85	134
42.88	150		42.88	82			42.88	143
42.91	126		42.91	64			42.91	125
42.94	153		42.94	75			42.94	126
42.97	154		42.97	82			42.97	131
43	151		43	80			43	117
43.03	146		43.03	79			43.03	120
43.06	143		43.06	74			43.06	132
43.09	148		43.09	84			43.09	129
43.12	148		43.12	76			43.12	116
43.15	139		43.15	81			43.15	122
43.18	147		43.18	71			43.18	109
43.21	181		43.21	72			43.21	122
43.24	143		43.24	88			43.24	128
43.27	127		43.27	60			43.27	118
43.3	166		43.3	77			43.3	118
43.33	157		43.33	71			43.33	119
43.36	144		43.36	78			43.36	125
43.39	154		43.39	82			43.39	120
43.42	169		43.42	86			43.42	112
43.45	156		43.45	78			43.45	131
43.48	182		43.48	72			43.48	112
43.51	140		43.51	82			43.51	104
43.54	150		43.54	96			43.54	120
43.57	141		43.57	109			43.57	113
43.6	163		43.6	117			43.6	123
43.63	181		43.63	124			43.63	147
43.66	172		43.66	129			43.66	121
43.69	195		43.69	131			43.69	132
43.72	237		43.72	128			43.72	126
43.75	234		43.75	120			43.75	121
43.78	256		43.78	118			43.78	129
43.81	269		43.81	120			43.81	177
43.84	230		43.84	150			43.84	198
43.87	238		43.87	159			43.87	203
43.9	262		43.9	216			43.9	180
43.93	246		43.93	254			43.93	208
43.96	313		43.96	279			43.96	187
43.99	380		43.99	271			43.99	180
44.02	513		44.02	243			44.02	180
44.05	572		44.05	224			44.05	209
44.08	578		44.08	187			44.08	211
44.11	546		44.11	207			44.11	315
44.14	451		44.14	234			44.14	351
44.17	442		44.17	233			44.17	438
44.2	404		44.2	206			44.2	408
44.23	486		44.23	183			44.23	363
44.26	498		44.26	188			44.26	349
44.29	467		44.29	169			44.29	346
44.32	404		44.32	217			44.32	327
44.35	355		44.35	287			44.35	354
44.38	335		44.38	329			44.38	335
44.41	413		44.41	335			44.41	303
44.44	524		44.44	352			44.44	282
44.47	617		44.47	351			44.47	291
44.5	670		44.5	321			44.5	276
44.53	752		44.53	366			44.53	301
44.56	679		44.56	387			44.56	395
44.59	685		44.59	361			44.59	420
44.62	679		44.62	348			44.62	464
44.65	687		44.65	326			44.65	549
44.68	715		44.68	328			44.68	546
44.71	763		44.71	287			44.71	481
44.74	697		44.74	276			44.74	520
44.77	677		44.77	223			44.77	557
44.8	625		44.8	207			44.8	583
44.83	563		44.83	153			44.83	585
44.86	490		44.86	146			44.86	560
44.89	376		44.89	104			44.89	545
44.92	331		44.92	98			44.92	474
44.95	314		44.95	111			44.95	442
44.98	277		44.98	116			44.98	347
45.01	247		45.01	88			45.01	312
45.04	199		45.04	82			45.04	266
45.07	173		45.07	83			45.07	222
45.1	171		45.1	74			45.1	188
45.13	186		45.13	69			45.13	198
45.16	179		45.16	71			45.16	165
45.19	141		45.19	65			45.19	169
45.22	157		45.22	74			45.22	151
45.25	151		45.25	69			45.25	156
45.28	137		45.28	78			45.28	135
45.31	152		45.31	81			45.31	138
45.34	151		45.34	79			45.34	121
45.37	138		45.37	83			45.37	122
45.4	156		45.4	90			45.4	130
45.43	159		45.43	112			45.43	123
45.46	186		45.46	118			45.46	116
45.49	190		45.49	138			45.49	128
45.52	200		45.52	135			45.52	124
45.55	224		45.55	135			45.55	118
45.58	252		45.58	129			45.58	157
45.61	277		45.61	125			45.61	121
45.64	277		45.64	102			45.64	156
45.67	255		45.67	136			45.67	176
45.7	217		45.7	137			45.7	173
45.73	229		45.73	145			45.73	206
45.76	233		45.76	159			45.76	216
45.79	262		45.79	207			45.79	177
45.82	244		45.82	274			45.82	196
45.85	264		45.85	279			45.85	165
45.88	339		45.88	327			45.88	168
45.91	463		45.91	339			45.91	164
45.94	571		45.94	301			45.94	197
45.97	695		45.97	258			45.97	199
46	706		46	243			46	233
46.03	693		46.03	191			46.03	297
46.06	645		46.06	172			46.06	410
46.09	473		46.09	141			46.09	471
46.12	360		46.12	121			46.12	532
46.15	305		46.15	124			46.15	503
46.18	327		46.18	136			46.18	477
46.21	265		46.21	165			46.21	360
46.24	287		46.24	187			46.24	310
46.27	268		46.27	226			46.27	297
46.3	281		46.3	326			46.3	254
46.33	325		46.33	377			46.33	203
46.36	365		46.36	469			46.36	198
46.39	495		46.39	468			46.39	231
46.42	703		46.42	453			46.42	202
46.45	850		46.45	436			46.45	228
46.48	929		46.48	410			46.48	247
46.51	1041		46.51	421			46.51	305
46.54	965		46.54	462			46.54	386
46.57	928		46.57	478			46.57	572
46.6	983		46.6	421			46.6	686
46.63	981		46.63	371			46.63	666
46.66	997		46.66	365			46.66	707
46.69	955		46.69	323			46.69	645
46.72	889		46.72	285			46.72	650
46.75	800		46.75	299			46.75	661
46.78	672		46.78	326			46.78	721
46.81	565		46.81	333			46.81	737
46.84	573		46.84	375			46.84	689
46.87	611		46.87	378			46.87	584
46.9	664		46.9	357			46.9	529
46.93	674		46.93	349			46.93	491
46.96	692		46.96	304			46.96	442
46.99	732		46.99	243			46.99	391
47.02	694		47.02	250			47.02	426
47.05	658		47.05	204			47.05	493
47.08	578		47.08	180			47.08	552
47.11	494		47.11	171			47.11	573
47.14	408		47.14	148			47.14	596
47.17	389		47.17	151			47.17	558
47.2	368		47.2	135			47.2	486
47.23	294		47.23	108			47.23	440
47.26	302		47.26	106			47.26	355
47.29	264		47.29	107			47.29	317
47.32	238		47.32	111			47.32	308
47.35	195		47.35	113			47.35	270
47.38	189		47.38	102			47.38	271
47.41	198		47.41	124			47.41	218
47.44	207		47.44	131			47.44	179
47.47	210		47.47	141			47.47	191
47.5	224		47.5	136			47.5	174
47.53	268		47.53	115			47.53	157
47.56	303		47.56	113			47.56	150
47.59	274		47.59	114			47.59	173
47.62	237		47.62	102			47.62	198
47.65	252		47.65	94			47.65	172
47.68	240		47.68	105			47.68	194
47.71	215		47.71	94			47.71	225
47.74	217		47.74	74			47.74	218
47.77	186		47.77	81			47.77	168
47.8	171		47.8	75			47.8	182
47.83	179		47.83	73			47.83	200
47.86	159		47.86	88			47.86	156
47.89	142		47.89	89			47.89	183
47.92	131		47.92	84			47.92	172
47.95	157		47.95	66			47.95	145
47.98	144		47.98	75			47.98	144
48.01	141		48.01	64			48.01	146
48.04	143		48.04	82			48.04	113
48.07	128		48.07	73			48.07	119
48.1	127		48.1	92			48.1	121
48.13	158		48.13	78			48.13	130
48.16	149		48.16	72			48.16	125
48.19	146		48.19	70			48.19	134
48.22	124		48.22	70			48.22	108
48.25	130		48.25	64			48.25	120
48.28	135		48.28	60			48.28	101
48.31	140		48.31	71			48.31	139
48.34	149		48.34	77			48.34	115
48.37	137		48.37	80			48.37	100
48.4	131		48.4	66			48.4	117
48.43	111		48.43	55			48.43	114
48.46	132		48.46	73			48.46	124
48.49	141		48.49	48			48.49	132
48.52	122		48.52	93			48.52	110
48.55	124		48.55	71			48.55	102
48.58	129		48.58	65			48.58	124
48.61	143		48.61	87			48.61	91
48.64	155		48.64	77			48.64	131
48.67	147		48.67	78			48.67	89
48.7	171		48.7	72			48.7	118
48.73	136		48.73	63			48.73	115
48.76	131		48.76	89			48.76	104
48.79	143		48.79	69			48.79	114
48.82	172		48.82	84			48.82	104
48.85	158		48.85	66			48.85	114
48.88	184		48.88	90			48.88	123
48.91	172		48.91	93			48.91	104
48.94	166		48.94	84			48.94	109
48.97	176		48.97	86			48.97	109
49	178		49	101			49	106
49.03	199		49.03	105			49.03	115
49.06	186		49.06	112			49.06	124
49.09	207		49.09	90			49.09	100
49.12	203		49.12	109			49.12	156
49.15	203		49.15	102			49.15	156
49.18	173		49.18	99			49.18	135
49.21	167		49.21	106			49.21	139
49.24	188		49.24	118			49.24	166
49.27	192		49.27	105			49.27	157
49.3	184		49.3	98			49.3	165
49.33	202		49.33	124			49.33	133
49.36	205		49.36	111			49.36	158
49.39	241		49.39	128			49.39	149
49.42	214		49.42	91			49.42	128
49.45	264		49.45	113			49.45	152
49.48	213		49.48	94			49.48	142
49.51	221		49.51	92			49.51	187
49.54	240		49.54	96			49.54	202
49.57	176		49.57	77			49.57	170
49.6	179		49.6	79			49.6	200
49.63	189		49.63	85			49.63	175
49.66	150		49.66	91			49.66	168
49.69	167		49.69	71			49.69	160
49.72	167		49.72	80			49.72	139
49.75	164		49.75	93			49.75	166
49.78	155		49.78	101			49.78	127
49.81	150		49.81	93			49.81	114
49.84	154		49.84	126			49.84	118
49.87	199		49.87	164			49.87	127
49.9	207		49.9	197			49.9	137
49.93	225		49.93	243			49.93	132
49.96	246		49.96	317			49.96	149
49.99	306		49.99	367			49.99	150
50.02	414		50.02	475			50.02	150
50.05	520		50.05	413			50.05	174
50.08	650		50.08	487			50.08	184
50.11	784		50.11	498			50.11	239
50.14	845		50.14	500			50.14	290
50.17	863		50.17	461			50.17	387
50.2	899		50.2	413			50.2	490
50.23	965		50.23	390			50.23	536
50.26	987		50.26	355			50.26	601
50.29	1020		50.29	273			50.29	643
50.32	908		50.32	252			50.32	680
50.35	718		50.35	265			50.35	755
50.38	630		50.38	227			50.38	762
50.41	572		50.41	242			50.41	764
50.44	520		50.44	286			50.44	717
50.47	527		50.47	271			50.47	626
50.5	491		50.5	309			50.5	529
50.53	480		50.53	381			50.53	435
50.56	529		50.56	397			50.56	363
50.59	573		50.59	411			50.59	324
50.62	728		50.62	378			50.62	350
50.65	798		50.65	313			50.65	359
50.68	858		50.68	234			50.68	376
50.71	855		50.71	194			50.71	407
50.74	760		50.74	159			50.74	447
50.77	617		50.77	139			50.77	502
50.8	520		50.8	132			50.8	590
50.83	401		50.83	110			50.83	658
50.86	343		50.86	110			50.86	625
50.89	256		50.89	104			50.89	518
50.92	261		50.92	108			50.92	444
50.95	249		50.95	93			50.95	371
50.98	229		50.98	77			50.98	289
51.01	242		51.01	79			51.01	260
51.04	228		51.04	83			51.04	229
51.07	160		51.07	92			51.07	176
51.1	163		51.1	87			51.1	193
51.13	168		51.13	83			51.13	188
51.16	165		51.16	83			51.16	163
51.19	133		51.19	79			51.19	161
51.22	163		51.22	76			51.22	142
51.25	141		51.25	78			51.25	136
51.28	170		51.28	99			51.28	132
51.31	177		51.31	94			51.31	128
51.34	178		51.34	73			51.34	112
51.37	186		51.37	70			51.37	118
51.4	189		51.4	73			51.4	104
51.43	176		51.43	87			51.43	115
51.46	167		51.46	87			51.46	137
51.49	172		51.49	91			51.49	108
51.52	152		51.52	94			51.52	122
51.55	171		51.55	97			51.55	156
51.58	165		51.58	77			51.58	147
51.61	172		51.61	86			51.61	149
51.64	154		51.64	67			51.64	129
51.67	145		51.67	67			51.67	126
51.7	127		51.7	56			51.7	144
51.73	143		51.73	63			51.73	135
51.76	138		51.76	72			51.76	141
51.79	136		51.79	74			51.79	115
51.82	130		51.82	75			51.82	100
51.85	117		51.85	58			51.85	118
51.88	121		51.88	63			51.88	104
51.91	135		51.91	81			51.91	94
51.94	137		51.94	79			51.94	120
51.97	134		51.97	66			51.97	112
52	131		52	66			52	107
52.03	132		52.03	81			52.03	110
52.06	145		52.06	82			52.06	122
52.09	131		52.09	85			52.09	107
52.12	130		52.12	97			52.12	107
52.15	132		52.15	93			52.15	107
52.18	124		52.18	104			52.18	99
52.21	131		52.21	85			52.21	108
52.24	144		52.24	72			52.24	107
52.27	122		52.27	62			52.27	99
52.3	134		52.3	73			52.3	126
52.33	130		52.33	68			52.33	116
52.36	120		52.36	79			52.36	114
52.39	138		52.39	75			52.39	111
52.42	123		52.42	113			52.42	123
52.45	141		52.45	101			52.45	105
52.48	163		52.48	113			52.48	81
52.51	147		52.51	130			52.51	88
52.54	152		52.54	148			52.54	101
52.57	162		52.57	160			52.57	100
52.6	213		52.6	137			52.6	91
52.63	251		52.63	143			52.63	103
52.66	306		52.66	133			52.66	131
52.69	320		52.69	112			52.69	150
52.72	278		52.72	120			52.72	142
52.75	252		52.75	94			52.75	194
52.78	267		52.78	117			52.78	220
52.81	244		52.81	94			52.81	245
52.84	211		52.84	83			52.84	248
52.87	222		52.87	103			52.87	235
52.9	192		52.9	86			52.9	211
52.93	193		52.93	70			52.93	199
52.96	171		52.96	93			52.96	193
52.99	174		52.99	91			52.99	180
53.02	159		53.02	88			53.02	148
53.05	160		53.05	102			53.05	152
53.08	164		53.08	115			53.08	161
53.11	182		53.11	125			53.11	164
53.14	195		53.14	187			53.14	133
53.17	201		53.17	195			53.17	132
53.2	243		53.2	223			53.2	128
53.23	253		53.23	253			53.23	132
53.26	331		53.26	290			53.26	131
53.29	429		53.29	287			53.29	154
53.32	439		53.32	281			53.32	178
53.35	492		53.35	284			53.35	199
53.38	571		53.38	331			53.38	231
53.41	572		53.41	350			53.41	267
53.44	627		53.44	398			53.44	303
53.47	601		53.47	502			53.47	397
53.5	639		53.5	558			53.5	416
53.53	698		53.53	616			53.53	418
53.56	860		53.56	622			53.56	415
53.59	949		53.59	630			53.59	458
53.62	1034		53.62	585			53.62	455
53.65	1288		53.65	507			53.65	475
53.68	1220		53.68	488			53.68	509
53.71	1197		53.71	392			53.71	615
53.74	1088		53.74	383			53.74	744
53.77	1070		53.77	315			53.77	774
53.8	949		53.8	265			53.8	893
53.83	836		53.83	223			53.83	918
53.86	693		53.86	178			53.86	860
53.89	527		53.89	190			53.89	810
53.92	480		53.92	160			53.92	753
53.95	379		53.95	137			53.95	628
53.98	327		53.98	136			53.98	609
54.01	286		54.01	124			54.01	540
54.04	286		54.04	119			54.04	449
54.07	269		54.07	101			54.07	383
54.1	233		54.1	104			54.1	327
54.13	208		54.13	89			54.13	308
54.16	178		54.16	86			54.16	261
54.19	197		54.19	88			54.19	236
54.22	207		54.22	74			54.22	219
54.25	178		54.25	74			54.25	188
54.28	188		54.28	67			54.28	171
54.31	187		54.31	67			54.31	165
54.34	153		54.34	66			54.34	170
54.37	138		54.37	54			54.37	152
54.4	137		54.4	59			54.4	143
54.43	116		54.43	72			54.43	159
54.46	115		54.46	69			54.46	155
54.49	147		54.49	77			54.49	117
54.52	121		54.52	70			54.52	132
54.55	152		54.55	68			54.55	95
54.58	135		54.58	87			54.58	120
54.61	161		54.61	102			54.61	104
54.64	128		54.64	72			54.64	113
54.67	168		54.67	87			54.67	117
54.7	135		54.7	73			54.7	125
54.73	169		54.73	77			54.73	116
54.76	163		54.76	85			54.76	120
54.79	158		54.79	93			54.79	144
54.82	142		54.82	96			54.82	150
54.85	179		54.85	104			54.85	140
54.88	172		54.88	94			54.88	108
54.91	171		54.91	116			54.91	142
54.94	198		54.94	77			54.94	152
54.97	191		54.97	123			54.97	155
55	181		55	91			55	147
55.03	158		55.03	94			55.03	150
55.06	175		55.06	102			55.06	189
55.09	161		55.09	101			55.09	160
55.12	168		55.12	95			55.12	146
55.15	176		55.15	114			55.15	162
55.18	173		55.18	106			55.18	164
55.21	167		55.21	92			55.21	140
55.24	175		55.24	89			55.24	180
55.27	162		55.27	93			55.27	156
55.3	172		55.3	99			55.3	139
55.33	176		55.33	104			55.33	138
55.36	161		55.36	81			55.36	154
55.39	165		55.39	91			55.39	143
55.42	180		55.42	94			55.42	143
55.45	150		55.45	109			55.45	146
55.48	154		55.48	99			55.48	135
55.51	163		55.51	88			55.51	125
55.54	150		55.54	91			55.54	135
55.57	133		55.57	107			55.57	155
55.6	145		55.6	92			55.6	140
55.63	134		55.63	74			55.63	137
55.66	143		55.66	81			55.66	168
55.69	133		55.69	85			55.69	124
55.72	123		55.72	79			55.72	148
55.75	144		55.75	72			55.75	166
55.78	140		55.78	79			55.78	127
55.81	107		55.81	59			55.81	130
55.84	105		55.84	61			55.84	136
55.87	123		55.87	83			55.87	109
55.9	111		55.9	61			55.9	128
55.93	123		55.93	77			55.93	129
55.96	121		55.96	77			55.96	112
55.99	128		55.99	65			55.99	110
56.02	140		56.02	55			56.02	109
56.05	145		56.05	69			56.05	112
56.08	120		56.08	55			56.08	159
56.11	135		56.11	58			56.11	194
56.14	138		56.14	66			56.14	204
56.17	120		56.17	68			56.17	177
56.2	120		56.2	65			56.2	158
56.23	114		56.23	68			56.23	132
56.26	113		56.26	48			56.26	115
56.29	98		56.29	58			56.29	94
56.32	132		56.32	70			56.32	122
56.35	99		56.35	67			56.35	119
56.38	117		56.38	61			56.38	113
56.41	118		56.41	70			56.41	93
56.44	109		56.44	85			56.44	93
56.47	120		56.47	70			56.47	104
56.5	123		56.5	82			56.5	90
56.53	118		56.53	88			56.53	105
56.56	116		56.56	80			56.56	103
56.59	129		56.59	91			56.59	97
56.62	151		56.62	61			56.62	86
56.65	180		56.65	68			56.65	107
56.68	163		56.68	61			56.68	119
56.71	142		56.71	68			56.71	128
56.74	162		56.74	58			56.74	131
56.77	153		56.77	55			56.77	128
56.8	129		56.8	72			56.8	129
56.83	132		56.83	74			56.83	129
56.86	121		56.86	73			56.86	145
56.89	145		56.89	68			56.89	121
56.92	151		56.92	93			56.92	120
56.95	130		56.95	84			56.95	110
56.98	151		56.98	99			56.98	104
57.01	144		57.01	119			57.01	114
57.04	149		57.04	88			57.04	120
57.07	156		57.07	91			57.07	111
57.1	184		57.1	112			57.1	131
57.13	198		57.13	113			57.13	115
57.16	212		57.16	114			57.16	125
57.19	223		57.19	123			57.19	136
57.22	227		57.22	116			57.22	147
57.25	223		57.25	98			57.25	167
57.28	209		57.28	103			57.28	161
57.31	197		57.31	116			57.31	159
57.34	223		57.34	120			57.34	163
57.37	219		57.37	127			57.37	170
57.4	196		57.4	124			57.4	155
57.43	222		57.43	115			57.43	212
57.46	230		57.46	138			57.46	174
57.49	260		57.49	147			57.49	160
57.52	302		57.52	123			57.52	180
57.55	289		57.55	107			57.55	152
57.58	260		57.58	118			57.58	169
57.61	251		57.61	93			57.61	181
57.64	218		57.64	72			57.64	226
57.67	224		57.67	76			57.67	222
57.7	194		57.7	97			57.7	191
57.73	204		57.73	73			57.73	216
57.76	175		57.76	89			57.76	187
57.79	160		57.79	83			57.79	180
57.82	151		57.82	84			57.82	168
57.85	149		57.85	93			57.85	150
57.88	157		57.88	109			57.88	149
57.91	167		57.91	108			57.91	123
57.94	171		57.94	123			57.94	141
57.97	172		57.97	166			57.97	116
58	174		58	204			58	124
58.03	222		58.03	248			58.03	130
58.06	243		58.06	224			58.06	137
58.09	304		58.09	261			58.09	127
58.12	380		58.12	214			58.12	152
58.15	428		58.15	182			58.15	140
58.18	495		58.18	147			58.18	147
58.21	493		58.21	144			58.21	187
58.24	449		58.24	150			58.24	227
58.27	410		58.27	139			58.27	296
58.3	322		58.3	132			58.3	377
58.33	306		58.33	124			58.33	377
58.36	282		58.36	134			58.36	375
58.39	250		58.39	151			58.39	376
58.42	244		58.42	151			58.42	305
58.45	235		58.45	164			58.45	288
58.48	238		58.48	183			58.48	263
58.51	275		58.51	212			58.51	218
58.54	300		58.54	226			58.54	217
58.57	313		58.57	223			58.57	201
58.6	373		58.6	221			58.6	198
58.63	403		58.63	207			58.63	192
58.66	441		58.66	236			58.66	204
58.69	474		58.69	278			58.69	225
58.72	433		58.72	272			58.72	247
58.75	442		58.75	285			58.75	292
58.78	473		58.78	269			58.78	309
58.81	509		58.81	290			58.81	306
58.84	530		58.84	299			58.84	313
58.87	599		58.87	287			58.87	332
58.9	592		58.9	269			58.9	331
58.93	587		58.93	244			58.93	388
58.96	585		58.96	268			58.96	434
58.99	591		58.99	294			58.99	459
59.02	566		59.02	242			59.02	447
59.05	606		59.05	225			59.05	459
59.08	602		59.08	220			59.08	451
59.11	549		59.11	218			59.11	446
59.14	553		59.14	233			59.14	486
59.17	532		59.17	200			59.17	517
59.2	459		59.2	231			59.2	493
59.23	434		59.23	218			59.23	459
59.26	424		59.26	205			59.26	433
59.29	408		59.29	236			59.29	371
59.32	434		59.32	209			59.32	389
59.35	427		59.35	235			59.35	341
59.38	447		59.38	228			59.38	332
59.41	456		59.41	238			59.41	357
59.44	456		59.44	227			59.44	353
59.47	480		59.47	226			59.47	343
59.5	466		59.5	197			59.5	350
59.53	461		59.53	215			59.53	320
59.56	450		59.56	181			59.56	362
59.59	462		59.59	160			59.59	354
59.62	454		59.62	151			59.62	349
59.65	428		59.65	161			59.65	388
59.68	363		59.68	156			59.68	358
59.71	370		59.71	118			59.71	357
59.74	359		59.74	125			59.74	358
59.77	311		59.77	120			59.77	326
59.8	296		59.8	104			59.8	324
59.83	262		59.83	114			59.83	335
59.86	215		59.86	103			59.86	267
59.89	231		59.89	89			59.89	275
59.92	225		59.92	82			59.92	250
59.95	202		59.95	94			59.95	254
59.98	206		59.98	93			59.98	230
60.01	194		60.01	99			60.01	223
60.04	210		60.04	87			60.04	179
60.07	159		60.07	115			60.07	158
60.1	197		60.1	114			60.1	171
60.13	204		60.13	114			60.13	156
60.16	210		60.16	72			60.16	155
60.19	251		60.19	90			60.19	135
60.22	192		60.22	89			60.22	147
60.25	184		60.25	84			60.25	144
[truncated: 1,796 more rows]
