# Supplementary material for: Improving the alkali metal electrode/inorganic solid electrolyte contact via room-temperature ultrasound solid welding
Source: Nat Commun. 2021 Dec 7;12:7109. doi: 10.1038/s41467-021-27473-4 (PMC8651668; doi:10.1038/s41467-021-27473-4)
Supplement: Supplementary file 4 — Source Data [file 41467_2021_27473_MOESM4_ESM.zip › Source Data/Supplementary Fig.9 impedance spectra.xlsx]

## Sheet: Sheet1
initial		0.1		0.15		0.2		0.25		0.3		0.35		0.4		0.45		0.5		0.55		0.6		0.65
Z'/ohm	-Z"/ohm	Z'/ohm	-Z"/ohm	Z'/ohm	-Z"/ohm	Z'/ohm	-Z"/ohm	Z'/ohm	-Z"/ohm	Z'/ohm	-Z"/ohm	Z'/ohm	-Z"/ohm	Z'/ohm	-Z"/ohm	Z'/ohm	-Z"/ohm	Z'/ohm	-Z"/ohm	Z'/ohm	-Z"/ohm	Z'/ohm	-Z"/ohm	Z'/ohm	-Z"/ohm
--	--	--	--	--	--	--	--	--	--	--	--	--	--	--	--	--	--	--	--	--	--	--	--	--	--
36.62	4.024	36.7	5.064	35.87	4.712	36.34	5.515	37.17	5.585	37.78	6.499	37.38	5.507	37.75	6.839	38.28	6.837	37.76	7.379	37.16	7.445	37.08	8.046	27.35	0.9075
37.27	9.414	37.02	9.603	36.36	9.427	36.84	9.674	37.89	11.25	38.18	10.57	37.57	10.32	38.69	11.92	39.18	12.26	38.62	12.68	38.11	12.85	37.57	13.41	28.35	2.244
38.02	13.26	37.82	13.46	37.48	13.11	37.84	13.58	38.81	14.19	39.11	14.49	38.38	14.3	40.17	15.44	39.96	16.12	39.68	16.44	39.64	16.66	39.06	18.1	29.45	3.296
39.59	17.3	39.51	17.32	39.21	17.26	39.55	17.55	40.51	18.44	40.79	18.79	39.06	18.41	41.75	19.73	41.81	20.54	41.67	20.67	41.53	21.29	41.11	22.58	30.58	4.082
41.77	21.31	41.75	21.57	41.46	21.27	41.88	21.88	42.65	22.49	43.13	23.31	41.15	22.9	44.03	24.2	44.35	24.89	44.02	25.22	44.09	25.98	44.08	27.23	31.72	4.593
44.79	25.76	44.94	25.9	44.36	25.55	45.07	26.26	45.84	27.11	46.4	27.91	43.5	27.34	47.32	29.08	47.92	29.6	47.43	30.33	47.44	31.1	47.69	32.45	32.88	4.763
48.54	30.12	48.76	30.09	48.01	29.89	49.01	30.49	49.97	31.45	50.49	32.15	46.86	31.47	51.52	33.83	52.14	34.41	51.66	35.26	51.68	36.13	52.14	37.69	33.95	4.772
53.06	34.3	53.45	34.11	52.57	34.11	53.6	34.45	54.89	35.83	55.4	36.29	50.8	35.61	56.46	38.47	57.03	39.11	56.85	39.8	56.92	41.15	57.49	42.8	34.94	4.66
58.43	38.17	58.76	37.92	57.97	37.69	58.9	37.94	60.23	39.78	61.06	40.3	55.51	39.67	62.29	42.48	62.58	43.58	63.14	44.33	63.06	45.76	63.57	47.68	35.82	3.236
64.66	41.69	64.83	41.61	64.32	40.6	64.94	40.82	66.61	43.08	67.44	44.15	61.04	43.17	69.18	46.33	69.09	47.9	70.16	48.64	70.67	49.64	71.27	52.23	36.61	1.355
71.5	44.47	71.6	44.91	71.2	43.09	71.81	43.82	73.78	45.86	74.64	47.87	67.49	46.37	76.94	49.78	76.29	51.19	77.41	52.5	79.03	53.46	80.2	56.51	37.24	0.4504
79.05	46.47	78.89	47.28	78.15	45.18	79.2	46.69	81.49	48.05	82.41	50.42	74.76	48.89	85.06	52.38	84.64	53.53	85.76	55.66	87.89	56.55	89.6	59.69	37.83	0.2565
87.32	46.65	87.07	47.61	85.81	45.49	87.17	47.12	89.75	48.6	90.85	50.73	82.7	49.32	93.79	53.36	94.16	54.32	95.32	56.45	97.52	57.38	99.48	61.01	38.26	0.4387
95.65	45.69	95.56	46.26	93.83	44.09	95.63	45.81	98.23	48.27	99.86	49.71	91.11	48.33	103.2	53.15	104.1	53.97	105.1	55.71	107.3	56.98	109.8	60.96	38.43	0.5553
103.7	44.91	104.1	44.51	101.5	42.41	103.9	44.66	106.7	47.62	108.9	48.49	99.7	46.92	112.7	52.8	114	53.32	114.7	54.83	117.7	56.14	120.7	60.75	38.56	0.6389
111.3	43.47	112.1	43.01	109.2	40.52	111.8	43.19	114.9	46.18	117.7	47.08	108.3	45.25	122.4	51.71	123.4	52.23	124.2	53.35	127.6	54.91	131.3	59.76	38.68	0.6256
118.3	41.38	119.3	41.25	116.5	38.47	118.9	40.9	122.9	44	125.8	45.22	116.6	43.24	131.8	49.74	132.2	50.47	133.6	51.18	136.8	52.66	141.6	57.67	38.84	0.566
125	38.61	125.8	38.51	122.7	35.85	125.3	38.03	130.1	41.06	132.8	42.59	124.4	40.51	139.9	46.98	140.4	47.59	142.2	48.4	145.2	49.35	151	54.76	38.96	0.4876
131	35.45	131.3	35.14	127.9	32.92	130.9	34.66	136.4	37.68	139	39.13	131.2	37.13	146.6	43.26	147.9	44.09	149.6	44.86	152.5	45.31	159	50.76	39.04	0.4359
135.9	31.98	135.7	31.36	132	29.67	135.4	30.75	141.4	33.85	144.1	35.32	137.3	33.42	152.3	38.93	154.5	39.89	155.9	40.42	158.7	40.63	165.9	46.08	39.14	0.3869
139.6	28.39	138.7	27.82	135.1	26.48	139.1	26.97	145.5	29.42	148.2	31.58	142.3	29.52	157.1	34.45	159.3	35.92	160.5	35.61	163.7	36.13	171.4	41.39	39.2	0.3317
142.3	24.57	141.5	24.52	137.9	23.25	141.8	23.54	149.1	25.27	151.7	27.81	146.3	25.65	160.8	30.01	162.9	31.97	164.5	31.2	167.8	31.65	175.6	36.5	39.25	0.2967
144.5	20.85	144.2	21.16	140.3	19.8	143.9	20.35	151.8	21.92	154.5	23.92	149.3	22.14	163.8	26.02	165.8	27.54	167.9	27.13	170.9	27.35	179.1	31.4	39.28	0.2463
146.6	17.61	146.1	17.98	142.1	16.66	145.8	17.59	153.5	18.92	156.7	20.31	151.6	18.97	166.2	22.45	168.4	23.36	170.7	23.24	173.3	23.77	181.7	26.94	39.3	0.2111
148	15.06	147.3	15.31	143.4	13.92	147.5	15.2	155	15.94	158.4	17.24	153.6	16.3	168.2	19.23	170.7	19.69	173.1	19.7	174.8	20.38	184.1	22.68	39.32	0.189
148.8	13.07	148.3	12.65	144.5	11.87	148.6	12.94	156.3	13.49	159.1	14.4	155.1	13.54	169.4	17	172	16.53	174.4	16.5	176	17.22	186.7	18.89	39.36	0.1847
149.4	11.11	149.4	10.52	145.2	10.12	149.2	10.88	157.1	11.76	159.6	12.04	156.1	11.12	170.2	14.65	172.9	13.88	175	13.76	177.3	14.61	188.3	16.1	39.37	0.1726
150	9.269	150.3	8.974	145.3	8.499	149.5	9.014	157.5	10.16	160.3	10.11	156.8	9.374	170.7	11.9	173.6	11.71	175.4	11.77	178.5	12.7	189.1	13.82	39.35	0.1433
150.5	7.569	151	7.599	145.3	7.169	149.7	7.42	157.7	8.439	161.2	8.558	157.5	7.98	171.3	9.68	174.2	9.899	176	9.902	179.2	10.92	189.2	11.5	39.34	0.1113
150.8	6.281	151.3	6.3	145.7	5.811	149.9	6.159	157.6	7.017	161.7	7.482	158.1	6.855	171.8	7.652	174.8	8.414	176.8	8.2	179.7	8.841	189	9.19	39.35	0.08064
150.7	5.322	151.4	5.157	146.1	4.595	149.8	5.137	157.9	6.066	161.9	6.467	158.4	5.798	172.1	6.407	175.2	6.979	177.2	6.95	180.4	6.95	189	7.518	39.38	0.07789
150.7	4.612	151.5	4.396	146.3	3.712	149.8	4.385	158.2	5.012	162.1	5.482	158.6	4.69	172.5	5.855	175.5	5.788	177.2	5.725	180.7	5.537	189.3	6.663	39.4	0.07047
150.7	3.936	151.6	3.787	146.3	3.001	150.2	3.55	158.5	4.167	162.2	4.386	158.7	3.748	172.7	5.127	175.9	4.735	177.4	4.826	181.1	4.493	189.6	5.641	39.38	0.04062
150.8	3.231	151.8	3.366	146.3	2.627	150.5	2.774	158.9	3.307	162.2	3.442	159	3.122	173	4.136	176.2	3.907	177.8	4.177	181.4	3.907	190.2	4.676	39.35	0.00721
150.8	2.482	151.8	2.579	146.4	2.249	150.7	2.311	158.9	2.541	162.5	2.918	159.2	2.719	173.1	3.339	176.4	3.438	177.9	3.728	181.1	3.479	190.8	4.111	39.33	0.03317
150.8	2.182	151.7	1.801	146.4	1.649	150.9	1.82	159	2.208	162.8	2.816	159.2	2.434	172.9	2.656	176.7	3.083	178.3	3.384	180.8	2.94	191.5	3.258	39.33	0.03558
150.8	1.955	151.7	1.282	146.3	1.092	150.8	1.3	159.2	1.875	162.8	2.364	159.1	1.948	172.8	1.981	176.5	2.466	178.5	2.749	180.6	2.39	191.7	2.582	39.32	0.03703
150.8	1.396	151.7	0.9888	146.3	0.8145	150.4	0.9628	159.2	1.434	162.7	1.688	159.1	1.413	172.7	1.454	176.1	1.766	178.2	1.973	180.6	1.786	191.3	2.1	39.33	0.03317
150.8	0.9962	151.7	0.8676	146.2	0.6863	150.2	0.7814	159.2	1.048	162.6	1.183	159	1.005	172.7	1.037	175.9	1.261	178	1.394	180.7	1.401	191	1.729	39.34	0.01062
150.7	0.6668	151.8	0.7969	146.1	0.595	150.1	0.6822	159.2	0.7999	162.5	0.8612	159	0.7678	172.9	0.7856	175.8	0.9628	177.8	1.07	180.8	1.181	190.8	1.48	39.36	0.00325
150.6	0.5292	152	0.7293	146.2	0.5268	150.1	0.6266	159.3	0.645	162.5	0.7617	159	0.6576	173	0.6982	175.8	0.8552	177.8	0.9378	180.9	1.041	190.8	1.309	39.36	0.0045
150.6	0.514	152	0.6469	146.2	0.4836	150.1	0.5316	159.3	0.5836	162.6	0.6448	159	0.5998	172.9	0.6732	175.9	0.8372	177.9	0.8957	180.9	0.913	190.9	1.212	39.37	0.00564
150.6	0.4715	152	0.5374	146.3	0.4029	150.2	0.4964	159.3	0.5798	162.6	0.5341	159.1	0.5716	172.9	0.6401	176	0.8449	178.1	0.8215	181	0.8052	191	1.101	39.38	0.00584
150.6	0.4174	152	0.396	146.3	0.2938	150.2	0.4603	159.3	0.5112	162.7	0.4193	159.1	0.5089	172.9	0.5497	176	0.7463	178.2	0.6961	181	0.7462	191.1	0.8965	39.36	0.00676
150.6	0.3685	152	0.3225	146.2	0.2181	150.2	0.3764	159.4	0.4091	162.7	0.2404	159.2	0.405	172.9	0.4427	176.1	0.5943	178.3	0.5989	181.1	0.679	191.1	0.6948	39.37	0.101
150.6	0.3562	152.1	0.3019	146.1	0.1883	150.3	0.2674	159.4	0.3365	162.7	0.1929	159.2	0.3282	173	0.33	176.1	0.4742	178.3	0.5566	181.2	0.6524	191.1	0.5767	39.41	0.2463
150.5	0.3015	152.2	0.2895	146.1	0.1669	150.4	0.2192	159.4	0.3281	162.7	0.2509	159.2	0.2334	173	0.2008	176.1	0.3665	178.3	0.4996	181.3	0.5939	191.2	0.507	39.42	0.2989
150.5	0.2675	152.1	0.2179	146.1	0.1851	150.4	0.2967	159.6	0.369	162.8	0.185	159.3	0.1914	173	0.2364	176	0.371	178.4	0.4735	181.4	0.4734	191.2	0.5406	39.42	0.2861
150.6	0.1886	152.1	0.3699	146.2	0.2906	150.5	0.1606	159.7	0.1738	163	0.3908	159.3	0.2746	173.1	0.2292	176.2	0.09874	178.6	0.09659	181.6	0.1636	191.4	0.00629	39.38	0.2379
150.7	0.899	152.3	1.15	146.5	0.9769	150.6	0.8924	159.8	1.013	163.2	1.11	159.5	0.9908	173.3	1.062	176.6	0.9367	178.8	1.005	181.9	0.9815	191.7	0.9144	39.36	0.1867
150.7	1.157	152.5	1.467	146.6	1.226	150.6	1.165	159.8	1.385	163.2	1.412	159.6	1.298	173.4	1.376	176.7	1.351	178.9	1.383	181.9	1.279	191.8	1.333	39.33	0.1383
150.6	1.146	152.4	1.373	146.5	1.193	150.5	1.114	159.8	1.414	163.1	1.38	159.7	1.294	173.3	1.313	176.7	1.355	178.9	1.353	181.7	1.212	191.7	1.358	39.31	0.1033
150.5	0.9861	152.4	1.053	146.4	0.9502	150.4	0.9213	159.7	1.177	163	1.146	159.6	1.068	173.3	1.077	176.5	1.107	178.8	1.049	181.6	0.9865	191.7	1.082	39.32	0.08187
150.3	0.793	152.3	0.7861	146.3	0.7029	150.4	0.7132	159.6	0.8392	163	0.7835	159.5	0.8318	173.1	0.8386	176.3	0.8445	178.6	0.694	181.6	0.7166	191.6	0.725	39.43	0.07039
150.2	0.6119	152.3	0.5963	146.2	0.5255	150.4	0.5224	159.5	0.6335	163	0.4527	159.5	0.5916	172.9	0.6356	176.3	0.6256	178.6	0.4591	181.6	0.4555	191.6	0.4503	39.71	0.06637
150.2	0.4613	152.3	0.4664	146.2	0.3613	150.4	0.377	159.5	0.5096	162.9	0.2884	159.4	0.4213	172.9	0.4973	176.3	0.4716	178.5	0.3416	181.5	0.343	191.5	0.2656	40.05	0.08309
150.1	0.3438	152.3	0.404	146.3	0.228	150.3	0.2962	159.5	0.3654	162.9	0.2026	159.4	0.3193	172.9	0.3372	176.4	0.2885	178.5	0.2701	181.6	0.2627	191.6	0.1622	40.31	0.08705
150.1	0.281	152.2	0.3011	146.2	0.199	150.3	0.2643	159.5	0.2496	162.9	0.1926	159.4	0.2459	172.9	0.2195	176.4	0.148	178.6	0.1455	181.6	0.176	191.6	0.07612	40.43	0.06812
150.1	0.2262	152.1	0.1956	146.2	0.1932	150.2	0.2309	159.5	0.1579	162.9	0.1986	159.4	0.1669	172.9	0.1498	176.3	0.08832	178.6	0.02246	181.6	0.1181	191.5	0.04023	40.45	0.0423
150	0.1813	152.1	0.1568	146.2	0.2034	150.2	0.1869	159.6	0.1029	162.8	0.1416	159.4	0.0925	172.9	0.06438	176.3	0.06703	178.5	0.01564	181.6	0.02368	191.4	0.07353	40.41	0.01383
149.9	0.1105	152.2	0.1266	146.2	0.1715	150.1	0.1104	159.6	0.08414	162.8	0.04876	159.4	0.04134	173	0.05278	176.4	0.03871	178.5	0.04082	181.6	0.04098	191.4	0.1066	40.36	0.00204
149.9	0.07322	152.2	0.08052	146.2	0.1139	150.1	0.02799	159.6	0.04954	162.9	0.01176	159.4	0.01491	173	0.0577	176.4	0.01478	178.6	0.09279	181.7	0.09513	191.5	0.1757	40.35	0.0006449
149.9	0.03187	152.3	0.01425	146.3	0.04782	150.2	0.02201	159.6	0.06012	162.8	0.0101	159.4	0.05211	173	0.02473	176.5	0.00405	178.7	0.1593	181.7	0.124	191.5	0.2338	40.37	0.00472
150	0.01288	152.3	0.03886	146.3	0.03063	150.3	0.01131	159.7	0.1649	162.8	0.03183	159.4	0.08774	173	0.1286	176.5	0.04195	178.8	0.1898	181.7	0.1831	191.6	0.2551	40.38	0.01379
150	0.04929	152.4	0.04933	146.3	0.08272	150.3	0.00972	159.7	0.1569	162.8	0.07954	159.5	0.1156	173	0.1411	176.6	0.1359	178.8	0.1932	181.7	0.2742	191.7	0.2159	40.34	0.01974
149.9	0.0509	152.4	0.08396	146.3	0.118	150.3	0.0123	159.8	0.1313	162.9	0.0726	159.5	0.1183	172.9	0.0808	176.6	0.1886	178.8	0.2593	181.7	0.287	191.8	0.2187	40.3	0.00561
149.9	0.0414	152.4	0.131	146.3	0.1392	150.2	0.05622	159.8	0.1484	162.9	0.09016	159.6	0.1003	172.9	0.1079	176.6	0.2057	178.9	0.3228	181.8	0.2987	191.8	0.248	40.29	0.0006778
149.8	0.1053	152.4	0.1363	146.3	0.1377	150.3	0.1013	159.8	0.184	163	0.1273	159.6	0.1184	172.9	0.1713	176.6	0.2449	179	0.2617	181.8	0.2751	191.8	0.2919	40.31	0.02269
149.8	0.1299	152.4	0.1205	146.3	0.1639	150.3	0.1391	159.8	0.1827	163	0.1461	159.7	0.1592	173	0.2075	176.7	0.2642	179.1	0.2597	181.9	0.2785	191.8	0.3319	40.38	0.08831
149.7	0.1379	152.4	0.1105	146.3	0.2085	150.4	0.1751	159.8	0.1266	163	0.09607	159.7	0.1927	173	0.2461	176.7	0.2623	179.2	0.2308	182	0.2985	191.8	0.4067
149.8	0.1394	152.5	0.1384	146.3	0.2058	150.4	0.15	159.8	0.09699	163.1	0.05556	158.8	0.2263	173.1	0.2826	176.8	0.2574	179.2	0.174	182.1	0.2857	191.8	0.4693
149.8	0.03971	152.7	0.04822	146.4	0.07329	150.4	0.01923	159.8	0.02046	163.2	0.00415	158.8	0.1258	173.1	0.1982	176.8	0.2005	179.2	0.09252	182.1	0.1473	191.9	0.3104
149.7	0.1619	152.8	0.2275	146.4	0.2295	150.5	0.257	159.9	0.1432	163.4	0.1366	158.8	0.1643	173.2	0.1982	176.9	0.03907	178.9	0.1063	182	0.18	192.1	0.1068
												158.9		173.2	0.611
														173.2	0.7796
														173.1	0.7338
														173.1	0.5483
														173.1	0.2717
														173.2	0.02905
														173.2	0.08433
